# Supplementary material for: Inverse and Concordant Mucosal Pathway Gene Expressions in Inflamed and Non-Inflamed Ulcerative Colitis Patients: Potential Relevance to Aetiology and Pathogenesis
Source: Int J Mol Sci. 2022 Jun 22;23(13):6944. doi: 10.3390/ijms23136944 (PMC9266769; doi:10.3390/ijms23136944)
Supplement: Supplementary file 1 [file ijms-23-06944-s001.zip › Supplementary_Table_S1.xlsx]

## Sheet: Blad1
					Upregulated in males (1) or females (-1)			log2FC in males vs. Females			P-value			Benjamini-Hochberg P-value
Gene ID	Entrez ID	Gene Name	Chromosome	Expression	Cntrl.nI	UC.nI	UC.I	Cntrl.nI	UC.nI	UC.I	Cntrl.nI	UC.nI	UC.I	Cntrl.nI	UC.nI	UC.I
USP9Y	8287	ubiquitin specific peptidase 9 Y-linked	Yq11.221	191.781	1	1	1	6.60022	6.7569	7.016	2.96237e-219	6.99655e-103	7.10468e-150	3.25298e-215	7.68292e-99	7.19633e-146
DDX3Y	8653	DEAD-box helicase 3 Y-linked	Yq11.221	215.17	1	1	1	8.14374	8.34785	8.81335	2.63283e-156	2.62722e-71	1.3589e-124	1.92741e-152	1.44248e-67	9.1762e-121
RPS4Y1	6192	ribosomal protein S4 Y-linked 1	Yp11.2	528.727	1	1	1	11.3615	10.4537	11.7375	3.42474e-131	2.1041e-87	5.3177e-78	1.88035e-127	1.54034e-83	2.15452e-74
ZFY	7544	zinc finger protein Y-linked	Yp11.2	152.191	1	1	1	8.824	9.29636	7.91965	1.55213e-126	6.76895e-46	1.4328e-116	6.81759e-123	1.85825e-42	7.25644e-113
UTY	7404	ubiquitously transcribed tetratricopeptide repeat containing, Y-linked	Yq11.221	249.33	1	1	1	10.2073	11.4409	9.85741	1.26799e-103	7.72731e-54	3.12566e-76	4.64128e-100	3.39414e-50	9.04567e-73
TXLNGY	246126	taxilin gamma pseudogene, Y-linked	Yq11.222-q11.223	284.04	1	1	1	10.9747	10.8488	11.423	1.96289e-98	7.26017e-47	2.97134e-69	6.15843e-95	2.27783e-43	7.52417e-66
KDM5D	8284	lysine demethylase 5D	Yq11.223	241.92	1	1	1	10.3202	10.6009	10.3378	1.2928e-95	1.92031e-47	2.00926e-76	3.54906e-92	7.02898e-44	6.78393e-73
EIF1AY	9086	eukaryotic translation initiation factor 1A Y-linked	Yq11.223	99.6196	1	1	1	10.0526	9.8753	10.2047	1.0181e-88	1.88866e-41	1.04476e-59	2.4844e-85	4.60875e-38	2.35164e-56
PRKY	5616	protein kinase Y-linked (pseudogene)	Yp11.2	41.9058	1	1	1	5.65153	5.95414	6.10099	1.84373e-80	2.7763e-38	2.05508e-59	4.04919e-77	6.09731e-35	4.16318e-56
TTTY15	64595	testis-specific transcript, Y-linked 15	Yq11.221	36.3171	1	1	1	8.79268	8.88148	8.8696	2.35656e-65	1.33232e-32	1.70641e-43	4.70498e-62	2.66004e-29	3.14258e-40
TMSB4Y	9087	thymosin beta 4 Y-linked	Yq11.221	32.5677	1	1	1	8.24852	7.44595	7.87485	2.2009e-55	1.33453e-22	3.22765e-36	4.02802e-52	2.44242e-19	5.44881e-33
TTTY14	83869	testis-specific transcript, Y-linked 14	Yq11.222	10.4585	1	1	1	7.4226	7.32663	6.83633	2.89409e-44	1.38664e-21	1.29451e-24	4.88924e-41	2.17525e-18	1.87316e-21
LINC00278	100873962	long intergenic non-protein coding RNA 278	Yp11.2	13.2839	1	1	1	7.75061	7.87647	6.78525	1.14847e-42	2.58117e-22	1.98846e-21	1.80162e-39	4.36059e-19	2.51764e-18
ANOS2P	3734	anosmin 2, pseudogene	Yq11.221	6.43343	1	1	1	6.4884	6.78214	6.18106	3.5771e-32	6.37583e-18	2.19403e-19	5.23735e-29	9.33507e-15	2.61451e-16
PCDH11Y	83259	protocadherin 11 Y-linked	Yp11.2	7.69362	1	1	1	6.43907	6.3953	6.38919	2.14107e-28	1.24579e-14	2.79691e-18	2.93889e-25	1.60942e-11	3.14777e-15
GYG2P1	352887	glycogenin 2 pseudogene 1	Yq11.221	6.64748	1	1	1	6.57981	6.5942	5.53044	1.76367e-27	1.76099e-14	9.49126e-13	2.27845e-24	2.1486e-11	8.35974e-10
NLGN4Y	22829	neuroligin 4 Y-linked	Yq11.221	10.3163	1	1	1	5.58811	6.62556	6.91769	3.20274e-25	1.18529e-17	2.50807e-25	3.9077e-22	1.62696e-14	3.90834e-22
BCORP1	286554	BCL6 corepressor pseudogene 1	Yq11.222	3.48684	1	1	1	5.26832	5.52196	6.08261	3.47592e-16	1.12207e-09	1.82521e-14	3.31905e-13	1.02679e-06	1.84876e-11
RBMY2TP	379008	RNA binding motif protein Y-linked family 2 member T, pseudogene	Yq11.223	6.13299	1	1	1	5.91725	7.21997	5.95744	1.50321e-15	2.40518e-12	1.93834e-10	1.37556e-12	2.62741e-09	1.51026e-07
TTTY10	246119	testis-specific transcript, Y-linked 10	Yq11.223	2.31586	1	1	1	5.14224	4.89766	5.17149	1.0744e-14	1.97189e-07	5.80115e-10	9.43835e-12	0.000149333	4.05241e-07
ZNF736P9Y	100419726	zinc finger protein 736 pseudogene 9, Y-linked	Yp11.2	3.10327	1	1	1	4.01265	5.23125	5.76578	2.76636e-10	1.79797e-09	2.89789e-14	2.25018e-07	1.57948e-06	2.7955e-11
RPS4Y2	140032	ribosomal protein S4 Y-linked 2	Yq11.223	1.10704	1	1	0	4.02314	4.6703	2.50333	5.64191e-09	6.98269e-07	0.0113793	3.99702e-06	0.000464709	0.414747
PRORY	100533178	proline rich Y-linked	Yq11.223	1.73869	1	1	1	4.09535	5.49819	4.16511	8.58468e-09	8.59102e-09	2.98277e-06	5.89178e-06	7.25677e-06	0.00134278
ZFY-AS1	107987337	ZFY antisense RNA 1	Yp11.2	0.941236	1	0	0	4.1307	3.77878	2.45308	1.62476e-07	0.00065453	0.0236243	0.00010495	0.200567	0.526162
OFD1P16Y	442485	OFD1 pseudogene 16 Y-linked	Yq11.223	1.31621	1	0	0	4.591	4.45914	2.89052	4.62191e-07	0.000407204	0.0185802	0.000290018	0.144903	0.488243
RBMY2EP	159125	RNA binding motif protein Y-linked family 2 member E, pseudogene	Yq11.223	1.93391	1	1	1	4.41506	5.44363	4.57945	2.03344e-06	1.64744e-05	9.14376e-05	0.00117522	0.00904526	0.0234474
TBL1Y	90665	transducin beta like 1 Y-linked	Yp11.2	1.08048	1	0	1	3.81084	2.66471	3.92203	4.19419e-06	0.0211462	0.000179693	0.00224665	0.99968	0.0391421
XIST	7503	X inactive specific transcript	Xq13.2	3654.04	-1	-1	-1	-9.37852	-9.99167	-10.5835	1.35938e-278	3.57319e-143	1.03325e-157	2.98548e-274	7.84744e-139	2.09315e-153
KDM5C	8242	lysine demethylase 5C	Xp11.22	866.677	-1	-1	-1	-0.686347	-0.66358	-0.554624	2.07732e-23	9.36663e-13	1.62618e-10	2.40117e-20	1.08268e-09	1.31772e-07
DDX3P1	100133180	DEAD-box helicase 3 pseudogene 1	Xq13.2	5.68344	1	1	1	5.59462	5.80689	6.13798	7.05017e-22	2.51232e-12	1.44649e-17	7.74179e-19	2.62741e-09	1.54226e-14
ZFX	7543	zinc finger protein X-linked	Xp22.11	822.654	-1	-1	-1	-0.587932	-0.575107	-0.594999	2.02616e-20	2.72976e-11	1.11349e-13	2.11898e-17	2.60657e-08	1.02532e-10
KDM6A	7403	lysine demethylase 6A	Xp11.3	746.4	-1	-1	-1	-0.517682	-0.585418	-0.76216	1.13158e-16	5.95915e-12	1.10805e-21	1.12962e-13	5.94886e-09	1.49645e-18
RPS4X	6191	ribosomal protein S4 X-linked	Xq13.1	7209.61	-1	-1	-1	-0.498896	-0.528467	-0.578011	1.19815e-10	4.84628e-07	4.69179e-09	1.01207e-07	0.000332606	2.79548e-06
JPX	554203	JPX transcript, XIST activator	Xq13.2	130.237	-1	-1	-1	-0.779924	-0.66286	-0.672473	3.1173e-10	8.55277e-05	2.34876e-05	2.44508e-07	0.0361223	0.00820366
PUDP	8226	pseudouridine 5'-phosphatase	Xp22.31	268.154	-1	-1	-1	-0.609579	-0.736854	-0.895876	9.13348e-10	5.1907e-08	1.512e-12	6.91688e-07	4.22215e-05	1.27625e-09
PRKX	5613	protein kinase X-linked	Xp22.33	301.44	-1	-1	-1	-0.645758	-0.752196	-0.880658	3.25508e-09	4.2496e-07	2.56599e-10	2.38293e-06	0.000301064	1.92525e-07
TRAPPC2	6399	trafficking protein particle complex 2	Xp22.2	174.214	-1	-1	-1	-0.463292	-0.521683	-0.454648	1.0136e-07	1.04906e-05	4.10282e-05	6.74563e-05	0.00606304	0.0127869
EIF1AX	1964	eukaryotic translation initiation factor 1A X-linked	Xp22.12	552.525	-1	-1	-1	-0.42698	-0.562877	-0.691877	7.98756e-07	1.74074e-06	3.66029e-10	0.000487285	0.00112442	2.64822e-07
PNPLA4	8228	patatin like phospholipase domain containing 4	Xp22.31	121.522	-1	-1	-1	-0.587048	-0.861692	-0.82577	1.1382e-06	1.57998e-07	2.51137e-07	0.000675599	0.000123927	0.000124386
ARSD	414	arylsulfatase D	Xp22.33	948.698	-1	-1	-1	-0.654294	-0.76711	-1.06146	3.10869e-06	5.60372e-05	3.53277e-09	0.00175059	0.0256393	2.16869e-06
GYG2	8908	glycogenin 2	Xp22.33	75.5381	0	-1	-1	-0.702424	-1.33205	-1.36917	0.00136397	6.118e-06	3.66641e-07	0.434137	0.00383896	0.000176843
RPS4XP16	220433	ribosomal protein S4X pseudogene 16	13q14.3	41.3802	-1	0	-1	-0.565826	-0.493074	-0.737666	2.74392e-05	0.00696064	2.23959e-05	0.0140144	0.779947	0.00812177
RPS4XP1	400064	ribosomal protein S4X pseudogene 1	12q23.1	190.764	-1	0	-1	-0.484568	-0.579179	-0.594843	3.58166e-05	0.000323688	7.79643e-05	0.0178011	0.118481	0.0215824
RPS4XP13	390183	ribosomal protein S4X pseudogene 13	11q12.1	201.581	-1	0	-1	-0.524181	-0.409085	-0.61338	4.36083e-05	0.0187038	0.00015786	0.0208201	0.99968	0.0355324
CLDN8	9073	claudin 8	21q22.11	761.748	0	0	-1	0.297361	-0.3684	-4.82798	0.620456	0.650855	1.21152e-09	0.999131	0.99968	8.18099e-07
GAS1	2619	growth arrest specific 1	9q21.33	10.5444	0	0	1	-0.0270507	0.291179	3.43474	0.958876	0.678982	1.33804e-09	0.999131	0.99968	8.74385e-07
AOX1	316	aldehyde oxidase 1	2q33.1	28.3547	0	0	1	-0.14856	0.0515469	1.86796	0.58822	0.890176	2.76483e-09	0.999131	0.99968	1.75031e-06
NPTX2	4885	neuronal pentraxin 2	7q22.1	44.7957	0	0	1	-0.169629	-0.242215	3.18139	0.712512	0.690985	1.40819e-08	0.999131	0.99968	8.15061e-06
PI15	51050	peptidase inhibitor 15	8q21.13	370.389	0	0	1	-0.701478	0.777123	4.25139	0.262595	0.360684	7.83194e-08	0.999131	0.99968	4.40721e-05
HAPLN1	1404	hyaluronan and proteoglycan link protein 1	5q14.3	377.502	0	0	-1	-0.0912812	0.207091	-1.28687	0.633579	0.426126	1.60302e-07	0.999131	0.99968	8.77677e-05
NRCAM	4897	neuronal cell adhesion molecule	7q31.1	43.7318	0	0	1	0.034253	0.283728	2.46592	0.928926	0.591651	1.83377e-07	0.999131	0.99968	9.77592e-05
IGKV2-29	28920	immunoglobulin kappa variable 2-29 (gene/pseudogene)	2p11.2	19.1997	0	0	1	-0.119508	1.54421	3.37333	0.824659	0.0305484	2.10017e-07	0.999131	0.99968	0.00010909
SPP1	6696	secreted phosphoprotein 1	4q22.1	101.988	0	0	1	-0.297098	0.403229	2.98844	0.5228	0.520642	2.51744e-07	0.999131	0.99968	0.000124386
ADGRV1	84059	adhesion G protein-coupled receptor V1	5q14.3	142.325	0	0	-1	0.183293	-0.429698	-1.70418	0.485283	0.228921	1.1462e-06	0.999131	0.99968	0.000539994
GFPT2	9945	glutamine-fructose-6-phosphate transaminase 2	5q35.3	22.8356	0	0	1	-0.418803	-0.275928	1.6522	0.183047	0.520717	1.46614e-06	0.999131	0.99968	0.000675023
CFTR	1080	CF transmembrane conductance regulator	7q31.2	3860.74	0	0	-1	0.149333	-0.0348262	-0.793994	0.271642	0.849986	4.65145e-06	0.999131	0.99968	0.00204846
CYP1B1	1545	cytochrome P450 family 1 subfamily B member 1	2p22.2	30.1838	0	0	1	-0.260828	0.28919	2.52065	0.565121	0.629517	4.84967e-06	0.999131	0.99968	0.00209031
POF1B	79983	POF1B actin binding protein	Xq21.1	3705.17	0	0	-1	-0.365527	-0.373158	-0.700718	0.00246178	0.0225615	5.32802e-06	0.612576	0.99968	0.00224865
SERPINH1P1	158172	serpin family H member 1 pseudogene 1	9p13.3	1.89364	0	0	1	-0.385764	0.455258	4.35512	0.583156	0.63415	6.98856e-06	0.999131	0.99968	0.00288927
FAM189A1	23359	family with sequence similarity 189 member A1	15q13.1	56.2461	0	0	-1	0.150699	-0.0592126	-1.74704	0.564154	0.867518	8.34153e-06	0.999131	0.99968	0.00337966
SMAP2	64744	small ArfGAP2	1p34.2	474.357	0	0	1	-0.00606251	0.227342	0.796706	0.966287	0.243304	9.78446e-06	0.999131	0.99968	0.00388654
HHIP	64399	hedgehog interacting protein	4q31.21	360.343	0	0	-1	0.107332	-0.178647	-1.11065	0.580862	0.49904	1.03784e-05	0.999131	0.99968	0.00404317
IRAK3	11213	interleukin 1 receptor associated kinase 3	12q14.3	268.644	0	0	1	0.0469862	-0.0688453	0.907235	0.78051	0.76203	1.28195e-05	0.999131	0.99968	0.00489996
KRT17P1	147228	keratin 17 pseudogene 1	17p11.2	1.81466	0	0	1	-0.953053	1.59945	5.31594	0.407494	0.271168	1.74334e-05	0.999131	0.99968	0.0065401
BNIP3	664	BCL2 interacting protein 3	10q26.3	46.8944	0	0	1	0.021921	-0.158999	0.907665	0.905958	0.536972	2.24513e-05	0.999131	0.99968	0.00812177
SYT10	341359	synaptotagmin 10	12p11.1	15.8727	0	0	-1	-0.127086	0.152289	-2.03677	0.60996	0.664499	2.30495e-05	0.999131	0.99968	0.00819188
SYAP1	94056	synapse associated protein 1	Xp22.2	1341.54	0	0	-1	-0.145863	-0.258455	-0.390456	0.0463382	0.00922478	2.91089e-05	0.999131	0.869505	0.0099947
PRKG2	5593	protein kinase cGMP-dependent 2	4q21.21	268.354	0	0	-1	0.540827	-0.160442	-1.83547	0.0963007	0.71594	3.13017e-05	0.999131	0.99968	0.0105685
GALNT15	117248	polypeptide N-acetylgalactosaminyltransferase 15	3p25.1	28.5717	0	0	1	-0.421853	0.836949	1.89969	0.255487	0.0947354	3.32056e-05	0.999131	0.99968	0.0110275
SULT1E1	6783	sulfotransferase family 1E member 1	4q13.3	4.50062	0	0	1	-0.116641	0.64362	3.51639	0.77183	0.256378	3.57842e-05	0.999131	0.99968	0.0116922
HEPH	9843	hephaestin	Xq12	4233.31	0	0	-1	-0.267604	-0.471792	-0.557372	0.0115464	0.00101814	3.6506e-05	0.999131	0.269401	0.0117387
CHN1	1123	chimerin 1	2q31.1	49.9645	0	0	1	-0.338478	0.292811	1.15091	0.152163	0.364986	4.04813e-05	0.999131	0.99968	0.0127869
ALDOB	229	aldolase, fructose-bisphosphate B	9q31.1	141.096	0	0	1	-0.337552	-0.40419	2.57194	0.499782	0.550527	4.63695e-05	0.999131	0.99968	0.0142326
ZNF281	23528	zinc finger protein 281	1q32.1	271.006	0	0	1	0.0951434	-0.0134405	0.439356	0.279607	0.911517	4.86806e-05	0.999131	0.99968	0.014719
IGKV2-40	28916	immunoglobulin kappa variable 2-40	2p11.2	17.3856	0	0	1	0.916264	-0.301378	1.38124	0.00207547	0.470046	5.57075e-05	0.575867	0.99968	0.0165959
TACR2	6865	tachykinin receptor 2	10q22.1	6.15764	0	0	1	0.15752	-0.00461874	2.07177	0.689759	0.993289	6.00364e-05	0.999131	0.999724	0.0176263
DSG3	1830	desmoglein 3	18q12.1	20.2264	0	0	1	-0.353763	0.449366	2.14412	0.531736	0.484867	6.28218e-05	0.999131	0.99968	0.0181806
FAM184A	79632	family with sequence similarity 184 member A	6q22.31	16.5425	0	0	1	-0.0165174	0.136668	1.35809	0.953627	0.731048	6.50578e-05	0.999131	0.99968	0.0183047
SLC9B2	133308	solute carrier family 9 member B2	4q24	33.4062	0	0	1	0.279504	-0.0111687	0.995857	0.191794	0.970119	6.42879e-05	0.999131	0.99968	0.0183047
STS	412	steroid sulfatase	Xp22.31	745.166	0	0	-1	-0.517771	-0.596287	-0.96791	0.00771679	0.0235835	8.01608e-05	0.971199	0.99968	0.0215824
CAPN13	92291	calpain 13	2p23.1	311.88	0	0	-1	0.257471	0.27879	-1.04164	0.195018	0.302452	8.05502e-05	0.999131	0.99968	0.0215824
TMED6	146456	transmembrane p24 trafficking protein 6	16q22.1	22.7299	0	0	-1	-0.250626	0.735408	-1.80006	0.344163	0.0421654	8.09687e-05	0.999131	0.99968	0.0215824
BCAT1	586	branched chain amino acid transaminase 1	12p12.1	172.363	0	0	1	-0.119725	0.442963	1.06882	0.583006	0.133801	8.44428e-05	0.999131	0.99968	0.0222161
TSHZ2	128553	teashirt zinc finger homeobox 2	20q13.2	72.3721	0	0	1	0.0734883	0.589806	0.875919	0.689036	0.0181772	8.8417e-05	0.999131	0.99968	0.0229635
THBS2	7058	thrombospondin 2	6q27	31.5682	0	0	1	-0.626387	0.944759	1.65964	0.102964	0.050814	0.00010118	0.999131	0.99968	0.025305
MFAP5	8076	microfibril associated protein 5	12p13.31	90.0064	0	0	-1	-0.129917	0.0170158	-1.30932	0.615918	0.961526	0.000100022	0.999131	0.99968	0.025305
TRIB2	28951	tribbles pseudokinase 2	2p24.3	140.357	0	0	1	-0.0712931	0.175474	0.874845	0.700539	0.486778	0.000104186	0.999131	0.99968	0.0257389
PRLR	5618	prolactin receptor	5p13.2	819.45	0	0	-1	0.21886	0.131597	-0.932866	0.245507	0.606746	0.000115914	0.999131	0.99968	0.0279546
IRF6	3664	interferon regulatory factor 6	1q32.2	1763.83	0	0	-1	0.118248	-0.27493	-0.510449	0.253361	0.0502076	0.000115102	0.999131	0.99968	0.0279546
CLDN23	137075	claudin 23	8p23.1	442.896	0	0	-1	-0.0756819	-0.33542	-0.899956	0.678664	0.175094	0.00012056	0.999131	0.99968	0.0283988
FUT11	170384	fucosyltransferase 11	10q22.2	125.536	0	0	1	0.0263524	0.134954	0.467824	0.797389	0.335201	0.000119317	0.999131	0.99968	0.0283988
TMEM45A	55076	transmembrane protein 45A	3q12.2	52.2626	0	0	1	0.0167533	-0.00760138	0.824155	0.92771	0.976329	0.000136347	0.999131	0.99968	0.0317485
SLC16A4	9122	solute carrier family 16 member 4	1p13.3	27.0497	0	0	1	-0.624309	0.0187321	1.31464	0.0398562	0.962133	0.000147664	0.999131	0.99968	0.0339929
CNTNAP2	26047	contactin associated protein like 2	7q35-q36.1	102.483	0	0	-1	-0.00476008	-0.0581738	-0.964494	0.98003	0.821639	0.000154761	0.999131	0.99968	0.0352264
SEMA3E	9723	semaphorin 3E	7q21.11	43.1292	0	0	-1	0.068937	0.250125	-1.39987	0.781632	0.471568	0.000162989	0.999131	0.99968	0.0362838
ST6GALNAC6	30815	ST6 N-acetylgalactosaminide alpha-2,6-sialyltransferase 6	9q34.11	1601.02	0	0	-1	0.0227622	-0.12519	-1.17005	0.925501	0.704307	0.000165053	0.999131	0.99968	0.0363439
DCN	1634	decorin	12q21.33	2278.92	0	0	1	-0.00843513	0.413417	0.929582	0.965998	0.123211	0.000220817	0.999131	0.99968	0.0475884
HS3ST3B1	9953	heparan sulfate-glucosamine 3-sulfotransferase 3B1	17p12	83.5412	0	0	1	0.0428546	0.317065	0.784102	0.80571	0.187746	0.000224204	0.999131	0.99968	0.0478098
DNMBP	23268	dynamin binding protein	10q24.2	1086.02	0	0	-1	0.0511332	-0.085582	-0.40506	0.549598	0.46038	0.000232324	0.999131	0.99968	0.0490251
DRAXIN	374946	dorsal inhibitory axon guidance protein	1p36.22	3.21431	0	0	1	-0.136382	-0.117893	2.32162	0.80166	0.876671	0.000236418	0.999131	0.99968	0.0493749
TGFB3	7043	transforming growth factor beta 3	14q24.3	39.2326	0	0	1	0.0394273	0.0153464	0.945754	0.858105	0.959084	0.000240259	0.999131	0.99968	0.0496649
MTRNR2L4	100463285	MT-RNR2 like 4	16p13.3	221.885	0	1	0	0.103489	1.66332	-0.611378	0.663907	2.30315e-07	0.0457732	0.999131	0.000168606	0.617359
RN7SL220P	106479303	RNA, 7SL, cytoplasmic 220, pseudogene	10q21.3	10.433	0	1	0	0.401942	2.98649	-0.695135	0.428848	8.31022e-06	0.312502	0.999131	0.00506969	0.918747
MTCO1P2	326603	MT-CO1 pseudogene 2	14q12	25.1506	0	1	0	-0.142707	1.6428	-0.659769	0.609811	8.73052e-06	0.0964878	0.999131	0.00518215	0.738885
RN7SL627P	106481093	RNA, 7SL, cytoplasmic 627, pseudogene	17p11.2	61.3853	0	1	0	0.252735	1.8911	-0.583976	0.436275	1.28944e-05	0.156371	0.999131	0.00726121	0.813663
EIF3CL	728689	eukaryotic translation initiation factor 3 subunit C like	16p12.1	5.51363	0	1	0	0.416578	2.00601	-0.757188	0.238757	2.27997e-05	0.113794	0.999131	0.0116585	0.765349
RN7SL480P	106481757	RNA, 7SL, cytoplasmic 480, pseudogene	1q21.2	21.6487	0	1	0	0.070038	3.94745	-1.02591	0.919454	2.21093e-05	0.270303	0.999131	0.0116585	0.897049
MTCO3P24	107075217	MT-CO3 pseudogene 24	16p13.13	3.27237	0	1	0	-0.0431174	2.87622	-0.190914	0.935858	2.28266e-05	0.836988	0.999131	0.0116585	0.99382
KCNE2	9992	potassium voltage-gated channel subfamily E regulatory subunit 2	21q22.11	5.26357	0	1	0	0.0225474	3.21539	-0.0591546	0.961889	2.49868e-05	0.930446	0.999131	0.0124718	0.996432
MTCO1P53	107075285	MT-CO1 pseudogene 53	Xq25	15.0385	0	1	0	0.654917	2.36836	-0.908111	0.113825	2.78797e-05	0.107354	0.999131	0.0135113	0.753923
C11orf21	29125	chromosome 11 open reading frame 21	11p15.5	8.89679	0	1	0	-0.145444	2.24618	0.369246	0.678693	2.82997e-05	0.364416	0.999131	0.0135113	0.930524
MTRNR2L10	100463488	MT-RNR2 like 10	Xp11.21	418.372	0	1	0	0.27538	1.01417	-0.272096	0.132222	4.26816e-05	0.24537	0.999131	0.0199441	0.885165
CXCL10	3627	C-X-C motif chemokine ligand 10	4q21.1	178.783	0	-1	0	0.034801	-2.63876	0.266562	0.9428	6.08387e-05	0.660574	0.999131	0.0272682	0.991849
DMBT1	1755	deleted in malignant brain tumors 1	10q26.13	4984.29	0	-1	0	-1.14077	-3.28434	0.187538	0.0616138	7.17976e-05	0.809195	0.999131	0.0315364	0.993501
RN7SL732P	106481122	RNA, 7SL, cytoplasmic 732, pseudogene	Xp11.4	23.4519	0	1	0	0.383394	1.69119	0.542806	0.23695	8.16392e-05	0.175408	0.999131	0.0351561	0.828697
RNU2-1	6066	RNA, U2 small nuclear 1	17q21.31	1.81335	1	0	0	4.36574	-0.20392	-0.221736	3.44604e-06	0.889915	0.860367	0.00189205	0.99968	0.994353
RPS4XP3	128580	ribosomal protein S4X pseudogene 3	20q13.31	212.706	-1	0	0	-0.532794	-0.501852	-0.504935	9.52031e-06	0.0021552	0.000956054	0.00497821	0.408038	0.124152
LINC00664	400680	long intergenic non-protein coding RNA 664	19p12	3.83127	-1	0	0	-2.38885	-0.285802	0.104794	3.64743e-05	0.699291	0.860934	0.0178011	0.99968	0.994353
CD99	4267	CD99 molecule (Xg blood group)	Xp22.33	678.919	1	0	0	0.333826	0.263397	0.29118	5.22176e-05	0.0182722	0.00534463	0.0244	0.99968	0.30499
MTCO2P12	107075310	MT-CO2 pseudogene 12	1p36.33	41.5848	1	0	0	1.63176	1.09129	-0.796664	5.78413e-05	0.0487697	0.131874	0.0264648	0.99968	0.791157
