# Supplementary material for: Inverse and Concordant Mucosal Pathway Gene Expressions in Inflamed and Non-Inflamed Ulcerative Colitis Patients: Potential Relevance to Aetiology and Pathogenesis
Source: Int J Mol Sci. 2022 Jun 22;23(13):6944. doi: 10.3390/ijms23136944 (PMC9266769; doi:10.3390/ijms23136944)
Supplement: Supplementary file 1 [file ijms-23-06944-s001.zip › Supplementary_Table_S10.txt]

unigram	frequency	rank	docfreq	group
signal	254	1	121	all
receptor	231	2	128	all
regulate	216	3	114	all
activation	177	4	113	all
response	170	5	91	all
t-cell	163	6	62	all
peptide	142	7	22	all
regulation	138	8	83	all
pathway	130	9	88	all
induce	127	10	77	all
promote	126	11	72	all
factor	114	12	82	all
transcription	101	13	62	all
activate	101	13	66	all
membrane	99	15	57	all
dependent	97	16	71	all
antigen	89	17	26	all
degradation	87	18	46	all
alpha	85	19	45	all
derive	80	20	20	all
beta	78	21	48	all
expression	77	22	49	all
process	76	23	54	all
kinase	76	23	49	all
dna	75	25	40	all
differentiation	74	26	49	all
formation	74	26	59	all
inhibit	72	28	49	all
regulator	72	28	58	all
cytokine	68	30	44	all
transcriptional	66	31	45	all
acid	65	32	42	all
control	65	32	45	all
negative	65	32	42	all
phosphorylation	65	32	39	all
immune	64	36	39	all
associate	64	36	47	all
interaction	62	38	45	all
proliferation	61	39	52	all
specific	59	40	39	all
production	58	41	42	all
molecule	58	41	28	all
ii	58	41	19	all
stress	55	44	31	all
transport	55	44	36	all
infection	53	46	28	all
development	53	46	40	all
residue	52	48	25	all
growth	52	48	38	all
positive	51	50	21	all
phosphorylate	51	50	21	all
ligand	50	52	33	all
ubiquitination	50	52	19	all
tumor	48	54	23	all
component	47	55	40	all
chain	47	55	32	all
viral	47	55	17	all
release	46	58	39	all
affinity	46	58	31	all
mhc	46	58	11	all
system	45	61	43	all
histone	45	61	21	all
enhance	44	63	35	all
nuclear	44	63	35	all
class	44	63	15	all
inflammatory	44	63	29	all
type	43	67	36	all
increase	43	67	36	all
stimulate	43	67	34	all
catalyze	43	67	38	all
contribute	43	67	32	all
b-cell	43	67	23	all
macrophage	42	73	30	all
migration	42	73	34	all
nf-kappa-b	41	75	22	all
rna	41	75	20	all
cellular	40	77	32	all
ubiquitin	40	77	25	all
enzyme	40	77	31	all
reticulum	40	77	23	all
adhesion	39	81	29	all
intracellular	39	81	35	all
calcium	39	81	28	all
epitope	39	81	5	all
modulate	38	85	33	all
regulatory	37	86	32	all
direct	37	86	18	all
endoplasmic	36	88	21	all
display	36	88	10	all
integrin	36	88	14	all
association	34	91	32	all
apoptosis	34	91	26	all
promoter	33	93	20	all
cd4	33	93	16	all
ly	33	93	21	all
trigger	32	96	21	all
virus	32	96	17	all
helper	32	96	17	all
il	32	96	8	all
surface	31	100	25	all
lipid	31	100	21	all
tcr	31	100	14	all
end	31	100	13	all
mrna	31	100	8	all
microtubule	31	100	14	all
synthesis	31	100	25	all
prevent	30	107	24	all
mitochondrial	30	107	16	all
homeostasis	29	109	27	all
maturation	29	109	23	all
chaperone	29	109	11	all
nucleotide	29	109	15	all
link	29	109	23	all
actin	29	109	16	all
normal	29	109	19	all
provide	28	116	23	all
dendritic	28	116	19	all
gamma	28	116	24	all
high	28	116	27	all
scf	28	116	5	all
lymphocyte	27	121	21	all
domain	27	121	22	all
phosphate	27	121	19	all
insulin	27	121	15	all
downstream	27	121	21	all
pro	27	121	13	all
ligase	26	127	22	all
atp	26	127	11	all
anchor	26	127	10	all
secretion	26	127	18	all
motif	26	127	12	all
traffic	26	127	19	all
tyrosine	25	133	14	all
hla	25	133	9	all
wnt	25	133	11	all
interact	24	136	19	all
epithelial	24	136	22	all
golgi	24	136	15	all
exchange	24	136	14	all
terminus	24	136	9	all
specifically	24	136	22	all
cd8	24	136	8	all
e3	23	143	19	all
fatty	23	143	11	all
cell-cycle	23	143	18	all
tp53	23	143	12	all
recognition	23	143	14	all
endothelial	23	143	18	all
activator	23	143	21	all
element	23	143	18	all
family	23	143	19	all
itgav	23	143	2	all
cascade	22	153	19	all
early	22	153	19	all
recruitment	22	153	21	all
nucleus	22	153	19	all
interferon	22	153	16	all
er	22	153	12	all
hiv	22	153	11	all
cap	22	153	3	all
level	22	153	18	all
camp	22	153	13	all
nk-cell	21	163	12	all
anti	21	163	17	all
embryonic	21	163	17	all
effect	21	163	17	all
recognize	21	163	16	all
facilitate	21	163	16	all
ion	21	163	16	all
generate	21	163	21	all
ser	21	163	13	all
neuron	21	163	15	all
canonical	21	163	13	all
cytoplasmic	21	163	17	all
region	20	175	18	all
survival	20	175	14	all
cytotoxic	20	175	12	all
group	20	175	13	all
translocation	20	175	17	all
death	20	175	13	all
interleukin	20	175	15	all
neutrophil	20	175	15	all
responsible	20	175	19	all
tissue	20	175	13	all
lysosomal	20	175	9	all
repair	20	175	9	all
vesicle	20	175	11	all
src	20	175	7	all
tnf	19	189	13	all
microbial	19	189	12	all
cleave	19	189	16	all
low	19	189	18	all
active	19	189	17	all
localization	19	189	16	all
muscle	19	189	13	all
innate	19	189	15	all
oxidative	19	189	12	all
autophagy	19	189	15	all
progression	19	189	16	all
plasma	19	189	11	all
