# Supplementary material for: Inverse and Concordant Mucosal Pathway Gene Expressions in Inflamed and Non-Inflamed Ulcerative Colitis Patients: Potential Relevance to Aetiology and Pathogenesis
Source: Int J Mol Sci. 2022 Jun 22;23(13):6944. doi: 10.3390/ijms23136944 (PMC9266769; doi:10.3390/ijms23136944)
Supplement: Supplementary file 1 [file ijms-23-06944-s001.zip › Supplementary_Table_S11.txt]

bigram	count	count_nested	length	lambda	z
t cell	163	0	2	5.47313600181237	31.2833059401269
signal pathway	49	0	2	4.9755861801075	24.8518918540828
transcription factor	42	0	2	6.3050603088829	24.7036552978682
ii molecule	27	0	2	7.29713617125875	21.3149961913214
immune response	33	0	2	5.55952732165217	21.163673991086
negative regulate	29	0	2	5.27763401131711	20.1424974183372
class ii	36	0	2	8.75468332355167	20.110099456136
mhc class	31	0	2	8.86913931504164	19.7553281164261
negative regulator	21	0	2	5.7600669080907	19.3278143517835
positive t	30	0	2	5.64156228971648	19.0907039169649
growth factor	23	0	2	6.05130080409584	18.8976754620447
direct ubiquitination	17	0	2	6.80268078083354	18.3321728155852
b cell	44	0	2	3.75625341911044	18.2290323911766
high affinity	20	0	2	8.0145276719703	17.7360535434487
peptide derive	20	0	2	4.83484492709184	17.4257213516955
cd4 positive	15	0	2	7.05665161551274	16.9798303265895
c terminus	18	0	2	8.14318649911015	16.4754786910791
anchor residue	18	0	2	8.00726460109285	16.35579303721
cytokine production	14	0	2	5.53855535122155	16.3342504258431
cell proliferation	30	0	2	4.47218994850315	16.0718047394724
e3 ubiquitin	19	0	2	8.8575568015169	15.6017672305559
epitope derive	35	0	2	9.00163744698174	15.4830626941296
fatty acid	13	0	2	6.7011828487514	15.4391242871495
nucleotide exchange	10	0	2	7.49663167249494	15.3093165249555
canonical wnt	10	0	2	7.58004335571748	15.2598824429065
t helper	25	0	2	6.42351289508039	15.2226755882845
type i	10	0	2	6.58630205387586	15.1589728074016
ubiquitin ligase	10	0	2	6.54154169290723	15.0604828050549
low affinity	13	0	2	7.63071593045521	15.0287525867226
cycle progression	10	0	2	7.54146400136423	15.0285216410748
fatty acyl	10	0	2	8.14581813573489	14.8062822675264
cd8 positive	16	0	2	8.16963734240733	14.6296577222732
inflammatory response	15	0	2	4.7297507046589	14.5991564422161
actin cytoskeleton	11	0	2	8.34621400816277	14.5418806816611
transcriptional activator	11	0	2	6.48524023792246	14.4926456445973
oxidative stress	10	0	2	6.71563710394404	14.2210483345642
protein kinase	19	0	2	3.82269171553332	14.1684542870535
cell cycle	23	0	2	4.4365308646581	14.1239064666769
regulatory system	9	0	2	5.71481725728977	13.9519375657959
embryonic development	9	0	2	6.36381495203904	13.9441459671813
dna damage	11	0	2	6.96493375114098	13.6896465105702
anti inflammatory	8	0	2	6.37909728183418	13.6027471661136
nuclear translocation	8	0	2	6.4560884144484	13.5851084623266
stress induce	11	0	2	4.96752159308631	13.5847897919888
cell migration	21	0	2	4.34353068819098	13.5590778597517
response element	11	0	2	5.68619162180484	13.5290249656203
extracellular matrix	7	0	2	7.93564751516846	13.4861624467323
atp hydrolysis	7	0	2	7.25775579355361	13.4154538604469
mrna decay	9	0	2	8.29704910545881	13.3778432601193
embryonic stem	7	0	2	7.73794707013463	13.3559413622873
tyrosine kinase	9	0	2	5.64597342337071	13.2813658616502
chloride bicarbonate	7	0	2	8.30408514791037	13.2552237684438
cytochrome c	10	0	2	7.19697038626162	13.1807558654612
mhc ii	9	0	2	5.13505742182554	13.1641323597009
innate immune	8	0	2	6.14770797792827	12.9986540620107
viral epitope	8	0	2	5.42436920430895	12.9763783839574
cell adhesion	19	0	2	4.18918162209696	12.9522500456364
cell surface	21	0	2	4.91017037453903	12.9483180305221
wnt signal	19	0	2	6.31254661499586	12.9439093604135
innate immunity	6	0	2	7.23880104064606	12.899581130751
protein ligase	14	0	2	5.03360264653209	12.8684958108358
signal cascade	15	0	2	6.07463259223946	12.8378082466914
i interferon	6	0	2	6.94018777123413	12.8331481973699
rna polymerase	10	0	2	8.27172884488068	12.7605450492813
g protein	17	0	2	5.53166158724268	12.5657740492098
viral clearance	7	0	2	6.58481847467525	12.5407633889685
calcium dependent	9	0	2	4.88586683926615	12.5172899726648
viral infection	8	0	2	5.05622276918153	12.4486290666317
inflammatory cytokine	8	0	2	5.01125132100819	12.3558860950661
transcriptional repressor	8	0	2	6.61000914578262	12.3038450563562
nf kappa	42	0	2	12.8393326926789	12.2965747166118
ubiquitin protein	14	0	2	4.07098701191775	12.2753940485215
proinflammatory cytokine	8	0	2	6.9047489994236	12.2267747074784
tnf alpha	8	0	2	6.51219002134429	12.1552959402561
natural killer	8	0	2	10.0470567898647	12.1030810309454
integrin itgav	8	0	2	8.02198354557365	12.0781331935764
guanine nucleotide	6	0	2	7.42196896721517	12.0678816968255
n terminus	6	0	2	5.88404485574528	12.0434299889677
induce apoptosis	9	0	2	4.7798193591711	12.0154986212681
regulatory t	11	0	2	4.30592853833817	11.9475261650558
intracellular domain	6	0	2	5.75099507232222	11.9268162539328
common signature	5	0	2	8.27233017684907	11.9237770700474
trans golgi	5	0	2	7.11451663237075	11.9132838619286
mitotic spindle	5	0	2	8.39752337691158	11.9116832071501
src family	5	0	2	6.75654562848706	11.8910000228072
single strand	5	0	2	8.54065427675736	11.8721859248005
interferon gamma	5	0	2	6.65383132857326	11.8070557873737
sodium ion	6	0	2	8.42862562583803	11.7602608974841
glucose homeostasis	5	0	2	6.47726907100423	11.7037116486919
class i	6	0	2	5.5640736366799	11.6947568364556
dendritic cell	21	0	2	4.97721800669426	11.6851811752994
alpha beta	8	0	2	4.59160797848222	11.6584583929987
intracellular calcium	6	0	2	5.45702326906792	11.6320168195802
molecular chaperone	5	0	2	6.7778338947564	11.6185656995001
integrin alpha	7	0	2	4.92862558258562	11.4589989939091
golgi network	5	0	2	7.69502574908456	11.3688963522466
double strand	5	0	2	9.15978364835903	11.3667295417348
tyrosine phosphorylation	6	0	2	5.35119591169788	11.3012712446956
link polyubiquitination	5	0	2	7.54465334488659	11.2396379607946
calcium ion	5	0	2	5.96076330207619	11.2330747149225
n terminal	5	0	2	6.589884089596	11.2188378715184
endocytic route	6	0	2	9.8640107176976	11.1968312659948
dendritic spine	5	0	2	7.45564572025056	11.1561513372941
s phase	4	0	2	6.9481275028055	11.1372110217098
kappa b	41	0	2	9.31663517832124	11.11239995184
exchange factor	7	0	2	5.32308033796847	11.1042506209624
immunodominant hiv	4	0	2	6.86149086977488	11.0137353000797
lysosomal compartment	4	0	2	6.86149086977488	11.0137353000797
reactive oxygen	4	0	2	8.70779852461597	11.0032176696626
acyl chain	5	0	2	5.81194974727239	10.9715354208232
antigen presentation	7	0	2	6.66571383282186	10.961772607593
cellular response	9	0	2	4.13620139952251	10.9260941435625
cap rnas	4	0	2	7.47070525933244	10.9135658161877
specific transcription	8	0	2	4.22196944005369	10.9063401579438
lysosomal system	5	0	2	5.67373921949622	10.8978304480006
acyl group	4	0	2	6.43848367014533	10.8547780186793
pro inflammatory	5	0	2	5.54742214814963	10.8403441404397
serine protease	5	0	2	9.06087770582871	10.83372655724
positive regulator	7	0	2	4.48498350205393	10.8187896687119
synaptic plasticity	4	0	2	8.41247908333337	10.7426740694399
ifn gamma	4	0	2	6.32212090089932	10.7052550471368
primary dendritic	4	0	2	6.40752680202761	10.6785649518101
bacterial infection	5	0	2	6.3625453377894	10.6589656846299
epithelial cell	15	0	2	4.40428851943033	10.6398920010994
pro residue	5	0	2	5.40241060520996	10.6282797369866
histone h3	14	0	2	9.3304240729116	10.627830542582
vesicle traffic	4	0	2	6.17364074450056	10.6232375016168
end telomere	4	0	2	6.49866150866477	10.575177828321
bcl x	4	0	2	9.41118823170671	10.5638326001169
infect dendritic	4	0	2	7.05430432932626	10.5556097526919
pre mrna	4	0	2	6.35033444878457	10.5273253775038
f actin	4	0	2	7.29852027534769	10.4379780776374
cmv epitope	5	0	2	7.32270049828482	10.3917964061303
newly synthesize	5	0	2	10.2848334502941	10.3794677106004
f box	4	0	2	9.49634604004702	10.3338764036954
rate limit	4	0	2	9.49634604004702	10.3338764036954
release notch	4	0	2	6.59399245142865	10.3252636040553
purine nucleotide	4	0	2	7.17326692310808	10.3141477083567
interferon regulatory	4	0	2	5.93988549761061	10.2779362717353
sperm motility	3	0	2	7.77851422471047	10.2765705364629
cytokine secretion	5	0	2	5.13413140646005	10.2749148987695
endothelial cell	19	0	2	5.38739876164036	10.2718402243594
calcium independent	4	0	2	6.05268099175596	10.2699816480938
ester bond	4	0	2	8.74898137525634	10.257378612009
ubiquinol cytochrome	4	0	2	8.74898137525634	10.257378612009
methyl ester	3	0	2	7.65332102555135	10.2524991411149
immune system	6	0	2	4.53631292917485	10.2389990193266
effective antitumor	4	0	2	9.74769051821074	10.2297920583041
itgb3 bind	8	0	2	5.00536938427325	10.220595202031
immunodominant epitope	4	0	2	6.09474710842673	10.2193490459761
dm stabilize	3	0	2	7.39893443167998	10.2179162295609
notch intracellular	4	0	2	6.50293043408915	10.2173102813031
golgi apparatus	8	0	2	9.4059770101827	10.2090633657761
vesicular traffic	4	0	2	7.59535721270845	10.2001360576493
cd74 undergo	3	0	2	8.2894300116719	10.1895995307996
cellular process	6	0	2	4.52843288793555	10.1852170645487
correct fold	3	0	2	8.45651414892711	10.1820350593143
synthesize polypeptide	3	0	2	8.45651414892711	10.1820350593143
molecular oxygen	3	0	2	7.44195181676367	10.1760573289775
reticulum stress	5	0	2	5.01469356366444	10.1756103132109
long term	3	0	2	8.146299114536	10.1725484716693
link polyubiquitin	4	0	2	7.54986477158217	10.1579952658252
microtubule dynamic	4	0	2	7.54986477158217	10.1579952658252
double bond	3	0	2	7.6090359594388	10.1426713361988
neural stem	3	0	2	7.35094997964247	10.1303602012097
atp bind	8	0	2	4.28296231920174	10.1137427356439
central nervous	4	0	2	8.4744543609392	10.1126544182665
adaptive immunity	4	0	2	8.39746326179111	10.0633295752902
antitumor immunity	4	0	2	8.39746326179111	10.0633295752902
load compartment	3	0	2	7.80973671200946	10.0555087654544
term clip	3	0	2	7.80973671200946	10.0555087654544
redox reaction	3	0	2	8.70785862889692	10.0330753172189
apoptotic program	3	0	2	6.92222309827451	10.0178517932353
acute phase	3	0	2	6.92222309827451	10.0178517932353
small fragment	3	0	2	7.71873487669523	10.0072721930446
organic anion	3	0	2	8.9085593751449	9.99964378888703
ion channel	3	0	2	6.97592727724637	9.98556888115839
developmental regulatory	9	0	2	8.98053711535456	9.98024914141631
oxygen species	4	0	2	10.0841928038118	9.97383314635874
skeletal muscle	4	0	2	8.25925280457577	9.96633781771511
energy metabolism	3	0	2	7.28614232970661	9.94721342676417
cell differentiation	15	0	2	2.88662660379755	9.94538512761763
viral load	4	0	2	5.7911646093982	9.92477792314461
thymocyte precursor	3	0	2	8.16119471035422	9.92084492028689
amino acid	13	0	2	8.64736394340851	9.9203916254468
nuclear localization	4	0	2	5.56485148332271	9.89106822996597
surface glycoprotein	3	0	2	6.98978632597319	9.88310814738635
p38 mapk	3	0	2	8.06108119649548	9.87254531069661
peripheral tissue	3	0	2	6.93091576161257	9.8339717414036
cytotoxic t	7	0	2	4.53287167606185	9.83315760055647
nuclear export	4	0	2	6.73522361906711	9.82651860267826
hydrogen peroxide	5	0	2	10.4591868374389	9.82081459900977
transcriptional activation	9	0	2	3.52109620341807	9.80823255313969
synaptic vesicle	3	0	2	6.45122241496048	9.74636890222783
lysosomal protease	3	0	2	6.45122241496048	9.74636890222782
express hla	3	0	2	6.67951113489504	9.73934181758586
acidification produce	3	0	2	7.80967659688899	9.72017144664119
il17 produce	3	0	2	7.80967659688899	9.72017144664119
stress granule	4	0	2	7.12205988162914	9.71936408201668
apical membrane	6	0	2	6.52364806705743	9.71796908420177
canonical nf	4	0	2	5.35167757102354	9.70490628357976
glucose metabolism	3	0	2	6.31647118534268	9.70415893053542
cellular stress	5	0	2	4.64350269934342	9.67775898013365
anti tumor	4	0	2	5.30341527447569	9.63581317752205
polymerase ii	4	0	2	5.66550733072859	9.63354342568068
polyubiquitin chain	5	0	2	7.49867967722596	9.62842414820476
rna bind	8	0	2	3.83067449995291	9.62020663463257
memory cd8	3	0	2	6.34536361002771	9.59307818334677
immunoglobulin gamma	3	0	2	6.41112687106118	9.58020799478455
beta catenin	6	0	2	7.23117701275054	9.57896774056183
ala anchor	3	0	2	6.49280490207545	9.5561933058255
ion level	3	0	2	6.12832874184149	9.54928991025694
egf domain	3	0	2	6.8030199708072	9.52505273329344
lysosomal microenvironment	3	0	2	7.55004516032039	9.52273822729028
b activation	10	0	2	3.19523514309622	9.51374437169511
cd4 t	7	0	2	4.11492478394668	9.51043638924725
oxalate secretion	3	0	2	7.04723591502036	9.48173129290742
transcriptional coactivator	4	0	2	5.6395563752981	9.45325386686008
restrict repertoire	3	0	2	8.30658165491096	9.44966994551397
nad cap	5	0	2	9.03747055812163	9.43514311189826
cytotoxic response	6	0	2	4.51443023640885	9.43385637082584
polymerase i	3	0	2	6.11453967734613	9.41480017438583
primary high	3	0	2	6.06524059554097	9.41219859929416
specifically cleave	3	0	2	5.9700145164894	9.39850555775527
replication fork	4	0	2	9.49628593757228	9.39236021432695
fc region	5	0	2	8.97074912380392	9.38827798977492
beta clip	4	0	2	5.49674174433162	9.38525359922347
peptide share	14	0	2	8.05807109534093	9.33260819983861
nadph oxidase	4	0	2	10.5950484756547	9.33233125665216
immune aggregate	4	0	2	6.30824896684323	9.29087734504471
bicarbonate exchanger	4	0	2	9.25983705342079	9.28689156073495
transcriptional regulator	6	0	2	3.99610272404811	9.27391157241138
ligand bind	8	0	2	3.60368923920426	9.26837774254527
leu anchor	3	0	2	7.25506523136152	9.2587626733572
normal turn	3	0	2	5.86159436858049	9.22793741693301
b lymphocyte	5	0	2	4.50808963014297	9.22026691873514
antigenic peptide	15	0	2	7.91979177790115	9.21127055177789
dna repair	4	0	2	5.10529322361405	9.21080241073298
dna replication	4	0	2	5.10529322361405	9.21080241073298
endogenous component	3	0	2	6.31142547964363	9.20263895844228
ifn alpha	4	0	2	5.16192557823469	9.17031555558904
cell death	18	0	2	6.18916844304573	9.16441669930396
lipid metabolism	3	0	2	5.75161056548353	9.16394317732944
receptor tyrosine	6	0	2	4.19357521750439	9.12586540467363
camp synthesis	3	0	2	5.68488911127363	9.10922745156663
produce increase	3	0	2	5.68488911127363	9.10922745156663
leukocyte adhesion	3	0	2	6.22304263336419	9.09895363195144
ligase complex	6	0	2	4.22627648696454	9.08109957785797
early stage	3	0	2	7.77827374977131	9.06028171363748
beta chain	5	0	2	4.26209370653931	9.03993416349801
display peptide	6	0	2	3.96782133306643	9.00490388818183
fragment term	3	0	2	9.75591733439475	9.00154323181158
fate determination	3	0	2	10.0072618107526	8.99358752266542
gastrointestinal tract	3	0	2	10.0072618107526	8.99358752266542
signal transduction	17	0	2	7.6735620759997	8.98485191445659
bone marrow	3	0	2	9.55521658995276	8.97201780997029
e2 ubiquitin	3	0	2	6.56301792999849	8.9697237983189
normal level	3	0	2	5.52497172887874	8.95534875216615
adapter protein	7	0	2	4.65205073786494	8.95492147026003
decapping enzyme	3	0	2	6.53595917699451	8.93884375521558
pro anchor	3	0	2	5.4868920355059	8.93533397465033
antibody dependent	4	0	2	5.5592615076828	8.9317888896414
dependent transcription	7	0	2	3.53727104328521	8.93028877980466
nuclear hormone	3	0	2	6.25820710888277	8.91980467291832
increase proteolysis	3	0	2	5.82279877948659	8.89954694068799
constitutively fuse	3	0	2	10.3437640945479	8.89455572053594
heat shock	3	0	2	10.3437640945479	8.89455572053594
intracellular ph	3	0	2	5.62453770808899	8.89208404391823
antigen process	6	0	2	3.79857902727989	8.88748840314927
cyclic amp	3	0	2	9.24500156098028	8.87244268236111
express mhc	3	0	2	5.89972973276617	8.86794354172357
stress fiber	3	0	2	6.84217208090418	8.83594821820041
negative regulation	7	0	2	3.50491250216723	8.80918556406537
endoplasmic reticulum	36	0	2	13.1981168996594	8.79942988705491
c terminal	3	0	2	5.66328077627288	8.79602534921076
electron transport	3	0	2	5.83143121373795	8.78068549266844
repress transcription	4	0	2	4.9165481375226	8.77841763121989
cross link	3	0	2	9.00855267863511	8.75949511316112
tumor cell	12	0	2	2.92358610199739	8.75892040912435
adp release	3	0	2	6.73528378482378	8.71867619524864
affinity antigenic	3	0	2	5.41072872407163	8.71121803103124
aromatic amino	3	0	2	8.9084391665829	8.7034952415668
synaptic transmission	3	0	2	8.9084391665829	8.7034952415668
microtubule nucleation	4	0	2	8.39722276516442	8.69181134195994
increase acidification	3	0	2	6.71025240019252	8.69082645003332
lysine residue	3	0	2	6.32057703110737	8.68630831508945
immunodominant viral	3	0	2	5.51712193003974	8.68591075247496
follicular helper	3	0	2	7.36399727697756	8.68070841088677
t lymphocyte	6	0	2	3.95168240464808	8.67256945677633
eicosanoid biosynthesis	3	0	2	8.81743733397871	8.64883893380559
stabilize mhc	3	0	2	5.38875365613678	8.63695682506239
lipid raft	4	0	2	8.31200482362907	8.62037443618406
integrin itgal	3	0	2	7.29833984863803	8.61620528833991
rna oligonucleotide	3	0	2	7.26705723085044	8.58511988343516
ii load	3	0	2	5.38209674582834	8.572149392953
tumor suppressor	5	0	2	8.00953538432278	8.57134343698403
post transcriptional	3	0	2	5.6692211286104	8.56841993608693
signal event	5	0	2	4.84177743681864	8.55374066978336
ifng production	3	0	2	5.96088710696491	8.55130599245932
tumor associate	4	0	2	4.43920010864139	8.54517317775398
recognition component	3	0	2	5.16238158475707	8.54139441631945
couple receptor	5	0	2	4.83132727987353	8.53599783839088
cerebral cortex	3	0	2	10.8546197645851	8.53062348389921
direct phosphorylation	4	0	2	4.40453098393663	8.46944200916729
cleave accommodate	3	0	2	8.51882411879538	8.44762706264969
intracellular camp	3	0	2	5.09622955692806	8.44200647810007
tumor growth	4	0	2	4.34913138460689	8.40336779784481
ii associate	4	0	2	4.34706072254957	8.40084623729109
viral replication	3	0	2	5.12750668777514	8.3986145438459
erk pathway	4	0	2	4.86177490612375	8.39053062632777
alpha v	3	0	2	6.05696464091031	8.36342449536642
polycomb group	3	0	2	8.39740314305659	8.35757445735873
er stress	3	0	2	5.1194139096093	8.3131477889079
dna methylation	3	0	2	5.2611128540583	8.24918143643427
dna bind	8	0	2	3.07489481162226	8.23903695127865
ph regulation	4	0	2	5.53740968578125	8.23514817061941
traffic pathway	4	0	2	4.58724756814394	8.23253105656931
histone h4	4	0	2	7.85959866624221	8.21703655627872
strand dna	3	0	2	5.40709434161475	8.21270677806647
gag peptide	4	0	2	5.49966042901039	8.18156675934909
ifn beta	3	0	2	5.02660455832434	8.18099504874599
platelet derive	3	0	2	5.49414618920963	8.16125933432601
c oxidoreductase	4	0	2	7.78447323573647	8.14685878580067
misfolded protein	6	0	2	5.01669192880559	8.14599553762821
protein couple	5	0	2	4.53974238066564	8.03714210895072
oxidative phosphorylation	3	0	2	4.8437312655969	8.02434595207218
provide cell	9	0	2	3.18612956284905	8.01306599782764
microtubule associate	3	0	2	4.73386383787648	7.98702948043536
muscle cell	8	0	2	4.17239279682378	7.98487725082738
membrane chloride	3	0	2	4.96521379434279	7.98264519562142
control viral	4	0	2	4.08933955429166	7.9795649508131
affinity receptor	6	0	2	3.44808632004101	7.96853621885499
threonine protein	6	0	2	5.26803669413106	7.91706902151407
activate transcription	6	0	2	3.32542086696153	7.91269145531938
antigen load	3	0	2	4.90990690229086	7.90150831312806
transcriptional regulation	6	0	2	3.3203220749883	7.86577863018819
nk cell	22	0	2	6.63385503324266	7.85803370140703
amp dependent	3	0	2	5.15358003202938	7.85684370210144
reticulum associate	3	0	2	4.6136292108343	7.83809739087833
clip complex	4	0	2	4.83820238176278	7.83204480412448
activate erk	3	0	2	5.25286766781402	7.82802769350951
positional identity	9	0	2	12.1042526801175	7.82794043509108
complex class	5	0	2	3.64884044982406	7.82379072827644
corepressor complex	4	0	2	5.00528668064476	7.8209489027715
gamma production	3	0	2	4.64475875064537	7.81904358439004
r g	3	0	2	7.74757750512111	7.81721952412116
anterior posterior	9	0	2	12.9516106429795	7.779117122469
autophagosome formation	3	0	2	6.50585718281092	7.77524866842535
activate killer	3	0	2	4.98454341211778	7.74604042508219
derive antigenic	3	0	2	4.70993482522209	7.714762342684
permit cycle	3	0	2	7.60831431767254	7.69189842211546
repeat cycle	3	0	2	7.60831431767254	7.69189842211546
cell receptor	18	0	2	1.90428187724963	7.67039451516338
histone h2b	3	0	2	7.58264180734797	7.66852130350695
chemotactic receptor	4	0	2	4.5003085629502	7.66138001835573
signature motif	13	0	2	11.182294136982	7.61899281782812
scaffold protein	5	0	2	4.09910718367982	7.60829372743288
camp response	4	0	2	4.1344728878479	7.58271799165274
inhibit nk	3	0	2	4.46574460852197	7.53102362606964
stress response	5	0	2	3.50327028625489	7.50636009522639
bind state	5	0	2	3.82029954417523	7.50206711203102
family kinase	3	0	2	4.44781618279633	7.48188720469677
guide antigen	4	0	2	7.09613421035962	7.47566328646563
presentation pathway	3	0	2	4.98184381643351	7.44509830298411
antigen receptor	7	0	2	2.90925607712484	7.44325649651117
conformational change	7	0	2	11.248794641055	7.43794583529163
cell growth	9	0	2	2.6941672436404	7.4333684640054
er membrane	3	0	2	4.52176920152227	7.4285878497524
factor receptor	7	0	2	2.89514105164995	7.4119575996868
promote activation	8	0	2	2.67872288996997	7.36541238321956
heterodimeric cytokine	3	0	2	7.2241903475303	7.33463747969856
lysosomal degradation	3	0	2	4.3636185966161	7.32660820367643
dna synthesis	3	0	2	4.27324433809292	7.32093379209912
membrane traffic	3	0	2	4.29371417523683	7.3167534890841
dehydrogenase complex	4	0	2	5.79383467818846	7.31254516134713
microbial infection	19	0	2	10.5339460940739	7.30345491370649
complex iii	3	0	2	4.88059104923077	7.30016874070114
protein tyrosine	5	0	2	3.53382670693389	7.29753514470036
hla dm	10	0	2	10.7158683290842	7.29158897914427
endogenous peptide	3	0	2	4.87320790264177	7.28956624807785
peptide load	3	0	2	4.496607554931	7.27924903666258
protein quality	4	0	2	4.6454261769534	7.27337197782802
regulatory factor	4	0	2	3.71435351063774	7.2660291141144
spla2 ib	5	0	2	11.1057839524811	7.2236405710034
antigen specific	4	0	2	3.63613455102403	7.20698961242209
hematological malignancy	4	0	2	12.2045464815341	7.18048812106789
male fertility	4	0	2	12.2045464815341	7.18048812106789
pseudouridylate synthase	4	0	2	11.3571885277016	7.17149937150678
cell cytotoxic	6	0	2	3.4326309141297	7.15887713629678
cell survival	6	0	2	3.4326309141297	7.15887713629678
protein vp2	4	0	2	5.09747186913124	7.12518361571756
biological process	3	0	2	7.00239684932943	7.12236694924016
smooth muscle	7	0	2	10.5946878391273	7.12134135737573
stem cell	13	0	2	6.109140297316	7.09070160408859
insulin induce	3	0	2	4.2094508218955	7.05584966195691
membrane surface	3	0	2	4.05714461710612	7.00950528023002
chain peptide	4	0	2	3.58522639046166	6.99872026634798
macrophage activation	4	0	2	3.6392040506222	6.99314843599616
autophagosomes constitutively	3	0	2	11.4424064294872	6.98208345899866
dipeptidyl peptidase	3	0	2	11.4424064294872	6.98208345899866
jak stat	3	0	2	11.4424064294872	6.98208345899866
neurite outgrowth	3	0	2	11.4424064294872	6.98208345899866
phospholipase a2	4	0	2	10.7380591723558	6.96616215399626
herpes simplex	3	0	2	11.9532620986217	6.95661606253848
split locus	3	0	2	11.9532620986217	6.95661606253848
sequential degradation	3	0	2	6.82083642057429	6.94614504971828
posterior axis	9	0	2	14.0502529815304	6.93445052037944
cytochrome b-c1	5	0	2	10.4590065245956	6.9310763946036
gi tract	3	0	2	11.1059041465948	6.92570758505578
peyers patch	3	0	2	11.1059041465948	6.92570758505578
bind specifically	4	0	2	3.96775819661883	6.89758319308753
antiviral response	3	0	2	4.41136154323077	6.8941508943219
proximal tubule	3	0	2	10.8545596711398	6.85411426161429
c c	3	0	2	3.91501690025288	6.83985370413917
hormone receptor	3	0	2	4.87997559121443	6.81277954047713
cancer cell	6	0	2	4.52022278428676	6.80593301018208
peptide bind	8	0	2	2.46494478885834	6.79756797970028
gag pol	3	0	2	10.6538589276007	6.78223540422081
associate antigen	4	0	2	3.39717729087771	6.7821234221361
plasma membrane	19	0	2	9.72333280779878	6.767646152893
control system	3	0	2	3.84407031674534	6.72880028916133
thiamine pyrophosphate	3	0	2	10.4867747939577	6.7140330656041
cd74 trimer	3	0	2	10.4867747939577	6.7140330656041
neural crest	3	0	2	10.4867747939577	6.7140330656041
phospholipid scramblase	3	0	2	10.4867747939577	6.7140330656041
sars cov	6	0	2	13.6708535040563	6.70762623958223
hhv 6b	4	0	2	10.1673640509277	6.69078034277351
alpha chain	3	0	2	3.81039343502856	6.67563281882874
scf complex	3	0	2	5.53702573058991	6.65989149138328
neutrophil activation	3	0	2	4.09691749856958	6.65772882729368
reticulum membrane	3	0	2	3.84692225718904	6.65466386284197
strand break	3	0	2	10.3436439004342	6.65041358243889
androgen receptor	4	0	2	6.23512119458211	6.59418983721443
jnk signal	3	0	2	4.52230089595174	6.58288820030754
gtp bind	3	0	2	4.98319830103483	6.56665948696266
nucleotide bind	4	0	2	3.42310286161247	6.54908502085113
+ t	3	0	2	5.43741234796317	6.54252285177963
map kinase	12	0	2	9.4628620815356	6.53694989330112
sulfate conjugation	3	0	2	10.1071950198953	6.53642341022421
m7g cap	4	0	2	9.86875083574439	6.52606044718377
quality control	9	0	2	9.4949627683895	6.51142902326022
proteasomal degradation	13	0	2	9.39535795565095	6.50275331287596
specific positional	9	0	2	9.47409858910304	6.49778411002695
trbv2 tcr	4	0	2	9.80620041984758	6.49024787386832
amide bond	3	0	2	10.0070815087462	6.48528911116872
cell cytotoxicity	5	0	2	4.95035072219381	6.47889753076086
trav24 trbv2	4	0	2	13.3031888155707	6.4741635509844
helper t	4	0	2	3.33212216546845	6.47318123201294
accommodate peptide	3	0	2	6.33969582375106	6.47131101965419
box protein	5	0	2	5.94517658158041	6.44210612386357
protein degradation	7	0	2	2.48209677792984	6.41549291406286
gdp bind	3	0	2	4.09574383383444	6.41365587979948
downstream signal	4	0	2	3.32520421428107	6.40884478485283
immunogenic epitope	6	0	2	9.46516885091495	6.40514839895844
antiviral signal	3	0	2	4.08689205313558	6.40009782097114
heparan sulfate	3	0	2	9.75567691726988	6.35064909102214
membrane protein	7	0	2	2.46796013094633	6.33892765676877
receptor signal	9	0	2	2.15058205550809	6.31693672049474
eed ezh2	3	0	2	13.0519044317557	6.30464671392842
epstein barr	3	0	2	13.0519044317557	6.30464671392842
radial glial	3	0	2	13.0519044317557	6.30464671392842
unusual trait	3	0	2	13.0519044317557	6.30464671392842
nervous system	6	0	2	9.30023314228532	6.30007934206928
protein phosphatase	3	0	2	4.08005008967764	6.27390717652068
acyl coenzyme	3	0	2	9.61746646547545	6.27339570738298
cell membrane	10	0	2	2.0604002323702	6.2462869412299
positively regulate	17	0	2	8.96273119198894	6.23871725759611
induce phosphorylation	4	0	2	3.10528078692341	6.22596729013135
promote phosphorylation	4	0	2	3.10528078692341	6.22596729013135
activator complex	3	0	2	3.71208361808298	6.22373862341966
conjugate enzyme	5	0	2	9.24009743160432	6.21553786585199
ubiquitin conjugate	5	0	2	9.24009743160432	6.21553786585199
carbonyl group	3	0	2	9.49604549154374	6.2039329638288
ezh2 complex	3	0	2	6.04788156492356	6.17938591767293
cell motility	4	0	2	3.79208956546722	6.1673942039307
killer cell	7	0	2	5.51220025042739	6.15686850700144
derive growth	3	0	2	3.45087000863874	6.10319264557337
protein synthesis	4	0	2	3.15092556846864	6.09881726241172
survival signal	3	0	2	3.7011085307608	6.08359096976784
protect cell	5	0	2	3.1618241987924	6.08133788577681
unfold protein	4	0	2	5.74135130936974	6.07875919429052
sarcoplasmic reticulum	4	0	2	9.01164717203509	6.00823269410848
rig i	3	0	2	9.15936281721132	6.00493167974909
cell development	7	0	2	2.361696461151	5.95453720123609
tgf beta	5	0	2	8.81085779152518	5.94001330115088
invariant chain	4	0	2	8.88311560683043	5.92688811439076
cell line	5	0	2	5.46120686074421	5.92185880992307
beta t	5	0	2	2.66277780970731	5.9156916898993
nuclear receptor	4	0	2	2.96313653556913	5.89440770827781
bind ligand	5	0	2	2.69644632642818	5.89338952450748
barr virus	3	0	2	8.97349533164806	5.89184207562504
calcium bind	4	0	2	2.97924706832386	5.88207835649293
retinoic acid	5	0	2	8.70623454396724	5.87190818809274
associate protein	6	0	2	2.45010300272974	5.87130862950152
exogenous antigen	6	0	2	8.58704250764387	5.83424214145212
downstream activation	3	0	2	3.34019866713834	5.79236929867095
insulin signal	3	0	2	3.4233557379469	5.78052712519209
amyloid beta	4	0	2	8.59200477697984	5.74042828606424
protein complex	9	0	2	1.93833144701232	5.71859816195561
secrete protein	3	0	2	3.54070902538421	5.71288389416848
associate invariant	4	0	2	8.50559394813486	5.68458566703286
immune tolerance	4	0	2	8.50559394813486	5.68458566703286
th17 cell	4	0	2	4.48597288542426	5.67997317290276
bile acid	4	0	2	8.48917003872941	5.67394957895023
respiratory chain	3	0	2	8.6079905298558	5.66453244053257
peptide antigen	4	0	2	2.78425602364219	5.64417402091134
signal downstream	3	0	2	3.23682148149172	5.60522665443393
fibroblast growth	3	0	2	8.49661447356599	5.59424166712736
antigen wt1	4	0	2	8.310560541081	5.55786803130966
keratinocyte proliferation	3	0	2	8.43528058475559	5.55536507163148
associate degradation	3	0	2	3.10545546267896	5.5433447468923
membrane bind	5	0	2	2.46801356000362	5.50625202025994
bind cleave	3	0	2	3.29005691509934	5.49808783987038
cell pluripotency	3	0	2	4.1579527727061	5.49094134557303
cell polarization	3	0	2	3.90660782777836	5.47078365131097
promote tumor	3	0	2	3.07160819195121	5.45698254076816
cell quiescence	3	0	2	4.49445552504291	5.41974472838212
arachidonic acid	3	0	2	8.22172622851862	5.41919108741789
negative feedback	3	0	2	8.22172622851862	5.41919108741789
nucleic acid	3	0	2	8.22172622851862	5.41919108741789
cell contact	3	0	2	3.70590661473808	5.40841617736815
cytokine receptor	4	0	2	2.65933186963612	5.36079936473308
induce transcription	4	0	2	2.63084544513884	5.34967517271354
dependent pathway	4	0	2	2.6276784536927	5.34391974818046
specific t	4	0	2	2.62876815215151	5.30084495578947
factor atf	3	0	2	8.03236875135168	5.29755105120882
immune complex	4	0	2	2.60572826866653	5.27199928966799
trigger t	3	0	2	3.00301274579195	5.26120160401655
viral peptide	3	0	2	2.94837366848436	5.24872301048454
gasdermin b	4	0	2	7.82314351167619	5.23803559420165
cell selection	3	0	2	3.39569064848388	5.2332553783576
b pathway	4	0	2	2.56189974611228	5.2178923802574
alpha induce	3	0	2	2.90884023705731	5.20897197490245
basement membrane	3	0	2	7.8179978107891	5.15902973181328
histocompatibility complex	5	0	2	7.60952858223935	5.14511142742096
nelf complex	5	0	2	7.60952858223935	5.14511142742096
induce cell	11	0	2	1.59843103098288	5.12767749542662
th1 cell	3	0	2	3.64529990491756	5.10706215700359
hair cell	3	0	2	4.23314788283799	5.10628068779209
transform cell	3	0	2	4.23314788283799	5.10628068779209
ligand activation	3	0	2	2.86211774881359	5.08319239999657
protein refolding	6	0	2	7.41893462658824	5.0505652039208
cell protection	3	0	2	3.15924082874342	5.03975020593184
capsid protein	7	0	2	7.3603132982799	5.03547506434045
cell activation	11	0	2	1.53921686541483	4.9876106523369
cell type	5	0	2	2.2961012469683	4.98708841181242
induce necroptosis	3	0	2	7.53881383643659	4.97761503977331
b-c1 complex	4	0	2	7.40333301084523	4.96012797680749
bat3 complex	4	0	2	7.40333301084523	4.96012797680749
receptor chain	3	0	2	2.77689360222532	4.94634378080375
bind dna	5	0	2	2.20922271002733	4.93924419502455
infect cell	3	0	2	3.27751380801442	4.93487025397155
natriuretic peptide	3	0	2	7.43833828015177	4.91210029271267
dependent degradation	3	0	2	2.72940874190022	4.91206036269299
complex ii	3	0	2	2.73453069183976	4.90233593404728
anchor protein	3	0	2	2.82369751839212	4.87572545299963
neighbor cell	3	0	2	4.74400416170346	4.85723199628495
receptor complex	6	0	2	1.96896840384428	4.84061675316435
cell maturation	4	0	2	2.46466913232167	4.78757870378659
direct bind	3	0	2	2.69406368876546	4.76885127585139
adhesion protein	3	0	2	2.73468932421491	4.75014799300515
modulate signal	3	0	2	2.65660820513601	4.70886290183242
bind protein	11	0	2	1.43394069633523	4.685131645116
molecule bind	3	0	2	2.63765018928185	4.68065317940667
ampa receptor	3	0	2	7.07732106012616	4.67594787601341
cell fate	6	0	2	6.72886453287072	4.58282828746863
hedgehog signal	3	0	2	6.92034743637307	4.57297359008051
complex formation	3	0	2	2.5091638395013	4.52477746631973
protein vp1	3	0	2	6.78831227709239	4.48625117037907
mast cell	6	0	2	6.46622489864057	4.40440818078153
signal molecule	3	0	2	2.45139300904816	4.40049034370833
client protein	3	0	2	6.58553484736128	4.35290439404469
promote degradation	3	0	2	2.40637884998077	4.3524453695911
alpha protein	4	0	2	2.05907914019151	4.18386781454743
helper cell	4	0	2	2.12438287985699	4.15428760587491
cell interaction	5	0	2	1.86685269910956	4.15208737023973
glial cell	4	0	2	6.09547210711761	4.08754872714326
regulate cytokine	3	0	2	2.25961792481951	4.07070620972207
cytokine signal	3	0	2	2.22736465164683	4.0103765625138
cell response	9	0	2	1.34420514475705	3.98928825925938
b signal	4	0	2	1.93145315454711	3.96551151114787
beta signal	3	0	2	2.04318184703261	3.69726805251625
signal receptor	5	0	2	1.58576511415681	3.61675182898207
dependent protein	4	0	2	1.66117125412116	3.41439481591456
activate protein	4	0	2	1.61684349416408	3.32671833993396
activate t	3	0	2	1.81298707102968	3.30233582474558
signal complex	4	0	2	1.44427262411598	2.99234212136003
bind peptide	4	0	2	1.30625048274868	2.70603132745906
stimulate cell	3	0	2	1.44697104992737	2.59071889347337
regulate t	4	0	2	1.24468246159924	2.58443178027721
protein response	4	0	2	1.24243673150857	2.57843966173523
cell antigen	4	0	2	1.24877131284255	2.56876485683595
beta cell	4	0	2	1.23369593967875	2.5221176801006
cell immune	3	0	2	1.35728156037564	2.45729801611117
promote cell	6	0	2	0.977742740249837	2.41663412705393
immune cell	3	0	2	1.02859112367393	1.86703725304093
receptor protein	3	0	2	0.754395138617831	1.38946234349087
signal protein	3	0	2	0.621238522007502	1.14563417060763
regulate cell	6	0	2	0.417133981468707	1.0423663192866
cell signal	3	0	2	-0.0277102903060475	-0.0512738191597305
cell cell	8	0	2	-0.200781252852164	-0.576801535926615
