# Supplementary material for: Inverse and Concordant Mucosal Pathway Gene Expressions in Inflamed and Non-Inflamed Ulcerative Colitis Patients: Potential Relevance to Aetiology and Pathogenesis
Source: Int J Mol Sci. 2022 Jun 22;23(13):6944. doi: 10.3390/ijms23136944 (PMC9266769; doi:10.3390/ijms23136944)
Supplement: Supplementary file 1 [file ijms-23-06944-s001.zip › Supplementary_Table_S12.xlsx]

## Sheet: Genome_wide_all_coreEnriched_up
ClueGO group	Regulation	Number of genes	Overlap GWAS loci vs. core enriched genes
cell killing	up	100	NFKBIZ, FCGR3A, HLA-DRA, CD40, FCGR2A, ADA, MUC1, HLA-DRB1, MICB, FYN, PTPRC, HLA-DQB1, CD226, HLA-DQA1, PLCG2, NFATC1, CD28, PRKCQ, PRKCB, LPXN, IL2RA, STAT3, IRF1, SLAMF8, SBNO2, IL18R1, CD74, PF4, CCR2, TNFSF8, SOCS1, CCR1, GPR183, IL10, IL7R, RASGRP1, TLR4, TNF, NOTCH2, IKZF3, CSF2, HHEX, ITGA4, CYLD, PTK2B, OSMR, LRRK2, IL18RAP, NOD2, GPSM3, ETS1, IL1RL1, CD6, IL21, CXCR2, SELP, SELE, CXCR1,…
regulation of cytokine-mediated signaling pathway	up	86	NFKBIZ, FCGR3A, HLA-DRA, CD40, FCGR2A, ADA, MUC1, HLA-DRB1, MICB, FYN, PTPRC, HLA-DQB1, CD226, HLA-DQA1, PLCG2, NFATC1, CD28, PRKCQ, PRKCB, LPXN, OSMR, IRF1, LRRK2, IL18RAP, CCR2, NOD2, GPSM3, RASGRP1, TLR4, TNF, ETS1, IL1RL1, CD6, IL21, CYLD, CXCR2, SELP, SELE, CXCR1, SLAMF8, CXCL5, ITGAV, CCL11, CD74, PF4, IL1R1, CCR1, CCR5, GPR183, IL10, AIF1, CCL2, ITGAL, PPBP, ITGA4, SELL, C2, IL2RA, CFB, IL…
Fc receptor mediated stimulatory signaling pathway	up	60	CXCR2, SELP, SELE, CXCR1, SLAMF8, CXCL5, ITGAV, ADA, CCL11, CD74, PF4, IL1R1, CCR2, CCR1, FYN, CCR5, GPR183, IL10, AIF1, CCL2, GPSM3, ITGAL, TNF, PPBP, ITGA4, SELL, C2, IL2RA, NFKBIZ, CFB, CD40, IL18R1, IL18RAP, C4B, NOD2, MICB, PTPRC, IL7R, RASGRP1, TLR4, HLA-B, CD226, C4A, HLA-C, IL21, CD28, FCGR3A, SYT11, FCGR2A, PLCG2, NCF4, SGIP1, OSMR, LRRK2, ETS1, IL1RL1, CD6, PRKCQ, HLA-DQB1, NFATC1
positive regulation of cytokine production	up	57	NFKBIZ, OSMR, IRF1, LRRK2, MUC1, IL18RAP, CCR2, NOD2, MICB, FYN, GPSM3, RASGRP1, TLR4, TNF, ETS1, IL1RL1, CD226, PLCG2, CD6, IL21, CD28, CYLD, CD40, SYT11, PIM3, CD74, SOCS1, IL10, AIF1, C2, IL2RA, SELE, SLAMF8, CFB, SBNO2, ADA, FNDC4, IL1R1, C4B, PTPRC, C4A, STAT3, IL18R1, PF4, IL12RB2, CCDC88B, CSF2, PRKCQ, SELP, CXCL5, CCR5, CCL2, PPBP, PTGIR, CXCR2, CCR1, ERRFI1
neutrophil chemotaxis	up	40	CXCR2, SELP, SELE, CXCR1, SLAMF8, CXCL5, ITGAV, ADA, CCL11, CD74, PF4, IL1R1, CCR2, CCR1, FYN, CCR5, GPR183, IL10, AIF1, CCL2, GPSM3, ITGAL, TNF, PPBP, ITGA4, SELL, PRKCQ, MAP3K8, NOD2, ETS1, CUL1, IRF1, HLA-DRA, HLA-DRB1, SOCS1, HLA-DQB1, TLR4, HLA-B, HLA-DQA1, HLA-C
response to molecule of bacterial origin	up	40	C2, IL2RA, NFKBIZ, SELE, OSMR, SLAMF8, CFB, LRRK2, SBNO2, ADA, FNDC4, IL1R1, CCR2, C4B, NOD2, IL10, PTPRC, GPSM3, TLR4, TNF, ETS1, IL1RL1, C4A, CD6, IL21, CD28, SELP, CXCL5, PF4, CCR5, IL12RB2, CCL2, PPBP, PLCG2, PTGIR, CSF2, SYT11, SOCS1, AIF1, RASGRP1
regulation of inflammatory response	up	27	C2, IL2RA, NFKBIZ, SELE, OSMR, SLAMF8, CFB, LRRK2, SBNO2, ADA, FNDC4, IL1R1, CCR2, C4B, NOD2, IL10, PTPRC, GPSM3, TLR4, TNF, ETS1, IL1RL1, C4A, CD6, IL21, CD28, AIF1
blood coagulation	up	22	PLAU, SELP, FAP, IRF1, CDH3, CD40, SYT11, NOTCH4, PF4, ANXA6, FYN, GNA12, F5, TLR4, ETS1, PLCG2, PRKCQ, PRKCB, STAT5A, ADA, ADCY7, SH2B3
defense response to other organism	up	16	IL2RA, SELP, IRF1, SLAMF8, CD40, SYT11, PF4, TNFSF8, NOD2, MICB, IL10, PTPRC, CCDC88B, TLR4, TNF, PPBP
granulocyte activation	up	15	PLAU, CXCR2, FCGR3B, CXCR1, ITGAV, FCGR2A, FCAR, IL18RAP, CCR2, PTPRC, HSPA6, ITGAL, GM2A, PPBP, SELL
neutrophil activation involved in immune response	up	14	PLAU, CXCR2, FCGR3B, CXCR1, ITGAV, FCGR2A, FCAR, PTPRC, HSPA6, ITGAL, GM2A, PPBP, SELL, IL18RAP
cellular response to mechanical stimulus	up	14	IRF1, CD40, TLR4, CPEB4, FADS1, LRRK2, FYN, PTPRC, FOSL1, AIF1, DAP, ITGA4, UCN2, ETS1
positive regulation of cytosolic calcium ion concentration	up	13	CXCR2, CXCR1, ITGAV, CCR2, CCR1, FYN, CCR5, PTPRC, GPR65, PLCG2, PTGIR, PTK2B, CD19
positive regulation of DNA-binding transcription factor activity	up	13	STAT3, CD40, IL18R1, IL18RAP, NOD2, CRTC3, IL10, WNT2, FOSL1, TLR4, TNF, PRKCQ, PRKCB
regulation of angiogenesis	up	12	CXCR2, STAT3, CD40, CCL11, HDAC7, PF4, CCR2, IL10, ETS1, NFATC1, HHEX, PRKCB
response to antibiotic	up	11	STAT3, LRRK2, ADA, IL18RAP, FYN, IL10, FOSL1, ETS1, ADCY7, TLR4, TNF
extracellular structure organization	up	10	FAP, COL7A1, ITGAV, ITGAL, TNF, ETS1, EFEMP2, LAMB2, LAMB1, ITGA4
response to peptide	up	10	STAT3, STAT5A, SOCS1, NOD2, STAT4, FYN, ERRFI1, IL10, TLR4, STAT5B
regulation of peptidase activity	up	9	STAT3, COL7A1, C4B, FYN, TNFSF15, DAP, TNF, C4A, LRRK2
response to endoplasmic reticulum stress	up	7	LRRK2, CCL2, SDF2L1, EDEM2, PTPN2, FCGR2B, HSPA6
protein processing	up	6	C2, PLAU, CFB, LRRK2, C4B, C4A
nitric oxide biosynthetic process	up	4	IL10, AIF1, TLR4, TNF
glycosaminoglycan metabolic process	up	4	MUC1, FUT11, FUT2, SDF2L1
skin development	up	3	CDH3, ERRFI1, TNF
anatomical structure maturation	up	3	CDH3, LRRK2, PTK2B
multi-multicellular organism process	up	2	FOSL1, ETS1
endothelium development	up	2	NOTCH4, TNF
fatty acid oxidation	down	5	ACAD10, AUH, RPS14, CHP1, PMM1
steroid metabolic process	down	5	SULT1A1, NR5A2, SULT1A2, IP6K2, PNKD
respiratory electron transport chain	down	3	DLD, UQCR10, UQCRC1
estrogen metabolic process	down	1	SULT1A1
