# Supplementary material for: Inverse and Concordant Mucosal Pathway Gene Expressions in Inflamed and Non-Inflamed Ulcerative Colitis Patients: Potential Relevance to Aetiology and Pathogenesis
Source: Int J Mol Sci. 2022 Jun 22;23(13):6944. doi: 10.3390/ijms23136944 (PMC9266769; doi:10.3390/ijms23136944)
Supplement: Supplementary file 1 [file ijms-23-06944-s001.zip › Supplementary_Table_S13.xlsx]

## Sheet: unigram_keyness_upDown_UC.I_vs_
Unigram	Chi2	P-value	n_target	n_reference
t-cell	44.6669	2.33576e-11	141	5
peptide	39.114	3.99759e-10	132	6
antigen	27.8062	1.34094e-07	82	2
mhc	18.1233	2.07051e-05	46	0
class	17.3333	3.13643e-05	44	0
epitope	15.3591	8.88937e-05	39	0
immune	14.512	0.000139271	48	2
derive	14.3146	0.000154664	71	7
il	12.5971	0.000386348	32	0
cytokine	11.9575	0.000544288	60	6
display	11.1303	0.000849292	34	1
integrin	10.3502	0.00129462	32	1
infection	10.2822	0.00134322	37	2
hla	9.83741	0.00170998	25	0
positive	9.75014	0.00179309	45	4
response	9.44119	0.00212165	123	25
cd4	9.1825	0.00244341	29	1
itgav	9.04934	0.00262789	23	0
viral	8.85743	0.00291898	38	3
cd8	8.65538	0.00326096	22	0
scf	8.40606	0.00373973	27	1
cytotoxic	7.8676	0.00503284	20	0
production	7.48707	0.00621436	47	6
receptor	7.33664	0.0067563	163	40
helper	7.25916	0.00705401	29	2
ii	7.1572	0.00746636	46	6
itgb3	7.08	0.00779488	18	0
signal	6.99904	0.00815533	177	45
molecule	6.84583	0.00888486	49	7
residue	6.82991	0.00896438	45	6
inflammatory	6.56399	0.0104063	36	4
trigger	6.51515	0.010696	27	2
terminus	6.09068	0.0135897	21	1
end	5.77782	0.0162296	25	2
cap	5.70762	0.0168915	20	1
recognition	5.70762	0.0168915	20	1
direct	5.542	0.0185653	33	4
tnf	5.36465	0.0205489	17	0
interleukin	5.32567	0.0210135	19	1
neutrophil	5.32567	0.0210135	19	1
virus	5.32567	0.0210135	19	1
src	4.94501	0.0261661	18	1
anchor	4.68795	0.0303748	22	2
lymphocyte	4.68795	0.0303748	22	2
ala	4.58718	0.0322119	15	0
nk-cell	4.56584	0.0326158	17	1
contribute	4.25987	0.0390229	33	5
increase	4.2253	0.0398256	29	4
antigenic	4.19955	0.0404346	14	0
load	4.19955	0.0404346	14	0
microbial	4.19955	0.0404346	14	0
alpha	4.00034	0.0454911	67	15
endothelial	3.97546	0.0461678	20	2
er	3.97546	0.0461678	20	2
normal	3.97546	0.0461678	20	2
clip	3.81288	0.0508601	13	0
drb1	3.81288	0.0508601	13	0
effector	3.81288	0.0508601	13	0
hhv	3.81288	0.0508601	13	0
immunodominant	3.81288	0.0508601	13	0
inflammation	3.81288	0.0508601	13	0
positively	3.81288	0.0508601	13	0
signature	3.81288	0.0508601	13	0
b-cell	3.65273	0.0559774	31	5
pro	3.5731	0.0587225	23	3
surface	3.5731	0.0587225	23	3
apcs	3.42738	0.0641239	12	0
heterodimer	3.42738	0.0641239	12	0
mrnas	3.42738	0.0641239	12	0
suppress	3.15755	0.0755767	16	1
activation	3.0462	0.0809261	127	36
chemotactic	3.04336	0.0810679	11	0
dephosphorylation	3.04336	0.0810679	11	0
telomere	3.04336	0.0810679	11	0
th1	3.04336	0.0810679	11	0
tumor	3.02926	0.0817755	36	7
activate	2.98382	0.0841006	75	19
interferon	2.93661	0.0865925	17	2
lysosomal	2.93661	0.0865925	17	2
insulin	2.92838	0.0870349	21	3
nf-kappa-b	2.90041	0.088557	32	6
stimulate	2.90041	0.088557	32	6
ifn	2.80496	0.0939733	15	1
repair	2.80496	0.0939733	15	1
beta	2.74225	0.0977269	58	14
antibody	2.66126	0.102819	10	0
dm	2.66126	0.102819	10	0
immunoglobulin	2.66126	0.102819	10	0
leukocyte	2.66126	0.102819	10	0
ligand	2.63318	0.104652	31	6
central	2.45786	0.116938	14	1
dephosphorylates	2.45786	0.116938	14	1
phagocytosis	2.45786	0.116938	14	1
produce	2.45786	0.116938	14	1
gamma	2.39543	0.12169	23	4
cd74	2.2817	0.130908	9	0
chemokine	2.2817	0.130908	9	0
ebv	2.2817	0.130908	9	0
exogenous	2.2817	0.130908	9	0
express	2.2817	0.130908	9	0
gag	2.2817	0.130908	9	0
il18	2.2817	0.130908	9	0
infect	2.2817	0.130908	9	0
leu	2.2817	0.130908	9	0
lp	2.2817	0.130908	9	0
proteolysis	2.2817	0.130908	9	0
rnas	2.2817	0.130908	9	0
selection	2.2817	0.130908	9	0
recognize	2.01251	0.156007	18	3
cmv	1.90562	0.16745	8	0
coreceptor	1.90562	0.16745	8	0
entry	1.90562	0.16745	8	0
human	1.90562	0.16745	8	0
ifng	1.90562	0.16745	8	0
igg	1.90562	0.16745	8	0
nfkb1	1.90562	0.16745	8	0
stat1	1.90562	0.16745	8	0
th17	1.90562	0.16745	8	0
dendritic	1.8426	0.174646	21	4
decay	1.78518	0.181515	12	1
protease	1.78518	0.181515	12	1
stat3	1.78518	0.181515	12	1
hiv	1.72495	0.189057	17	3
macrophage	1.58001	0.208759	30	7
3n	1.53449	0.21544	7	0
access	1.53449	0.21544	7	0
astrocyte	1.53449	0.21544	7	0
blood	1.53449	0.21544	7	0
capsid	1.53449	0.21544	7	0
decapping	1.53449	0.21544	7	0
fragment	1.53449	0.21544	7	0
gck	1.53449	0.21544	7	0
glu	1.53449	0.21544	7	0
hrv	1.53449	0.21544	7	0
immunogenic	1.53449	0.21544	7	0
jun	1.53449	0.21544	7	0
killer	1.53449	0.21544	7	0
nad	1.53449	0.21544	7	0
nap	1.53449	0.21544	7	0
vp2	1.53449	0.21544	7	0
family	1.53196	0.215818	15	2
endosomal	1.46315	0.226429	11	1
induction	1.46315	0.226429	11	1
memory	1.46315	0.226429	11	1
phosphorylate	1.29278	0.255535	38	10
proliferation	1.27521	0.258792	44	12
differentiation	1.27237	0.259323	50	14
erk	1.25216	0.263141	14	2
interact	1.25216	0.263141	14	2
share	1.25216	0.263141	14	2
induce	1.24748	0.264035	82	25
tcr	1.20204	0.272914	25	6
ser	1.18524	0.276291	15	3
aggregate	1.17074	0.279249	6	0
antitumor	1.17074	0.279249	6	0
apc	1.17074	0.279249	6	0
cdk4	1.17074	0.279249	6	0
complement	1.17074	0.279249	6	0
creb1	1.17074	0.279249	6	0
cytotoxicity	1.17074	0.279249	6	0
effective	1.17074	0.279249	6	0
endocytosed	1.17074	0.279249	6	0
fc	1.17074	0.279249	6	0
flap	1.17074	0.279249	6	0
foxp3	1.17074	0.279249	6	0
functional	1.17074	0.279249	6	0
granulocyte	1.17074	0.279249	6	0
host	1.17074	0.279249	6	0
hydrophobic	1.17074	0.279249	6	0
itgal	1.17074	0.279249	6	0
itgb2	1.17074	0.279249	6	0
osteoclast	1.17074	0.279249	6	0
p50	1.17074	0.279249	6	0
pyrophosphate	1.17074	0.279249	6	0
rab8a	1.17074	0.279249	6	0
rela	1.17074	0.279249	6	0
rrna	1.17074	0.279249	6	0
tract	1.17074	0.279249	6	0
transduce	1.17074	0.279249	6	0
il6	1.15412	0.282689	10	1
terminal	1.15412	0.282689	10	1
promote	1.10925	0.292245	78	24
cleave	0.987528	0.320347	13	2
death	0.987528	0.320347	13	2
extracellular	0.987528	0.320347	13	2
monocyte	0.987528	0.320347	13	2
cascade	0.871264	0.350606	17	4
cargo	0.861967	0.353189	9	1
change	0.861967	0.353189	9	1
common	0.861967	0.353189	9	1
presentation	0.861967	0.353189	9	1
rho	0.861967	0.353189	9	1
4n	0.818804	0.36553	5	0
attenuate	0.818804	0.36553	5	0
autophagosome	0.818804	0.36553	5	0
bacterium	0.818804	0.36553	5	0
btrc	0.818804	0.36553	5	0
classical	0.818804	0.36553	5	0
coat	0.818804	0.36553	5	0
conformational	0.818804	0.36553	5	0
tiam1	-2.16258	0.141407	0	2
transepithelial	-2.16258	0.141407	0	2
tryptamine	-2.16258	0.141407	0	2
twitch	-2.16258	0.141407	0	2
ube2n	-2.16258	0.141407	0	2
ubf1	-2.16258	0.141407	0	2
upper	-2.16258	0.141407	0	2
uqcrfs1	-2.16258	0.141407	0	2
uracil	-2.16258	0.141407	0	2
utilize	-2.16258	0.141407	0	2
yield	-2.16258	0.141407	0	2
process	-2.17615	0.140165	42	24
epithelial	-2.22804	0.135526	12	9
neuronal	-2.29696	0.129627	7	7
aromatic	-2.32324	0.127454	1	3
atypical	-2.32324	0.127454	1	3
cluster	-2.32324	0.127454	1	3
conjugate	-2.32324	0.127454	1	3
donor	-2.32324	0.127454	1	3
eicosanoid	-2.32324	0.127454	1	3
gmp	-2.32324	0.127454	1	3
gradient	-2.32324	0.127454	1	3
guanosine	-2.32324	0.127454	1	3
myod1	-2.32324	0.127454	1	3
neurite	-2.32324	0.127454	1	3
organelle	-2.32324	0.127454	1	3
pluripotency	-2.32324	0.127454	1	3
sensitivity	-2.32324	0.127454	1	3
steroid	-2.32324	0.127454	1	3
unfold	-2.32324	0.127454	1	3
region	-2.34562	0.125635	10	8
akt1	-2.68977	0.100995	2	4
ampk	-2.68977	0.100995	2	4
short	-2.68977	0.100995	2	4
trna	-2.68977	0.100995	2	4
phosphorylation	-2.73891	0.0979318	40	24
adapter	-3.05081	0.080697	6	7
catalytic	-3.05081	0.080697	6	7
matrix	-3.05081	0.080697	6	7
traffic	-3.08317	0.0791063	14	11
energy	-3.10784	0.0779163	3	5
hydrogen	-3.10784	0.0779163	3	5
network	-3.10784	0.0779163	3	5
sensor	-3.10784	0.0779163	3	5
nuclear	-3.29967	0.0692937	19	14
regulation	-3.74634	0.0529232	78	44
group	-3.99046	0.0457586	8	9
reticulum	-4.14105	0.0418551	14	12
clock	-4.31352	0.0378107	1	4
cooperate	-4.31352	0.0378107	1	4
enable	-4.31352	0.0378107	1	4
hsc70	-4.31352	0.0378107	1	4
internalization	-4.31352	0.0378107	1	4
linkage	-4.31352	0.0378107	1	4
multisubunit	-4.31352	0.0378107	1	4
ngf	-4.31352	0.0378107	1	4
nucleoside	-4.31352	0.0378107	1	4
quiescence	-4.31352	0.0378107	1	4
redox	-4.31352	0.0378107	1	4
structural	-4.31352	0.0378107	1	4
upr	-4.31352	0.0378107	1	4
repress	-4.4509	0.0348829	6	8
kinase	-4.45686	0.0347613	41	27
e2	-4.50093	0.0338765	2	5
proximal	-4.50093	0.0338765	2	5
rac1	-4.50093	0.0338765	2	5
secretory	-4.50093	0.0338765	2	5
ag	-4.50244	0.0338464	0	3
atf	-4.50244	0.0338464	0	3
attach	-4.50244	0.0338464	0	3
capacitation	-4.50244	0.0338464	0	3
cdc42	-4.50244	0.0338464	0	3
column	-4.50244	0.0338464	0	3
conjugation	-4.50244	0.0338464	0	3
cpg	-4.50244	0.0338464	0	3
ctsd	-4.50244	0.0338464	0	3
fucosylation	-4.50244	0.0338464	0	3
half	-4.50244	0.0338464	0	3
il23	-4.50244	0.0338464	0	3
inosine	-4.50244	0.0338464	0	3
intrinsic	-4.50244	0.0338464	0	3
irs2	-4.50244	0.0338464	0	3
mek	-4.50244	0.0338464	0	3
myogenesis	-4.50244	0.0338464	0	3
pair	-4.50244	0.0338464	0	3
photoreceptor	-4.50244	0.0338464	0	3
renal	-4.50244	0.0338464	0	3
sulfonation	-4.50244	0.0338464	0	3
tubule	-4.50244	0.0338464	0	3
water	-4.50244	0.0338464	0	3
xenobiotics	-4.50244	0.0338464	0	3
transcriptional	-4.64487	0.0311466	31	22
notch	-4.81386	0.0282318	3	6
promoter	-4.84288	0.0277605	13	12
ligase	-4.90983	0.0267043	7	9
regulatory	-5.7768	0.0162391	15	14
factor	-5.79427	0.0160785	59	38
dna	-5.95375	0.014686	32	24
active	-6.00413	0.0142724	6	9
phase	-6.00413	0.0142724	6	9
lipid	-6.1063	0.0134701	13	13
mitochondrial	-6.1063	0.0134701	13	13
microtubule	-6.24459	0.0124573	16	15
catalyze	-6.4406	0.0111541	19	17
kidney	-6.48927	0.0108528	1	5
sperm	-6.48927	0.0108528	1	5
metabolic	-6.49609	0.0108112	2	6
motor	-6.49609	0.0108112	2	6
reaction	-6.49609	0.0108112	2	6
spine	-6.49609	0.0108112	2	6
uptake	-6.49609	0.0108112	2	6
provide	-6.53206	0.0105947	11	12
phospholipase	-6.68821	0.00970528	3	7
transcription	-6.70145	0.00963344	49	34
a2	-6.94549	0.0084031	0	4
cdh2	-6.94549	0.0084031	0	4
ciii	-6.94549	0.0084031	0	4
consume	-6.94549	0.0084031	0	4
cyclic	-6.94549	0.0084031	0	4
epha2	-6.94549	0.0084031	0	4
foxo3	-6.94549	0.0084031	0	4
glycerol	-6.94549	0.0084031	0	4
hydroxyl	-6.94549	0.0084031	0	4
localize	-6.94549	0.0084031	0	4
mpp	-6.94549	0.0084031	0	4
na	-6.94549	0.0084031	0	4
nr1d1	-6.94549	0.0084031	0	4
oxidoreductase	-6.94549	0.0084031	0	4
pseudouridylate	-6.94549	0.0084031	0	4
succinate	-6.94549	0.0084031	0	4
tea	-6.94549	0.0084031	0	4
udp	-6.94549	0.0084031	0	4
adenosine	-6.97302	0.00827478	4	8
link	-6.99822	0.00815908	12	13
e3	-7.31085	0.00685396	5	9
specific	-7.65422	0.00566397	29	24
transporter	-8.68506	0.00320829	3	8
c1	-8.77113	0.00306036	1	6
ester	-8.77113	0.00306036	1	6
synthase	-8.77113	0.00306036	1	6
jak2	-8.87898	0.00288473	4	9
transfer	-8.87898	0.00288473	4	9
metabolism	-9.14667	0.00249171	5	10
regulator	-9.28082	0.00231566	35	29
modulate	-9.33805	0.00224445	17	18
compound	-9.42998	0.00213467	0	5
formate	-9.42998	0.00213467	0	5
gef	-9.42998	0.00213467	0	5
ib	-9.42998	0.00213467	0	5
pla2g1b	-9.42998	0.00213467	0	5
ribosome	-9.42998	0.00213467	0	5
sh2b1	-9.42998	0.00213467	0	5
unclear	-9.42998	0.00213467	0	5
phosphate	-9.54918	0.00200039	11	14
ion	-9.63283	0.0019113	7	11
acid	-9.90327	0.00164985	29	26
exchange	-9.99366	0.0015708	8	12
ph	-10.7739	0.00102943	3	9
stem	-10.818	0.00100518	2	8
hydrolyze	-11.0717	0.000876548	5	11
purine	-11.1194	0.000854281	1	7
ubiquitin	-11.1781	0.000827689	11	15
absorption	-11.9353	0.000550789	0	6
erk3	-11.9353	0.000550789	0	6
erk4	-11.9353	0.000550789	0	6
exchanger	-11.9353	0.000550789	0	6
mapk4	-11.9353	0.000550789	0	6
mapk6	-11.9353	0.000550789	0	6
organic	-11.9353	0.000550789	0	6
polyubiquitination	-11.9353	0.000550789	0	6
skeletal	-11.9353	0.000550789	0	6
ubiquinol	-11.9353	0.000550789	0	6
ly	-12.1321	0.0004956	9	14
coa	-12.9335	0.000322759	3	10
acyl	-13.1604	0.000285928	6	12
anterior	-13.5121	0.000237028	1	8
apical	-13.5121	0.000237028	1	8
developmental	-13.5121	0.000237028	1	8
anion	-14.4528	0.000143718	0	7
carnitine	-14.4528	0.000143718	0	7
sulfate	-15.0794	0.000103082	4	12
plasma	-15.1887	9.72819e-05	6	13
membrane	-15.2229	9.55361e-05	48	42
electron	-15.936	6.55216e-05	1	9
identity	-15.936	6.55216e-05	1	9
methyl	-15.936	6.55216e-05	1	9
axis	-16.9778	3.78185e-05	0	8
positional	-16.9778	3.78185e-05	0	8
posterior	-16.9778	3.78185e-05	0	8
dehydrogenase	-19.5081	1.00173e-05	0	9
oxalate	-19.5081	1.00173e-05	0	9
sn	-22.0421	2.66732e-06	0	10
sodium	-27.1179	1.91418e-07	0	12
spla2	-27.1179	1.91418e-07	0	12
proton	-28.3066	1.0354e-07	1	14
transport	-28.6132	8.83769e-08	20	32
amp	-29.6586	5.15235e-08	0	13
bicarbonate	-34.7441	3.76019e-09	0	15
cytochrome	-34.7441	3.76019e-09	0	15
chloride	-39.8338	2.76524e-10	0	17
