# Supplementary material for: Inverse and Concordant Mucosal Pathway Gene Expressions in Inflamed and Non-Inflamed Ulcerative Colitis Patients: Potential Relevance to Aetiology and Pathogenesis
Source: Int J Mol Sci. 2022 Jun 22;23(13):6944. doi: 10.3390/ijms23136944 (PMC9266769; doi:10.3390/ijms23136944)
Supplement: Supplementary file 1 [file ijms-23-06944-s001.zip › Supplementary_Table_S14.xlsx]

## Sheet: GWAS_vs_coreEnriched_UC.nI
ClueGO group	Regulation	Number of genes	Overlap GWAS loci vs. core enriched genes
generation of precursor metabolites and energy	up	27	EIF6, STAT3, UQCRC1, UQCR10, ACO2, ALDH2, UBE2J2, CDC37, PMPCA, HSPA1A, BAD, GPX1, NDUFAF3, ESRRA, ATP2A1, MSTO1, CALM3, HSPA1B, FUT2, DDAH2, SNX17, PNKD, P4HTM, DNMT3B, NOTCH1, TM9SF4, APOBR
mitochondrion organization	up	22	UBE2J2, CDC37, PMPCA, HSPA1A, BAD, GPX1, NDUFAF3, STAT3, ESRRA, ATP2A1, UQCR10, MSTO1, CALM3, LTBR, HSPA1B, NACC2, PF4, MUC1, EIF6, UQCRC1, UBE2L3, SLC25A20
cellular response to tumor necrosis factor	up	18	CCL11, HSPA1A, LTBR, HSPA1B, CCL2, TNFRSF14, DDAH2, P4HTM, EIF6, BAD, STAT3, DNMT3B, NOTCH1, TM9SF4, DVL1, CELSR3, HLA-C, NCF4
small molecule catabolic process	up	12	BAD, FUT2, DDAH2, SNX17, PNKD, ALDH2, P4HTM, EIF6, GPX4, STAT3, HLA-C, NCF4
angiogenesis	up	12	CCL11, EPHB4, AAMP, PF4, NOTCH4, GPX1, STAT3, EFNA1, NOTCH1, CCL2, RASIP1, HOXA7
IRE1-mediated unfolded protein response	up	10	UBE2J2, HSPA1A, HSPA1B, CCL2, SDF2L1, BAG6, SEC16A, ATP2A1, USP19, NUPR1
positive regulation of proteolysis	up	10	HSPA1A, TNIP1, HSPA1B, BAD, BAG6, DVL1, AURKAIP1, KEAP1, STAT3, EFNA1
regulation of interspecies interactions between organisms	up	9	TNIP1, BAD, NELFE, CFL1, NOTCH1, HSPA1A, HSPA1B, TNFRSF14, KPNA7
purine ribonucleoside triphosphate metabolic process	up	8	EIF6, HSPA1A, HSPA1B, BAD, STAT3, UQCRC1, CALM3, ADCY3
ribosome biogenesis	up	7	EIF6, AAMP, POP7, RPL3, MRPL20, PUSL1, TCOF1
keratinization	up	6	CDH3, COL7A1, KEAP1, NOTCH1, SLC44A4, HOXA7
positive regulation of supramolecular fiber organization	up	6	CCL11, HSPA1A, HSPA1B, CFL1, GPX1, SYNPO
regulation of body fluid levels	up	6	PF4, ADCY3, GNA12, IRF1, CLIC1, MTX1
mitochondrial gene expression	up	5	AURKAIP1, TUFM, MRPL20, CFL1, APEH
granulocyte activation	up	5	HSPA1A, HSPA1B, TOM1, APEH, CXCR1
neutrophil mediated immunity	up	5	HSPA1A, HSPA1B, TOM1, APEH, CXCR1
response to interferon-gamma	up	5	CCL11, CDC37, IRF1, CCL2, SOCS1
cellular response to lipopolysaccharide	up	4	SBNO2, PF4, CCL2, MUS81
vesicle budding from membrane	up	3	COL7A1, SEC16A, SEC24C
negative regulation of signal transduction in absence of ligand	up	3	HSPA1A, HSPA1B, PF4
protein O-linked glycosylation	up	3	SDF2L1, DPM3, MUC1
positive regulation of calcium ion import	up	2	ATP2A1, CCL2
cell junction organization	up	1	GPBAR1
carbohydrate derivative transport	up	1	SLC50A1
collagen metabolic process	up	1	TNXB
cytokinetic process	up	1	KLHDC8B
regulation of plasma lipoprotein particle levels	up	1	APOBR
cellular aldehyde metabolic process	up	1	PNKD
endoplasmic reticulum calcium ion homeostasis	up	1	ATP2A1
B cell receptor signaling pathway	down	29	ELF1, PLCG2, FOXP1, PTPN22, CD19, PRKCB, LPXN, PTPRC, NOTCH2, SKAP2, IKZF3, IL7R, CYLD, BANK1, GPR183, ITGA4, THEMIS, IL18R1, GPR18, RASGRP1, CCR2, CD28, IL2, CCR6, FYN, AIF1, PRKCQ, LST1, ITGAL
protein-DNA complex subunit organization	down	12	MAPKAPK5, IL2, ZNF365, USP1, PRKCQ, IL7R, PTPRC, ZBTB38, RBM17, REV3L, HHEX, ASH1L
covalent chromatin modification	down	9	EZH2, LRRK2, ASXL1, RTF1, ASH1L, PRKCB, TET2, IFIH1, SENP7
calcium-mediated signaling	down	7	CCR6, NR5A2, PLCG2, LRRK2, CCR2, CCR5, PTPRC
male gamete generation	down	5	CCR6, FNDC3A, LRRK2, SFMBT1, SLCO4C1
regulation of myeloid cell differentiation	down	5	NOTCH2, PRKCQ, FOXP1, PRKCB, ETS1
maintenance of cell number	down	4	NOTCH2, EZH2, RTF1, FOXP1
central nervous system neuron differentiation	down	1	SUFU
regulation of G0 to G1 transition	down	1	EZH2
adult behavior	down	1	LRRK2
