# Supplementary material for: Inverse and Concordant Mucosal Pathway Gene Expressions in Inflamed and Non-Inflamed Ulcerative Colitis Patients: Potential Relevance to Aetiology and Pathogenesis
Source: Int J Mol Sci. 2022 Jun 22;23(13):6944. doi: 10.3390/ijms23136944 (PMC9266769; doi:10.3390/ijms23136944)
Supplement: Supplementary file 1 [file ijms-23-06944-s001.zip › Supplementary_Table_S15.xlsx]

## Sheet: unigram_keyness_upDown_UC.nI_vs
Unigram	Chi2	P-value	n_target	n_reference
degradation	24.1399	8.95839e-07	41	4
chaperone	16.5621	4.70833e-05	20	0
reticulum	14.7446	0.000123098	21	1
atp	13.2424	0.000273689	16	0
peptide	13.2424	0.000273689	16	0
endoplasmic	13.1028	0.00029486	19	1
cytochrome	11.5839	0.000665248	14	0
stress	11.4659	0.000708849	17	1
mitochondrial	10.6498	0.00110084	16	1
membrane	10.6432	0.00110479	26	5
ubiquitin	10.0482	0.00152493	18	2
stub1	9.92635	0.0016293	12	0
cycle	7.3612	0.00666464	11	0
cd8	6.60561	0.0101658	11	1
interact	6.60561	0.0101658	11	1
ligase	6.60561	0.0101658	11	1
hydrolysis	6.54241	0.0105333	10	0
release	6.17334	0.0129689	13	2
atpase	5.72588	0.0167167	9	0
bag6	5.72588	0.0167167	9	0
electron	5.72588	0.0167167	9	0
epitope	5.72588	0.0167167	9	0
proton	5.72588	0.0167167	9	0
affinity	5.42211	0.0198833	12	2
viral	5.23348	0.0221562	14	3
assembly	4.91239	0.0266648	8	0
cmv	4.91239	0.0266648	8	0
fold	4.91239	0.0266648	8	0
keap1	4.91239	0.0266648	8	0
progression	4.91239	0.0266648	8	0
tp53	4.68294	0.0304636	11	2
cell-cycle	4.43907	0.0351253	10	1
e3	4.43907	0.0351253	10	1
proteasome	4.43907	0.0351253	10	1
cargo	4.10312	0.0428041	7	0
ep300	4.10312	0.0428041	7	0
matrix	4.10312	0.0428041	7	0
misfolded	4.10312	0.0428041	7	0
mitotic	4.10312	0.0428041	7	0
molecular	4.10312	0.0428041	7	0
proteasomal	4.10312	0.0428041	7	0
cellular	3.95877	0.0466276	10	2
derive	3.95877	0.0466276	10	2
enzyme	3.8625	0.0493767	12	3
tumor	3.8625	0.0493767	12	3
transmembrane	3.69418	0.0546026	9	1
adp	3.30009	0.069276	6	0
anchor	3.30009	0.069276	6	0
cytosol	3.30009	0.069276	6	0
death	3.30009	0.069276	6	0
hopx	3.30009	0.069276	6	0
provide	3.30009	0.069276	6	0
refolding	3.30009	0.069276	6	0
ubiquinol	3.30009	0.069276	6	0
catalyze	3.20788	0.0732842	11	3
growth	3.20788	0.0732842	11	3
control	3.00648	0.082932	18	7
anti	2.96786	0.0849341	8	1
nk-cell	2.96786	0.0849341	8	1
protect	2.96786	0.0849341	8	1
ubiquitination	2.64923	0.1036	12	4
component	2.58011	0.108214	10	3
state	2.58011	0.108214	10	3
c1	2.5069	0.113349	5	0
centrosome	2.5069	0.113349	5	0
delivery	2.5069	0.113349	5	0
ensure	2.5069	0.113349	5	0
mhc	2.5069	0.113349	5	0
mpp	2.5069	0.113349	5	0
nelf	2.5069	0.113349	5	0
oxidoreductase	2.5069	0.113349	5	0
polypeptide	2.5069	0.113349	5	0
quality	2.5069	0.113349	5	0
synthesize	2.5069	0.113349	5	0
transfer	2.5069	0.113349	5	0
translational	2.5069	0.113349	5	0
ul83	2.5069	0.113349	5	0
response	2.30735	0.128763	47	27
cytoplasmic	2.267	0.132156	7	1
trigger	2.25201	0.133441	9	2
rna	1.98583	0.158777	9	3
acetylated	1.73075	0.188315	4	0
amino	1.73075	0.188315	4	0
attachment	1.73075	0.188315	4	0
bacterial	1.73075	0.188315	4	0
bat3	1.73075	0.188315	4	0
cd160	1.73075	0.188315	4	0
colon	1.73075	0.188315	4	0
drive	1.73075	0.188315	4	0
epha2	1.73075	0.188315	4	0
generate	1.73075	0.188315	4	0
hif1a	1.73075	0.188315	4	0
hsp70	1.73075	0.188315	4	0
hydroperoxide	1.73075	0.188315	4	0
ikbkg	1.73075	0.188315	4	0
lipoprotein	1.73075	0.188315	4	0
mechanism	1.73075	0.188315	4	0
multisubunit	1.73075	0.188315	4	0
nfe2l2	1.73075	0.188315	4	0
nrf2	1.73075	0.188315	4	0
oxidase	1.73075	0.188315	4	0
rhoa	1.73075	0.188315	4	0
ribosomal	1.73075	0.188315	4	0
ribosome	1.73075	0.188315	4	0
selective	1.73075	0.188315	4	0
soluble	1.73075	0.188315	4	0
sort	1.73075	0.188315	4	0
strong	1.73075	0.188315	4	0
structure	1.73075	0.188315	4	0
succinate	1.73075	0.188315	4	0
thiamine	1.73075	0.188315	4	0
trophoblast	1.73075	0.188315	4	0
facilitate	1.65441	0.19836	8	2
molecule	1.65441	0.19836	8	2
promoter	1.60242	0.205561	15	7
low	1.6024	0.205563	6	1
oxygen	1.6024	0.205563	6	1
infection	1.37583	0.240813	16	8
positive	1.26518	0.260672	11	5
prevent	1.26518	0.260672	11	5
specific	1.26518	0.260672	11	5
formation	1.18689	0.275959	17	9
epithelial	1.108	0.292518	7	2
nucleotide	1.108	0.292518	7	2
acid	1.03102	0.309919	12	6
acetylation	0.9921	0.31923	5	1
bcl	0.9921	0.31923	5	1
channel	0.9921	0.31923	5	1
er	0.9921	0.31923	5	1
functional	0.9921	0.31923	5	1
newly	0.9921	0.31923	5	1
preferentially	0.9921	0.31923	5	1
60s	0.988474	0.320116	3	0
ac	0.988474	0.320116	3	0
bag1	0.988474	0.320116	3	0
bidirectional	0.988474	0.320116	3	0
cdkn1a	0.988474	0.320116	3	0
cdkn1b	0.988474	0.320116	3	0
class	0.988474	0.320116	3	0
client	0.988474	0.320116	3	0
compete	0.988474	0.320116	3	0
connect	0.988474	0.320116	3	0
covalent	0.988474	0.320116	3	0
crest	0.988474	0.320116	3	0
cytosolic	0.988474	0.320116	3	0
deacetylation	0.988474	0.320116	3	0
define	0.988474	0.320116	3	0
dehydrogenase	0.988474	0.320116	3	0
deliver	0.988474	0.320116	3	0
determine	0.988474	0.320116	3	0
erad	0.988474	0.320116	3	0
exhibit	0.988474	0.320116	3	0
extracellular	0.988474	0.320116	3	0
favor	0.988474	0.320116	3	0
ferroptosis	0.988474	0.320116	3	0
foxp3	0.988474	0.320116	3	0
iii	0.988474	0.320116	3	0
il6	0.988474	0.320116	3	0
import	0.988474	0.320116	3	0
infect	0.988474	0.320116	3	0
iv	0.988474	0.320116	3	0
kir	0.988474	0.320116	3	0
lep	0.988474	0.320116	3	0
light	0.988474	0.320116	3	0
mirna	0.988474	0.320116	3	0
mitosis	0.988474	0.320116	3	0
nadh	0.988474	0.320116	3	0
nadph	0.988474	0.320116	3	0
neighbor	0.988474	0.320116	3	0
oxidation	0.988474	0.320116	3	0
p62	0.988474	0.320116	3	0
pax2	0.988474	0.320116	3	0
peroxidase	0.988474	0.320116	3	0
polyubiquitination	0.988474	0.320116	3	0
protection	0.988474	0.320116	3	0
proteolysis	0.988474	0.320116	3	0
pyrophosphate	0.988474	0.320116	3	0
reaction	0.988474	0.320116	3	0
redox	0.988474	0.320116	3	0
repertoire	0.988474	0.320116	3	0
resistance	0.988474	0.320116	3	0
respiratory	0.988474	0.320116	3	0
skeletal	0.988474	0.320116	3	0
spindle	0.988474	0.320116	3	0
sqstm1	0.988474	0.320116	3	0
trl	0.988474	0.320116	3	0
ubiquitinated	0.988474	0.320116	3	0
undergo	0.988474	0.320116	3	0
vldl	0.988474	0.320116	3	0
chain	0.858831	0.354066	10	5
stimulate	0.858831	0.354066	10	5
system	0.858831	0.354066	10	5
1a	0.82595	0.363446	1	0
2a	0.82595	0.363446	1	0
3p	0.82595	0.363446	1	0
40s	0.82595	0.363446	1	0
80s	0.82595	0.363446	1	0
abnormal	0.82595	0.363446	1	0
abo	0.82595	0.363446	1	0
abscission	0.82595	0.363446	1	0
pcna	-0.71568	0.397565	0	2
per1	-0.71568	0.397565	0	2
phagocytosis	-0.71568	0.397565	0	2
pitx3	-0.71568	0.397565	0	2
pka	-0.71568	0.397565	0	2
pparg	-0.71568	0.397565	0	2
pr	-0.71568	0.397565	0	2
progenitor	-0.71568	0.397565	0	2
ptk2	-0.71568	0.397565	0	2
renewal	-0.71568	0.397565	0	2
retinoic	-0.71568	0.397565	0	2
rheb	-0.71568	0.397565	0	2
ripk1	-0.71568	0.397565	0	2
s1p1r	-0.71568	0.397565	0	2
secrete	-0.71568	0.397565	0	2
serum	-0.71568	0.397565	0	2
slc12a3	-0.71568	0.397565	0	2
slc2a1	-0.71568	0.397565	0	2
slit	-0.71568	0.397565	0	2
spinal	-0.71568	0.397565	0	2
splenic	-0.71568	0.397565	0	2
store	-0.71568	0.397565	0	2
sumo2	-0.71568	0.397565	0	2
sumo3	-0.71568	0.397565	0	2
synergistically	-0.71568	0.397565	0	2
tfh	-0.71568	0.397565	0	2
thymic	-0.71568	0.397565	0	2
thymocytes	-0.71568	0.397565	0	2
tls	-0.71568	0.397565	0	2
translesion	-0.71568	0.397565	0	2
trimethylation	-0.71568	0.397565	0	2
trisphosphate	-0.71568	0.397565	0	2
ul11	-0.71568	0.397565	0	2
unclear	-0.71568	0.397565	0	2
vcam1	-0.71568	0.397565	0	2
zap70	-0.71568	0.397565	0	2
beta	-0.77618	0.378312	11	13
enhance	-0.776515	0.378209	8	10
production	-0.776515	0.378209	8	10
expression	-0.8198	0.365239	16	18
endothelial	-0.833007	0.361405	5	7
homeostasis	-0.833007	0.361405	5	7
activator	-0.854324	0.355332	4	7
downstream	-0.917353	0.338171	3	6
effect	-0.917353	0.338171	3	6
canonical	-1.02699	0.310866	2	5
catalytic	-1.02699	0.310866	2	5
innate	-1.02699	0.310866	2	5
recognize	-1.02699	0.310866	2	5
repression	-1.02699	0.310866	2	5
migration	-1.18741	0.275852	10	13
bone	-1.23916	0.265633	1	4
cd28	-1.23916	0.265633	1	4
couple	-1.23916	0.265633	1	4
glucose	-1.23916	0.265633	1	4
leukocyte	-1.23916	0.265633	1	4
mapk	-1.23916	0.265633	1	4
multiple	-1.23916	0.265633	1	4
th17	-1.23916	0.265633	1	4
zone	-1.23916	0.265633	1	4
dna	-1.5645	0.211007	15	19
embryonic	-1.57983	0.208785	3	7
monocyte	-1.57983	0.208785	3	7
kinase	-1.63571	0.200915	11	15
regulate	-1.65198	0.19869	51	54
5fc	-1.7589	0.184762	0	3
5hmc	-1.7589	0.184762	0	3
antibody	-1.7589	0.184762	0	3
ar	-1.7589	0.184762	0	3
astrocyte	-1.7589	0.184762	0	3
catenin	-1.7589	0.184762	0	3
ccr6	-1.7589	0.184762	0	3
cd3	-1.7589	0.184762	0	3
chemotaxis	-1.7589	0.184762	0	3
column	-1.7589	0.184762	0	3
cooperation	-1.7589	0.184762	0	3
csk	-1.7589	0.184762	0	3
cxcr5	-1.7589	0.184762	0	3
defb1	-1.7589	0.184762	0	3
detect	-1.7589	0.184762	0	3
eed	-1.7589	0.184762	0	3
epigenetic	-1.7589	0.184762	0	3
event	-1.7589	0.184762	0	3
gdp	-1.7589	0.184762	0	3
gli3	-1.7589	0.184762	0	3
ikk	-1.7589	0.184762	0	3
intestine	-1.7589	0.184762	0	3
irs1	-1.7589	0.184762	0	3
lck	-1.7589	0.184762	0	3
lineage	-1.7589	0.184762	0	3
mapt	-1.7589	0.184762	0	3
marrow	-1.7589	0.184762	0	3
methyl	-1.7589	0.184762	0	3
microtubule	-1.7589	0.184762	0	3
monoubiquitinated	-1.7589	0.184762	0	3
nagly	-1.7589	0.184762	0	3
necroptosis	-1.7589	0.184762	0	3
nfatc2	-1.7589	0.184762	0	3
p66shc	-1.7589	0.184762	0	3
peyers	-1.7589	0.184762	0	3
pi3k	-1.7589	0.184762	0	3
poly	-1.7589	0.184762	0	3
polycomb	-1.7589	0.184762	0	3
prc2	-1.7589	0.184762	0	3
rac	-1.7589	0.184762	0	3
raft	-1.7589	0.184762	0	3
remove	-1.7589	0.184762	0	3
strand	-1.7589	0.184762	0	3
utilization	-1.7589	0.184762	0	3
vla	-1.7589	0.184762	0	3
calcium	-1.76594	0.183885	8	12
induction	-1.78833	0.18113	2	6
killer	-1.78833	0.18113	2	6
transcription	-1.95573	0.161971	19	24
transcriptional	-1.99437	0.157885	16	21
cytokine	-2.05596	0.151612	5	9
survival	-2.05596	0.151612	5	9
antiviral	-2.14822	0.142736	1	5
erk	-2.14822	0.142736	1	5
dendritic	-2.22954	0.135394	4	8
inflammatory	-2.34255	0.125884	3	8
corepressor	-2.65012	0.103542	2	7
neuron	-2.65012	0.103542	2	7
negative	-2.65255	0.103384	12	18
contribute	-2.78807	0.0949686	5	10
normal	-2.78807	0.0949686	5	10
signal	-2.81324	0.0934897	48	55
ability	-2.88655	0.0893218	0	4
androgen	-2.88655	0.0893218	0	4
btk	-2.88655	0.0893218	0	4
card11	-2.88655	0.0893218	0	4
coreceptor	-2.88655	0.0893218	0	4
dag	-2.88655	0.0893218	0	4
demethylation	-2.88655	0.0893218	0	4
diacylglycerol	-2.88655	0.0893218	0	4
ezh2	-2.88655	0.0893218	0	4
fyn	-2.88655	0.0893218	0	4
gli3fl	-2.88655	0.0893218	0	4
h2b	-2.88655	0.0893218	0	4
il18	-2.88655	0.0893218	0	4
itgb2	-2.88655	0.0893218	0	4
kmt2a	-2.88655	0.0893218	0	4
late	-2.88655	0.0893218	0	4
lyn	-2.88655	0.0893218	0	4
mll1	-2.88655	0.0893218	0	4
movement	-2.88655	0.0893218	0	4
nfatc1	-2.88655	0.0893218	0	4
nfkb1	-2.88655	0.0893218	0	4
ohc	-2.88655	0.0893218	0	4
pluripotency	-2.88655	0.0893218	0	4
produce	-2.88655	0.0893218	0	4
relate	-2.88655	0.0893218	0	4
small	-2.88655	0.0893218	0	4
sufu	-2.88655	0.0893218	0	4
thr	-2.88655	0.0893218	0	4
threonine	-2.88655	0.0893218	0	4
thymocyte	-2.88655	0.0893218	0	4
helper	-3.1441	0.0762019	1	6
natural	-3.1441	0.0762019	1	6
polyubiquitin	-3.1441	0.0762019	1	6
activate	-3.60759	0.0575164	15	23
virus	-3.88621	0.0486843	4	10
ccl20	-4.04818	0.0442191	0	5
cpg	-4.04818	0.0442191	0	5
gli1	-4.04818	0.0442191	0	5
itgal	-4.04818	0.0442191	0	5
jun	-4.04818	0.0442191	0	5
linear	-4.04818	0.0442191	0	5
motor	-4.04818	0.0442191	0	5
myc	-4.04818	0.0442191	0	5
serine	-4.04818	0.0442191	0	5
specifically	-4.56583	0.032616	2	9
proliferation	-5.0268	0.024958	9	18
direct	-5.22695	0.0222395	0	6
erk3	-5.22695	0.0222395	0	6
erk4	-5.22695	0.0222395	0	6
mapk4	-5.22695	0.0222395	0	6
mapk6	-5.22695	0.0222395	0	6
rab8a	-5.22695	0.0222395	0	6
h3	-6.39326	0.0114554	1	9
ser	-6.39326	0.0114554	1	9
dephosphorylates	-6.41567	0.0113118	0	7
stem	-6.41567	0.0113118	0	7
stimulation	-6.41567	0.0113118	0	7
alpha	-6.6211	0.0100778	9	20
ly	-6.71293	0.00957165	4	13
lymphocyte	-7.04429	0.00795185	2	10
tcr	-7.04429	0.00795185	2	10
nf-kappa-b	-7.17448	0.00739481	5	15
integrin	-7.33513	0.00676198	3	12
paf1c	-7.61073	0.0058022	0	8
activation	-8.11154	0.00439844	27	44
regulation	-9.38826	0.00218379	22	40
t-cell	-9.96354	0.00159671	28	48
differentiation	-10.8237	0.0010021	12	29
histone	-11.9242	0.000554094	4	18
receptor	-13.2975	0.000265766	34	60
phosphorylation	-18.7638	1.47951e-05	5	26
b-cell	-29.7413	4.93706e-08	1	27
phosphorylate	-34.6045	4.03977e-09	1	31
