# Supplementary material for: Inverse and Concordant Mucosal Pathway Gene Expressions in Inflamed and Non-Inflamed Ulcerative Colitis Patients: Potential Relevance to Aetiology and Pathogenesis
Source: Int J Mol Sci. 2022 Jun 22;23(13):6944. doi: 10.3390/ijms23136944 (PMC9266769; doi:10.3390/ijms23136944)
Supplement: Supplementary file 1 [file ijms-23-06944-s001.zip › Supplementary_Table_S2.xlsx]

## Sheet: Blad1
							Colonic mucosa samples (male)									Colonic mucosa samples (female)
				Upregulated in males (1) or females (-1)			log2-CPM (median)			UC.I vs. Cntrl.nI			UC.I vs. UC.nI			log2-CPM (median)			UC.I vs. Cntrl.nI			UC.I vs. UC.nI
Gene ID	Entrez ID	Gene Name	Chromosome	Cntrl.nI	UC.nI	UC.I	Cntrl.nI	UC.nI	UC.I	log2FC	P-value	B-H P-value (Benjamini-Hochberg P-value)	log2FC	P-value	B-H P-value (Benjamini-Hochberg P-value)	Cntrl.nI	UC.nI	UC.I	log2FC	P-value	B-H P-value (Benjamini-Hochberg P-value)	log2FC	P-value	B-H P-value (Benjamini-Hochberg P-value)
USP9Y	8287	ubiquitin specific peptidase 9 Y-linked	Yq11.221	1	1	1	8.96679	8.81905	9.047	0.227951	0.874875	0.912913	0.0802105	0.484848	0.548885	n.a.	n.a.	n.a.	n.a.	n.a.	n.a.	n.a.	n.a.	n.a.
DDX3Y	8653	DEAD-box helicase 3 Y-linked	Yq11.221	1	1	1	8.92521	9.14343	9.53867	0.39524	0.0312188	0.0520313	0.613461	0.0411255	0.0725745	n.a.	n.a.	n.a.	n.a.	n.a.	n.a.	n.a.	n.a.	n.a.
RPS4Y1	6192	ribosomal protein S4 Y-linked 1	Yp11.2	1	1	1	10.5297	10.5305	10.1879	-0.342645	0.010989	0.0209314	-0.341793	0.0151515	0.0318979	n.a.	n.a.	n.a.	n.a.	n.a.	n.a.	n.a.	n.a.	n.a.
ZFY	7544	zinc finger protein Y-linked	Yp11.2	1	1	1	8.70956	8.74545	8.58813	-0.157313	0.0934066	0.121835	-0.121427	0.132035	0.184234	n.a.	n.a.	n.a.	n.a.	n.a.	n.a.	n.a.	n.a.	n.a.
UTY	7404	ubiquitously transcribed tetratricopeptide repeat containing, Y-linked	Yq11.221	1	1	1	9.47322	9.35545	9.2289	-0.126549	0.263487	0.313053	-0.244318	0.588745	0.642267	n.a.	n.a.	n.a.	n.a.	n.a.	n.a.	n.a.	n.a.	n.a.
TXLNGY	246126	taxilin gamma pseudogene, Y-linked	Yq11.222-q11.223	1	1	1	9.54637	9.59418	9.67622	0.0820494	0.635365	0.693125	0.129857	0.699134	0.749072	n.a.	n.a.	n.a.	n.a.	n.a.	n.a.	n.a.	n.a.	n.a.
KDM5D	8284	lysine demethylase 5D	Yq11.223	1	1	1	9.20722	9.33301	9.54553	0.212516	0.0726773	0.0991054	0.338314	0.179654	0.24223	n.a.	n.a.	n.a.	n.a.	n.a.	n.a.	n.a.	n.a.	n.a.
EIF1AY	9086	eukaryotic translation initiation factor 1A Y-linked	Yq11.223	1	1	1	8.16962	7.91214	8.17106	0.258918	1	1	0.00144459	0.0649351	0.106743	n.a.	n.a.	n.a.	n.a.	n.a.	n.a.	n.a.	n.a.	n.a.
PRKY	5616	protein kinase Y-linked (pseudogene)	Yp11.2	1	1	1	6.80087	6.99679	7.0465	0.0497108	0.0726773	0.0991054	0.245634	0.588745	0.642267	n.a.	n.a.	n.a.	n.a.	n.a.	n.a.	n.a.	n.a.	n.a.
TTTY15	64595	testis-specific transcript, Y-linked 15	Yq11.221	1	1	1	6.86651	6.70761	6.60511	-0.102501	0.367632	0.424191	-0.261402	0.937229	0.969548	n.a.	n.a.	n.a.	n.a.	n.a.	n.a.	n.a.	n.a.	n.a.
TMSB4Y	9087	thymosin beta 4 Y-linked	Yq11.221	1	1	1	6.56945	6.40998	7.08486	0.674883	0.041958	0.0662495	0.515415	0.025974	0.0502723	n.a.	n.a.	n.a.	n.a.	n.a.	n.a.	n.a.	n.a.	n.a.
TTTY14	83869	testis-specific transcript, Y-linked 14	Yq11.222	1	1	1	5.45706	5.34227	5.02103	-0.321243	0.002997	0.00678567	-0.436035	0.0930736	0.141378	n.a.	n.a.	n.a.	n.a.	n.a.	n.a.	n.a.	n.a.	n.a.
LINC00278	100873962	long intergenic non-protein coding RNA 278	Yp11.2	1	1	1	5.81995	5.63783	5.11176	-0.526076	0.00749251	0.0155017	-0.708195	0.0151515	0.0318979	n.a.	n.a.	n.a.	n.a.	n.a.	n.a.	n.a.	n.a.	n.a.
ANOS2P	3734	anosmin 2, pseudogene	Yq11.221	1	1	1	4.84274	5.1225	4.8341	-0.288402	0.792458	0.841548	-0.00864253	0.132035	0.184234	n.a.	n.a.	n.a.	n.a.	n.a.	n.a.	n.a.	n.a.	n.a.
PCDH11Y	83259	protocadherin 11 Y-linked	Yp11.2	1	1	1	5.12641	5.07154	4.63149	-0.440056	0.117882	0.150488	-0.494925	0.132035	0.184234	n.a.	n.a.	n.a.	n.a.	n.a.	n.a.	n.a.	n.a.	n.a.
GYG2P1	352887	glycogenin 2 pseudogene 1	Yq11.221	1	1	1	5.00279	5.25005	4.22147	-1.02857	0.002997	0.00678567	-0.781316	0.025974	0.0502723	n.a.	n.a.	n.a.	n.a.	n.a.	n.a.	n.a.	n.a.	n.a.
NLGN4Y	22829	neuroligin 4 Y-linked	Yq11.221	1	1	1	5.09515	5.36339	5.79846	0.435067	0.000999001	0.00315474	0.7033	0.0151515	0.0318979	n.a.	n.a.	n.a.	n.a.	n.a.	n.a.	n.a.	n.a.	n.a.
BCORP1	286554	BCL6 corepressor pseudogene 1	Yq11.222	1	1	1	4.26549	4.24613	4.82387	0.577735	0.21978	0.263736	0.558382	0.393939	0.463458	n.a.	n.a.	n.a.	n.a.	n.a.	n.a.	n.a.	n.a.	n.a.
RBMY2TP	379008	RNA binding motif protein Y-linked family 2 member T, pseudogene	Yq11.223	1	1	1	4.00143	5.37453	4.41983	-0.954698	0.562188	0.624653	0.418403	0.0151515	0.0318979	n.a.	n.a.	n.a.	n.a.	n.a.	n.a.	n.a.	n.a.	n.a.
TTTY10	246119	testis-specific transcript, Y-linked 10	Yq11.223	1	1	1	4.28533	4.16887	4.12754	-0.0413248	0.712787	0.770581	-0.157784	1	1	n.a.	n.a.	n.a.	n.a.	n.a.	n.a.	n.a.	n.a.	n.a.
ZNF736P9Y	100419726	zinc finger protein 736 pseudogene 9, Y-linked	Yp11.2	1	1	1	4.09375	4.46055	4.79564	0.335087	0.0145955	0.0273665	0.701892	0.309524	0.37518	n.a.	n.a.	n.a.	n.a.	n.a.	n.a.	n.a.	n.a.	n.a.
RPS4Y2	140032	ribosomal protein S4 Y-linked 2	Yq11.223	1	1	0	3.85126	4.07485	3.49901	-0.575834	0.00769314	0.0156471	-0.352252	0.0129066	0.0318979	n.a.	n.a.	n.a.	n.a.	n.a.	n.a.	n.a.	n.a.	n.a.
PRORY	100533178	proline rich Y-linked	Yq11.223	1	1	1	3.77482	4.42081	3.9073	-0.513506	0.625229	0.688326	0.132481	0.0021645	0.0108225	n.a.	n.a.	n.a.	n.a.	n.a.	n.a.	n.a.	n.a.	n.a.
ZFY-AS1	107987337	ZFY antisense RNA 1	Yp11.2	1	0	0	3.78813	3.7274	3.5001	-0.2273	0.0507235	0.0770484	-0.28803	0.335822	0.402987	n.a.	n.a.	n.a.	n.a.	n.a.	n.a.	n.a.	n.a.	n.a.
OFD1P16Y	442485	OFD1 pseudogene 16 Y-linked	Yq11.223	1	0	0	3.82384	3.79896	3.50967	-0.289288	0.0446344	0.0686683	-0.314166	0.463245	0.539703	n.a.	n.a.	n.a.	n.a.	n.a.	n.a.	n.a.	n.a.	n.a.
RBMY2EP	159125	RNA binding motif protein Y-linked family 2 member E, pseudogene	Yq11.223	1	1	1	3.80315	4.33834	3.83346	-0.504877	0.869804	0.912913	0.0303093	0.127538	0.184234	n.a.	n.a.	n.a.	n.a.	n.a.	n.a.	n.a.	n.a.	n.a.
TBL1Y	90665	transducin beta like 1 Y-linked	Yp11.2	1	0	1	3.79075	3.73258	3.71728	-0.0152952	0.956622	0.965841	-0.0734659	1	1	n.a.	n.a.	n.a.	n.a.	n.a.	n.a.	n.a.	n.a.	n.a.
XIST	7503	X inactive specific transcript	Xq13.2	-1	-1	-1	4.55291	4.07543	3.97363	-0.101799	0.0726773	0.0991054	-0.579274	0.309524	0.37518	12.4827	12.5056	12.44	-0.0655817	0.926338	0.926338	-0.0427024	0.777989	0.831644
KDM5C	8242	lysine demethylase 5C	Xp11.22	-1	-1	-1	9.27369	9.37425	9.44271	0.0684666	0.21978	0.263736	0.169027	0.588745	0.642267	9.97057	10.0221	9.95928	-0.0628162	0.926338	0.926338	-0.0112894	0.395041	0.503272
DDX3P1	100133180	DEAD-box helicase 3 pseudogene 1	Xq13.2	1	1	1	4.64652	4.82241	5.1779	0.355486	0.147103	0.183879	0.531376	0.24026	0.306715	3.01559	3.01559	3.01559	0	0.793234	0.810667	0	0.602411	0.700302
ZFX	7543	zinc finger protein X-linked	Xp22.11	-1	-1	-1	9.3137	9.20483	9.3348	0.129969	0.957792	0.965841	0.0210921	0.309524	0.37518	9.90481	9.77532	9.92917	0.15385	0.403502	0.500342	0.0243617	0.0506205	0.0960757
KDM6A	7403	lysine demethylase 6A	Xp11.3	-1	-1	-1	9.26797	9.17987	8.98223	-0.197641	0.002997	0.00678567	-0.285743	0.179654	0.24223	9.78841	9.7324	9.72597	-0.00642809	0.191163	0.27351	-0.0624443	0.967849	0.967849
RPS4X	6191	ribosomal protein S4 X-linked	Xq13.1	-1	-1	-1	12.5731	12.5035	12.2879	-0.215597	0.041958	0.0662495	-0.285131	0.132035	0.184234	13.0445	13.0246	12.8044	-0.220133	0.00490887	0.0108696	-0.24005	0.0754148	0.134876
JPX	554203	JPX transcript, XIST activator	Xq13.2	-1	-1	-1	6.79506	6.82118	6.58495	-0.236232	0.0934066	0.121835	-0.210112	0.24026	0.306715	7.51079	7.24505	7.18518	-0.0598731	0.000298777	0.000992368	-0.325614	0.310047	0.436885
PUDP	8226	pseudouridine 5'-phosphatase	Xp22.31	-1	-1	-1	7.71125	7.6291	7.47982	-0.149283	0.0559441	0.080883	-0.231433	0.484848	0.548885	8.28928	8.31759	8.37232	0.0547371	0.516528	0.57187	0.08304	0.967849	0.967849
PRKX	5613	protein kinase X-linked	Xp22.33	-1	-1	-1	7.98225	7.86965	7.67812	-0.191533	0.0559441	0.080883	-0.304136	0.309524	0.37518	8.63407	8.40867	8.46672	0.0580456	0.329039	0.425009	-0.167348	0.967849	0.967849
TRAPPC2	6399	trafficking protein particle complex 2	Xp22.2	-1	-1	-1	7.29365	7.31795	7.15675	-0.161195	0.0934066	0.121835	-0.136896	0.24026	0.306715	7.7449	7.79182	7.5699	-0.221926	0.016783	0.0294495	-0.175001	0.0203488	0.045058
EIF1AX	1964	eukaryotic translation initiation factor 1A X-linked	Xp22.12	-1	-1	-1	8.83467	8.74492	8.59888	-0.146041	0.002997	0.00678567	-0.235792	0.132035	0.184234	9.25607	9.32394	9.28037	-0.0435641	0.516528	0.57187	0.0243004	0.716784	0.784246
PNPLA4	8228	patatin like phospholipase domain containing 4	Xp22.31	-1	-1	-1	6.8967	6.67327	6.19715	-0.476121	0.0004995	0.00214072	-0.699544	0.004329	0.0136705	7.43753	7.5206	6.83626	-0.684346	0.00059355	0.00167273	-0.601276	0.00680056	0.0218087
ARSD	414	arylsulfatase D	Xp22.33	-1	-1	-1	9.72936	9.56534	8.48328	-1.08206	0.00024975	0.00136227	-1.24608	0.00865801	0.0221056	10.3175	10.1668	9.71765	-0.449164	0.000298777	0.000992368	-0.599812	0.0203488	0.045058
GYG2	8908	glycogenin 2	Xp22.33	0	-1	-1	5.85818	5.70714	6.23592	0.528777	0.0224775	0.0385329	0.377737	0.0930736	0.141378	6.30803	6.45172	7.1081	0.656376	6.51946e-07	1.51577e-05	0.800065	0.0120664	0.0350679
RPS4XP16	220433	ribosomal protein S4X pseudogene 16	13q14.3	-1	0	-1	5.57093	5.55529	5.38786	-0.167429	0.147103	0.183879	-0.183069	0.309524	0.37518	6.00602	5.9839	5.86558	-0.118316	0.403502	0.500342	-0.140437	0.442142	0.548256
RPS4XP1	400064	ribosomal protein S4X pseudogene 1	12q23.1	-1	0	-1	7.44771	7.27292	7.11727	-0.15565	0.0559441	0.080883	-0.330433	0.24026	0.306715	7.92726	7.74284	7.66535	-0.0774903	0.00414181	0.00962971	-0.26191	0.17737	0.279584
RPS4XP13	390183	ribosomal protein S4X pseudogene 13	11q12.1	-1	0	-1	7.51182	7.28574	7.38746	0.101724	0.21978	0.263736	-0.124351	0.937229	0.969548	7.8971	7.86716	7.84881	-0.0183513	0.677093	0.723789	-0.0482918	0.442142	0.548256
CLDN8	9073	claudin 8	21q22.11	0	0	-1	10.2064	8.96392	3.48957	-5.47436	0.00133116	0.00409586	-6.71682	0.0193734	0.0400829	10.0975	9.56247	5.8719	-3.69057	1.81613e-05	0.000129923	-4.22557	0.00359874	0.0145514
GAS1	2619	growth arrest specific 1	9q21.33	0	0	1	3.99029	4.05355	5.18418	1.13063	0.00174825	0.00456066	1.19389	0.00865801	0.0221056	3.90582	3.86968	4.26421	0.394539	0.016783	0.0294495	0.358391	0.0899409	0.15645
AOX1	316	aldehyde oxidase 1	2q33.1	0	0	1	4.8375	4.89351	6.74028	1.84677	0.000999001	0.00315474	1.90278	0.004329	0.0136705	4.98857	4.9153	5.37413	0.458834	0.00681758	0.0140897	0.385561	0.0203488	0.045058
NPTX2	4885	neuronal pentraxin 2	7q22.1	0	0	1	4.64644	5.17808	7.4728	2.29472	0.00174825	0.00456066	2.82636	0.0411255	0.0725745	4.65115	5.68947	5.02083	-0.668641	0.225482	0.30391	0.369684	0.544759	0.641299
PI15	51050	peptidase inhibitor 15	8q21.13	0	0	1	5.50545	6.16202	7.61794	1.45591	0.00474525	0.0101684	2.11249	0.0930736	0.141378	6.55479	5.13146	6.61303	1.48157	0.263821	0.350505	0.0582426	0.0157445	0.0406733
HAPLN1	1404	hyaluronan and proteoglycan link protein 1	5q14.3	0	0	-1	8.76403	8.59051	7.16704	-1.42347	0.015984	0.0286281	-1.59699	0.0649351	0.106743	8.92681	8.40388	8.71719	0.313314	0.746115	0.770986	-0.20962	0.10865	0.180437
NRCAM	4897	neuronal cell adhesion molecule	7q31.1	0	0	1	5.2882	5.13798	6.53967	1.40169	0.010989	0.0209314	1.25148	0.00865801	0.0221056	5.30341	4.76216	5.57453	0.812369	0.225482	0.30391	0.271122	0.0203488	0.045058
IGKV2-29	28920	immunoglobulin kappa variable 2-29 (gene/pseudogene)	2p11.2	0	0	1	4.1511	4.22226	5.60481	1.38254	0.00474525	0.0101684	1.4537	0.132035	0.184234	4.21852	4.05966	4.46423	0.40457	0.486872	0.57187	0.245704	0.351062	0.473171
SPP1	6696	secreted phosphoprotein 1	4q22.1	0	0	1	5.38426	5.60228	7.98801	2.38572	0.002997	0.00678567	2.60375	0.0411255	0.0725745	5.59676	5.5045	5.83084	0.326332	0.746115	0.770986	0.234076	0.657405	0.745594
ADGRV1	84059	adhesion G protein-coupled receptor V1	5q14.3	0	0	-1	7.65038	7.34162	5.00354	-2.33808	0.00024975	0.00136227	-2.64684	0.00865801	0.0221056	7.46454	7.79683	6.71489	-1.08193	6.24005e-06	5.80325e-05	-0.749642	0.0157445	0.0406733
GFPT2	9945	glutamine-fructose-6-phosphate transaminase 2	5q35.3	0	0	1	4.45892	4.49816	6.44753	1.94937	0.000999001	0.00315474	1.9886	0.004329	0.0136705	4.65304	4.71531	5.47618	0.76087	0.000298777	0.000992368	0.823142	0.000502765	0.0033398
CFTR	1080	CF transmembrane conductance regulator	7q31.2	0	0	-1	12.1862	11.9148	10.6849	-1.22994	0.00024975	0.00136227	-1.50129	0.0021645	0.0108225	12.0868	11.9892	11.5665	-0.422752	0.000141658	0.000627345	-0.520322	0.00177291	0.00867792
CYP1B1	1545	cytochrome P450 family 1 subfamily B member 1	2p22.2	0	0	1	4.57608	4.94852	5.63404	0.685525	0.041958	0.0662495	1.05796	0.393939	0.463458	4.58349	5.03694	5.10496	0.0680218	0.0108603	0.0202002	0.521469	0.903892	0.944517
POF1B	79983	POF1B actin binding protein	Xq21.1	0	0	-1	11.812	11.7141	11.0192	-0.694874	0.0004995	0.00214072	-0.792765	0.004329	0.0136705	12.1832	12.0974	11.5993	-0.498098	4.66607e-05	0.000289296	-0.583928	0.00177291	0.00867792
SERPINH1P1	158172	serpin family H member 1 pseudogene 1	9p13.3	0	0	1	3.01559	3.72447	3.80374	0.0792664	0.0843073	0.113673	0.788143	0.699134	0.749072	3.72146	3.6242	3.01559	-0.60861	0.00327092	0.00822149	-0.705863	0.00505592	0.018808
FAM189A1	23359	family with sequence similarity 189 member A1	15q13.1	0	0	-1	6.48356	6.41841	3.99588	-2.42252	0.00024975	0.00136227	-2.48768	0.0021645	0.0108225	6.36134	6.45176	4.99974	-1.45202	2.52396e-05	0.000167663	-1.3616	0.000185229	0.00172263
SMAP2	64744	small ArfGAP2	1p34.2	0	0	1	8.57741	8.50379	10.1395	1.63568	0.0004995	0.00214072	1.56206	0.00865801	0.0221056	8.58411	8.35412	9.27651	0.922386	0.000474989	0.00147247	0.692403	2.64613e-05	0.000615226
HHIP	64399	hedgehog interacting protein	4q31.21	0	0	-1	8.89063	8.56275	6.73823	-1.82452	0.00024975	0.00136227	-2.1524	0.0021645	0.0108225	8.82793	8.55256	8.02238	-0.530182	8.27971e-05	0.00040527	-0.805552	0.0327591	0.0648212
IRAK3	11213	interleukin 1 receptor associated kinase 3	12q14.3	0	0	1	7.41332	7.49884	9.39045	1.89161	0.00024975	0.00136227	1.97712	0.0021645	0.0108225	7.36583	7.4553	8.58087	1.12557	9.31351e-08	4.33078e-06	1.21504	2.64613e-05	0.000615226
KRT17P1	147228	keratin 17 pseudogene 1	17p11.2	0	0	1	3.01559	3.56403	3.48673	-0.0772983	0.0295586	0.0499582	0.471134	1	1	3.01559	3.01559	3.01559	0	0.55711	0.609544	0	0.77472	0.831644
BNIP3	664	BCL2 interacting protein 3	10q26.3	0	0	1	5.69368	5.38275	6.97335	1.59059	0.00174825	0.00456066	1.27966	0.004329	0.0136705	5.57127	5.60465	6.11286	0.508212	0.000182917	0.000773242	0.54159	0.00254029	0.0107385
SYT10	341359	synaptotagmin 10	12p11.1	0	0	-1	5.05489	4.98571	3.69914	-1.28657	0.00024975	0.00136227	-1.35576	0.0021645	0.0108225	5.19347	4.87637	4.44658	-0.429782	6.24005e-05	0.000341368	-0.74689	0.17737	0.279584
SYAP1	94056	synapse associated protein 1	Xp22.2	0	0	-1	10.421	10.3329	10.0447	-0.288212	0.000999001	0.00315474	-0.376322	0.004329	0.0136705	10.5476	10.5866	10.3808	-0.205814	0.0416659	0.0691951	-0.166816	0.0620253	0.113105
PRKG2	5593	protein kinase cGMP-dependent 2	4q21.21	0	0	-1	8.70565	7.95971	4.82014	-3.13957	0.00024975	0.00136227	-3.88551	0.0021645	0.0108225	8.08571	8.57179	5.73858	-2.8332	2.79405e-06	3.24809e-05	-2.34712	5.29227e-05	0.000984361
GALNT15	117248	polypeptide N-acetylgalactosaminyltransferase 15	3p25.1	0	0	1	5.05041	5.55775	5.61384	0.0560929	0.117882	0.150488	0.563437	0.937229	0.969548	5.34105	4.76203	5.10569	0.343663	0.110693	0.17749	-0.235357	0.395041	0.503272
SULT1E1	6783	sulfotransferase family 1E member 1	4q13.3	0	0	1	3.98977	4.19634	3.58318	-0.613169	0.0446344	0.0686683	-0.406599	0.00812704	0.0221056	4.21106	3.8726	3.01559	-0.857002	1.80912e-05	0.000129923	-1.19547	6.37825e-05	0.000988628
HEPH	9843	hephaestin	Xq12	0	0	-1	11.9637	11.8111	11.5393	-0.271842	0.00174825	0.00456066	-0.424392	0.0649351	0.106743	12.1846	12.3268	11.9123	-0.414469	0.0325963	0.0551173	-0.272273	0.0327591	0.0648212
CHN1	1123	chimerin 1	2q31.1	0	0	1	5.46564	5.5479	7.07651	1.52861	0.000999001	0.00315474	1.61087	0.004329	0.0136705	5.67977	5.26649	6.2787	1.0122	0.0093313	0.0180794	0.598922	0.00119076	0.00692129
ALDOB	229	aldolase, fructose-bisphosphate B	9q31.1	0	0	1	5.91647	5.88624	8.80127	2.91504	0.000999001	0.00315474	2.8848	0.004329	0.0136705	6.22821	5.86582	6.79148	0.925664	0.191163	0.27351	0.563276	0.310047	0.436885
ZNF281	23528	zinc finger protein 281	1q32.1	0	0	1	8.1574	7.93614	8.54561	0.609476	0.00174825	0.00456066	0.38822	0.0021645	0.0108225	7.99221	7.90783	8.29904	0.391208	0.00059355	0.00167273	0.306829	0.000185229	0.00172263
IGKV2-40	28916	immunoglobulin kappa variable 2-40	2p11.2	0	0	1	4.94164	4.60484	5.64345	1.03861	0.00474525	0.0101684	0.701815	0.0021645	0.0108225	4.562	4.69935	5.02083	0.321484	0.00291289	0.00752497	0.458834	0.17737	0.279584
TACR2	6865	tachykinin receptor 2	10q22.1	0	0	1	4.28063	4.05355	4.38796	0.334411	0.427822	0.48894	0.10733	0.179654	0.24223	4.24471	4.18829	3.68369	-0.504595	0.00635815	0.0134388	-0.561024	0.0231026	0.0488304
DSG3	1830	desmoglein 3	18q12.1	0	0	1	3.71099	4.26316	7.05494	2.79178	0.00024975	0.00136227	3.34395	0.0151515	0.0318979	3.71371	4.14204	4.87012	0.72808	6.23028e-05	0.000341368	1.15641	0.00177291	0.00867792
FAM184A	79632	family with sequence similarity 184 member A	6q22.31	0	0	1	4.85588	4.36909	5.39793	1.02884	0.0559441	0.080883	0.542048	0.0930736	0.141378	4.84443	4.5869	4.83181	0.244909	0.516528	0.57187	-0.0126246	0.237543	0.356315
SLC9B2	133308	solute carrier family 9 member B2	4q24	0	0	1	5.46193	5.21064	6.52532	1.31468	0.00749251	0.0155017	1.06339	0.0021645	0.0108225	5.31308	5.21307	5.70019	0.487121	0.00059355	0.00167273	0.387102	0.00680056	0.0218087
STS	412	steroid sulfatase	Xp22.31	0	0	-1	8.48979	8.52256	9.66365	1.14109	0.00024975	0.00136227	1.17386	0.0021645	0.0108225	8.94533	8.8107	10.9327	2.12198	1.76957e-06	2.351e-05	1.98735	0.000317536	0.0022716
CAPN13	92291	calpain 13	2p23.1	0	0	-1	8.9333	8.40253	5.93858	-2.46394	0.00024975	0.00136227	-2.99472	0.0021645	0.0108225	8.80554	8.26672	6.84644	-1.42028	3.7254e-07	1.15488e-05	-1.9591	0.000185229	0.00172263
TMED6	146456	transmembrane p24 trafficking protein 6	16q22.1	0	0	-1	5.40925	5.65756	3.88935	-1.76821	0.00024975	0.00136227	-1.5199	0.00865801	0.0221056	5.47699	5.10724	4.69196	-0.415273	4.19108e-06	4.33078e-05	-0.785027	0.0203488	0.045058
BCAT1	586	branched chain amino acid transaminase 1	12p12.1	0	0	1	7.1217	7.33438	8.31247	0.978088	0.00174825	0.00456066	1.19077	0.025974	0.0502723	7.0358	6.97344	7.63593	0.662492	0.00579617	0.0125359	0.600132	0.00254029	0.0107385
TSHZ2	128553	teashirt zinc finger homeobox 2	20q13.2	0	0	1	6.15016	6.49151	7.26975	0.778234	0.002997	0.00678567	1.11958	0.0411255	0.0725745	6.20048	5.95252	6.64433	0.691808	0.00490887	0.0108696	0.44385	0.0120664	0.0350679
THBS2	7058	thrombospondin 2	6q27	0	0	1	4.45696	4.92988	7.26156	2.33168	0.00024975	0.00136227	2.8046	0.004329	0.0136705	4.65115	4.92461	5.44182	0.517206	0.000108689	0.000505402	0.790666	0.00680056	0.0218087
MFAP5	8076	microfibril associated protein 5	12p13.31	0	0	-1	6.77381	6.60061	5.48749	-1.11311	0.010989	0.0209314	-1.28632	0.0649351	0.106743	6.98217	6.55855	6.61298	0.0544355	0.486872	0.57187	-0.369187	0.544759	0.641299
TRIB2	28951	tribbles pseudokinase 2	2p24.3	0	0	1	6.68029	6.50449	8.4861	1.98161	0.00024975	0.00136227	1.80581	0.0021645	0.0108225	6.61739	6.56224	7.75952	1.19728	1.76957e-06	2.351e-05	1.14213	2.64613e-05	0.000615226
PRLR	5618	prolactin receptor	5p13.2	0	0	-1	10.124	9.85471	8.18599	-1.66872	0.00024975	0.00136227	-1.93799	0.0021645	0.0108225	9.89456	9.78447	8.93096	-0.853511	8.27971e-05	0.00040527	-0.9636	0.00680056	0.0218087
IRF6	3664	interferon regulatory factor 6	1q32.2	0	0	-1	11.0092	10.7312	10.1679	-0.563284	0.00024975	0.00136227	-0.841325	0.0021645	0.0108225	10.85	11.0332	10.546	-0.487207	0.000298777	0.000992368	-0.304025	0.000317536	0.0022716
CLDN23	137075	claudin 23	8p23.1	0	0	-1	8.89869	8.95786	7.9748	-0.983056	0.00174825	0.00456066	-0.923887	0.004329	0.0136705	8.82038	9.26452	8.60454	-0.659973	0.458128	0.560604	-0.215838	0.0157445	0.0406733
FUT11	170384	fucosyltransferase 11	10q22.2	0	0	1	7.02769	6.94145	7.70561	0.764168	0.00024975	0.00136227	0.677923	0.0021645	0.0108225	6.91023	6.89623	7.16707	0.270846	0.00348037	0.00851774	0.256842	0.00254029	0.0107385
TMEM45A	55076	transmembrane protein 45A	3q12.2	0	0	1	5.82345	5.48373	6.80758	1.32385	0.0004995	0.00214072	0.984131	0.0021645	0.0108225	5.79158	5.53979	6.40936	0.869576	0.000298777	0.000992368	0.617785	0.00079384	0.00492181
SLC16A4	9122	solute carrier family 16 member 4	1p13.3	0	0	1	4.77976	5.36249	6.36224	0.999749	0.00024975	0.00136227	1.58248	0.0151515	0.0318979	5.02653	5.30624	5.40328	0.0970453	0.00799043	0.0161546	0.376755	0.206001	0.319302
CNTNAP2	26047	contactin associated protein like 2	7q35-q36.1	0	0	-1	7.11796	6.9665	5.64618	-1.32032	0.00024975	0.00136227	-1.47178	0.0021645	0.0108225	7.01367	7.06955	6.32679	-0.742752	0.00201414	0.00550926	-0.686877	0.00497473	0.018808
SEMA3E	9723	semaphorin 3E	7q21.11	0	0	-1	6.33167	5.80402	4.42755	-1.37647	0.00024975	0.00136227	-1.90412	0.0021645	0.0108225	6.20048	5.45681	5.04541	-0.411396	1.29458e-05	0.000109451	-1.15507	0.0620253	0.113105
ST6GALNAC6	30815	ST6 N-acetylgalactosaminide alpha-2,6-sialyltransferase 6	9q34.11	0	0	-1	10.7145	10.6371	8.80565	-1.83141	0.000999001	0.00315474	-1.9088	0.0021645	0.0108225	10.8611	10.9053	10.4356	-0.469709	0.100273	0.163604	-0.425529	0.0506205	0.0960757
DCN	1634	decorin	12q21.33	0	0	1	10.8042	10.9063	11.7066	0.800237	0.000999001	0.00315474	0.902378	0.0151515	0.0318979	10.8349	10.5357	11.107	0.571272	0.160723	0.237258	0.272043	0.0259321	0.053593
HS3ST3B1	9953	heparan sulfate-glucosamine 3-sulfotransferase 3B1	17p12	0	0	1	6.4873	6.26821	7.24822	0.980011	0.015984	0.0286281	0.760923	0.0151515	0.0318979	6.41664	5.99988	6.74074	0.740855	0.00242729	0.00644965	0.324095	0.000317536	0.0022716
DNMBP	23268	dynamin binding protein	10q24.2	0	0	-1	10.3126	10.151	9.31705	-0.833937	0.00024975	0.00136227	-0.995554	0.0021645	0.0108225	10.2302	10.284	9.74917	-0.534804	9.31351e-08	4.33078e-06	-0.480988	2.64613e-05	0.000615226
DRAXIN	374946	dorsal inhibitory axon guidance protein	1p36.22	0	0	1	3.74633	3.80587	4.19913	0.393262	0.015984	0.0286281	0.4528	0.0649351	0.106743	3.70997	3.78761	3.51021	-0.277396	0.210357	0.291989	-0.199764	0.618751	0.710418
TGFB3	7043	transforming growth factor beta 3	14q24.3	0	0	1	5.50506	5.49922	6.75089	1.25166	0.002997	0.00678567	1.24583	0.00865801	0.0221056	5.43297	5.43585	5.64033	0.20448	0.0125967	0.0229705	0.207356	0.0908417	0.15645
MTRNR2L4	100463285	MT-RNR2 like 4	16p13.3	0	1	0	7.83357	9.09715	6.82015	-2.277	0.00024975	0.00136227	-1.01342	0.004329	0.0136705	7.61262	7.57687	7.25783	-0.319039	0.160723	0.237258	-0.354792	0.237543	0.356315
RN7SL220P	106479303	RNA, 7SL, cytoplasmic 220, pseudogene	10q21.3	0	1	0	4.1653	6.19192	4.02407	-2.16785	0.21978	0.263736	-0.141224	0.0411255	0.0725745	4.0034	4.11052	4.13157	0.0210446	0.516528	0.57187	0.128165	0.716784	0.784246
MTCO1P2	326603	MT-CO1 pseudogene 2	14q12	0	1	0	5.24847	6.36277	4.41971	-1.94306	0.000999001	0.00315474	-0.82876	0.004329	0.0136705	5.15188	5.11489	4.57361	-0.54128	0.000474989	0.00147247	-0.578274	0.0203488	0.045058
RN7SL627P	106481093	RNA, 7SL, cytoplasmic 627, pseudogene	17p11.2	0	1	0	5.66523	7.88437	5.84708	-2.03728	0.492258	0.552065	0.181859	0.0930736	0.141378	5.64018	5.95624	6.26987	0.313632	0.0108603	0.0202002	0.629697	0.351062	0.473171
EIF3CL	728689	eukaryotic translation initiation factor 3 subunit C like	16p12.1	0	1	0	4.19787	4.83898	3.8528	-0.986182	0.0726773	0.0991054	-0.345069	0.0411255	0.0725745	4.09368	3.8389	4.10232	0.263418	0.610594	0.660294	0.00863754	0.10865	0.180437
RN7SL480P	106481757	RNA, 7SL, cytoplasmic 480, pseudogene	1q21.2	0	1	0	3.95933	7.5312	3.79646	-3.73474	0.957792	0.965841	-0.162869	0.0151515	0.0318979	4.02884	4.52413	4.10493	-0.419192	0.486872	0.57187	0.0760943	0.395041	0.503272
MTCO3P24	107075217	MT-CO3 pseudogene 24	16p13.13	0	1	0	3.79075	4.60962	3.24657	-1.36306	0.037879	0.0622668	-0.544184	0.00779583	0.0221056	3.71284	3.68679	3.01559	-0.671193	0.00885812	0.0175278	-0.697243	0.0210872	0.0456072
KCNE2	9992	potassium voltage-gated channel subfamily E regulatory subunit 2	21q22.11	0	1	0	4.32039	4.41657	3.51493	-0.901641	0.0726595	0.0991054	-0.805461	0.0904121	0.141378	4.23617	3.52923	3.60617	0.0769431	0.00414181	0.00962971	-0.630002	0.245595	0.362545
MTCO1P53	107075285	MT-CO1 pseudogene 53	Xq25	0	1	0	4.65183	5.76589	3.91481	-1.85108	0.0224775	0.0385329	-0.737022	0.004329	0.0136705	4.51347	4.32555	4.38007	0.0545162	0.377667	0.481137	-0.1334	0.967849	0.967849
C11orf21	29125	chromosome 11 open reading frame 21	11p15.5	0	1	0	4.41072	4.40703	4.64844	0.241408	0.313187	0.364878	0.237714	0.588745	0.642267	4.36743	3.69583	4.61176	0.915933	0.160723	0.237258	0.244331	0.000105845	0.00140623
MTRNR2L10	100463488	MT-RNR2 like 10	Xp11.21	0	1	0	8.958	9.45262	8.01013	-1.44249	0.000999001	0.00315474	-0.947875	0.0021645	0.0108225	8.60949	8.44788	8.28103	-0.166849	0.0325963	0.0551173	-0.328467	0.351062	0.473171
CXCL10	3627	C-X-C motif chemokine ligand 10	4q21.1	0	-1	0	5.71519	5.49891	8.31376	2.81485	0.0004995	0.00214072	2.59857	0.0021645	0.0108225	5.46008	5.86476	8.8063	2.94155	1.11762e-06	2.07878e-05	3.34623	0.0091027	0.0282184
DMBT1	1755	deleted in malignant brain tumors 1	10q26.13	0	-1	0	8.62081	8.43509	13.8701	5.43503	0.0004995	0.00214072	5.24931	0.0021645	0.0108225	8.48684	8.84386	13.5335	4.68964	0.000298777	0.000992368	5.04667	0.0157445	0.0406733
RN7SL732P	106481122	RNA, 7SL, cytoplasmic 732, pseudogene	Xp11.4	0	1	0	4.88727	6.39995	5.48277	-0.917173	0.313187	0.364878	0.595503	0.24026	0.306715	4.72413	4.85412	5.14204	0.287924	0.160723	0.237258	0.417914	0.544759	0.641299
RNU2-1	6066	RNA, U2 small nuclear 1	17q21.31	1	0	0	3.50178	3.2534	3.25576	0.0023523	0.461743	0.522728	-0.246026	1	1	3.01559	3.25796	3.46316	0.205205	0.51339	0.57187	0.447568	0.897603	0.944517
RPS4XP3	128580	ribosomal protein S4X pseudogene 3	20q13.31	-1	0	0	7.48564	7.50497	7.52399	0.0190161	0.792458	0.841548	0.0383521	0.937229	0.969548	8.03225	7.9498	7.93202	-0.0177761	0.207828	0.291989	-0.100224	0.544759	0.641299
LINC00664	400680	long intergenic non-protein coding RNA 664	19p12	-1	0	0	3.49277	3.73258	3.92293	0.190354	0.0188067	0.0331883	0.430167	0.025974	0.0502723	4.12756	3.7388	3.73175	-0.00704626	0.138347	0.218072	-0.395811	0.709722	0.784246
CD99	4267	CD99 molecule (Xg blood group)	Xp22.33	1	0	0	9.58816	9.70394	9.63143	-0.0725062	0.957792	0.965841	0.0432735	0.484848	0.548885	9.28388	9.50788	9.24395	-0.263932	0.746115	0.770986	-0.039932	0.395041	0.503272
MTCO2P12	107075310	MT-CO2 pseudogene 12	1p36.33	1	0	0	5.46418	6.09512	4.86338	-1.23174	0.010989	0.0209314	-0.6008	0.004329	0.0136705	5.30501	5.35274	5.13251	-0.220224	0.306266	0.401166	-0.172494	0.310047	0.436885
