# Supplementary material for: Inverse and Concordant Mucosal Pathway Gene Expressions in Inflamed and Non-Inflamed Ulcerative Colitis Patients: Potential Relevance to Aetiology and Pathogenesis
Source: Int J Mol Sci. 2022 Jun 22;23(13):6944. doi: 10.3390/ijms23136944 (PMC9266769; doi:10.3390/ijms23136944)
Supplement: Supplementary file 1 [file ijms-23-06944-s001.zip › Supplementary_Table_S3.xlsx]

## Sheet: DESeq2_res_UC.I_vs_Cntrl.nI_dis
Gene ID	Entrez ID	Gene Name	Chromosome	baseMean (average normalized count values)	log2-fold-change	P-value	Adjusted P-value
REG1A	5967	regenerating family member 1 alpha	2p12	2904.47	10.5464	2.87715e-42	2.5814e-39
REG3A	5068	regenerating family member 3 alpha	2p12	463.909	9.61321	1.46459e-32	3.21806e-30
SAA1	6288	serum amyloid A1	11p15.1	62.8006	9.41821	2.22367e-45	2.99264e-42
REG1B	5968	regenerating family member 1 beta	2p12	451.853	8.8635	3.47262e-23	2.19929e-21
SAA2	6289	serum amyloid A2	11p15.1	54.18	8.6734	1.19546e-35	4.29029e-33
SERPINB7	8710	serpin family B member 7	18q21.33	31.4947	8.61987	1.4248e-19	5.43976e-18
MMP7	4316	matrix metallopeptidase 7	11q22.2	137.354	7.92693	8.33221e-41	6.1422e-38
AQP9	366	aquaporin 9	15q21.3	103.4	7.72394	2.16141e-29	3.24976e-27
ABCA12	26154	ATP binding cassette subfamily A member 12	2q35	96.0634	7.44057	7.88865e-33	1.80709e-30
TCN1	6947	transcobalamin 1	11q12.1	34.4912	7.10103	3.92365e-34	1.09725e-31
CXCR1	3577	C-X-C motif chemokine receptor 1	2q35	17.7906	7.02801	1.99948e-30	3.50039e-28
DUOXA2	405753	dual oxidase maturation factor 2	15q21.1	286.581	7.02535	2.77103e-28	3.37111e-26
DEFA6	1671	defensin alpha 6	8p23.1	145.375	6.77966	6.19422e-29	8.77501e-27
HCAR3	8843	hydroxycarboxylic acid receptor 3	12q24.31	15.7164	6.72217	3.56639e-25	3.03538e-23
CHI3L1	1116	chitinase 3 like 1	1q32.1	223.34	6.72131	3.3719e-31	6.60065e-29
DEFA5	1670	defensin alpha 5	8p23.1	372.417	6.48851	1.95979e-16	4.95306e-15
CXCL8	3576	C-X-C motif chemokine ligand 8	4q13.3	257.541	6.44431	5.19009e-41	3.99137e-38
S100A7	6278	S100 calcium binding protein A7	1q21.3	4.66433	6.37723	2.8948e-08	2.20728e-07
CLDN2	9075	claudin 2	Xq22.3	59.0332	6.3547	6.25388e-37	2.84445e-34
S100A12	6283	S100 calcium binding protein A12	1q21.3	14.1991	6.34357	2.10519e-13	3.49155e-12
PRSS2	5645	serine protease 2	7q34	19.7583	6.26692	1.21841e-27	1.38084e-25
CXCL5	6374	C-X-C motif chemokine ligand 5	4q13.3	78.7811	6.22878	1.52508e-23	1.02624e-21
S100A8	6279	S100 calcium binding protein A8	1q21.3	160.502	6.22007	1.18896e-33	3.04784e-31
TNIP3	79931	TNFAIP3 interacting protein 3	4q27	235.186	6.12928	4.13543e-63	2.96827e-59
SLC6A14	11254	solute carrier family 6 member 14	Xq23	618.297	6.09318	9.78677e-41	6.79802e-38
G6PC	2538	glucose-6-phosphatase catalytic subunit	17q21.31	12.3836	-6.06524	4.7539e-10	4.75992e-09
CSF3	1440	colony stimulating factor 3	17q21.1	7.05603	6.05278	2.31897e-12	3.30966e-11
PROK2	60675	prokineticin 2	3p13	12.4335	6.01813	3.41016e-18	1.08305e-16
REG3G	130120	regenerating family member 3 gamma	2p12	4.7964	5.99139	1.88075e-08	1.46892e-07
FCGR3B	2215	Fc fragment of IgG receptor IIIb	1q23.3	42.8708	5.97487	9.76578e-34	2.53357e-31
CXCL6	6372	C-X-C motif chemokine ligand 6	4q13.3	64.6382	5.86584	2.27565e-50	6.12518e-47
IL17A	3605	interleukin 17A	6p12.2	6.77968	5.81625	3.09735e-19	1.13043e-17
ACOD1	730249	aconitate decarboxylase 1	13q22.3	3.59639	5.79624	6.7716e-06	3.42364e-05
CHRDL2	25884	chordin like 2	11q13.4	4.61387	5.65321	1.1514e-26	1.15856e-24
KCNJ15	3772	potassium inwardly rectifying channel subfamily J member 15	21q22.13-q22.2	23.2223	5.63846	1.42623e-31	2.98164e-29
FPR2	2358	formyl peptide receptor 2	19q13.41	35.8447	5.61322	2.08946e-28	2.61583e-26
HSPB3	8988	heat shock protein family B (small) member 3	5q11.2	8.39279	-5.5216	2.50519e-16	6.29455e-15
MMP3	4314	matrix metallopeptidase 3	11q22.2	505.534	5.48875	1.3592e-24	1.07999e-22
OSM	5008	oncostatin M	22q12.2	14.0081	5.47664	5.04928e-19	1.79416e-17
LUCAT1	100505994	lung cancer associated transcript 1	5q14.3	9.02204	5.39537	1.27215e-23	8.64136e-22
CXCL1	2919	C-X-C motif chemokine ligand 1	4q13.3	406.033	5.35511	6.43411e-67	6.92728e-63
DUOX2	50506	dual oxidase 2	15q21.1	2474.9	5.29349	2.61247e-27	2.8415e-25
IL11	3589	interleukin 11	19q13.42	4.91994	5.29223	7.91503e-12	1.03987e-10
CLDN18	51208	claudin 18	3q22.3	8.30582	5.29134	1.22493e-20	5.48368e-19
TREM1	54210	triggering receptor expressed on myeloid cells 1	6p21.1	23.6414	5.22074	5.95157e-22	3.14106e-20
MMP10	4319	matrix metallopeptidase 10	11q22.2	114.5	5.14939	1.27069e-18	4.26196e-17
IGHD3-16	28498	immunoglobulin heavy diversity 3-16	14q32.33	4.78545	5.1101	1.11823e-19	4.34638e-18
IGHG3	3502	immunoglobulin heavy constant gamma 3 (G3m marker)	14q32.33	2909.24	5.10145	1.29439e-35	4.56918e-33
CXCL11	6373	C-X-C motif chemokine ligand 11	4q21.1	85.7452	5.07462	1.90242e-23	1.25659e-21
FCAR	2204	Fc fragment of IgA receptor	19q13.42	5.49195	5.05833	9.73061e-15	1.93829e-13
BEAN1	146227	brain expressed associated with NEDD4 1	16q21	2.51618	5.05462	4.64357e-11	5.42246e-10
KLK10	5655	kallikrein related peptidase 10	19q13.41	15.2263	5.02782	5.22873e-15	1.0826e-13
FAM83A	84985	family with sequence similarity 83 member A	8q24.13	6.92758	5.00293	7.12421e-29	9.94129e-27
IGHGP	3505	immunoglobulin heavy constant gamma P (non-functional)	14q32.33	1549.54	4.98074	1.18527e-35	4.29029e-33
IGHD3-3	28501	immunoglobulin heavy diversity 3-3	14q32.33	9.69136	4.97811	1.70714e-19	6.49466e-18
CLEC4D	338339	C-type lectin domain family 4 member D	12p13.31	5.62593	4.96778	1.18482e-16	3.10753e-15
ALDH1A2	8854	aldehyde dehydrogenase 1 family member A2	15q21.3	59.1044	4.95995	6.18978e-57	3.33211e-53
HCAR2	338442	hydroxycarboxylic acid receptor 2	12q24.31	12.4224	4.95326	3.57327e-23	2.24324e-21
KRT6A	3853	keratin 6A	12q13.13	2.0338	4.87978	3.35106e-11	3.99327e-10
MS4A10	341116	membrane spanning 4-domains A10	11q12.2	7.67757	-4.81714	2.02168e-12	2.91775e-11
CXCR2	3579	C-X-C motif chemokine receptor 2	2q35	33.2862	4.80873	3.48026e-40	2.27092e-37
IDO1	3620	indoleamine 2,3-dioxygenase 1	8p11.21	463.793	4.77134	3.40025e-43	3.18338e-40
MCEMP1	199675	mast cell expressed membrane protein 1	19p13.2	2.84653	4.76732	4.56415e-10	4.59467e-09
VNN3	55350	vanin 3	6q23.2	4.27866	4.73748	4.18437e-18	1.31536e-16
IGHD3-10	28499	immunoglobulin heavy diversity 3-10	14q32.33	6.28538	4.71316	1.28697e-20	5.73755e-19
IL22	50616	interleukin 22	12q15	1.98045	4.7102	9.3976e-09	7.75915e-08
CMTM2	146225	CKLF like MARVEL transmembrane domain containing 2	16q21	2.78338	4.67864	7.9593e-13	1.2242e-11
CXCL17	284340	C-X-C motif chemokine ligand 17	19q13.2	1.6296	4.66732	7.31941e-09	6.1566e-08
CYP3A4	1576	cytochrome P450 family 3 subfamily A member 4	7q22.1	86.431	-4.66139	1.15398e-23	7.93887e-22
WNT2	7472	Wnt family member 2	7q31.2	2.58614	4.63677	7.60036e-10	7.43903e-09
IGHD3-22	28497	immunoglobulin heavy diversity 3-22	14q32.33	9.72045	4.61909	2.2551e-22	1.27452e-20
LINC01293	101927861	long intergenic non-protein coding RNA 1293	2p12	3.11067	4.59494	1.56422e-13	2.63967e-12
FCN3	8547	ficolin 3	1p36.11	6.90687	4.58806	1.463e-16	3.79553e-15
KRT6B	3854	keratin 6B	12q13.13	5.97165	4.57942	8.14693e-16	1.92566e-14
LCN2	3934	lipocalin 2	9q34.11	2134.58	4.56494	5.87701e-33	1.37554e-30
S100A9	6280	S100 calcium binding protein A9	1q21.3	234.523	4.55409	1.74656e-31	3.548e-29
IGHG1	3500	immunoglobulin heavy constant gamma 1 (G1m marker)	14q32.33	11051.2	4.52284	3.30556e-30	5.64909e-28
SFRP2	6423	secreted frizzled related protein 2	4q31.3	6.86306	4.48296	1.31773e-16	3.43519e-15
GLT1D1	144423	glycosyltransferase 1 domain containing 1	12q24.33	6.51156	4.45627	3.42991e-17	9.52984e-16
FPR1	2357	formyl peptide receptor 1	19q13.41	88.9669	4.44615	1.12408e-32	2.52133e-30
PLA2G3	50487	phospholipase A2 group III	22q12.2	4.67927	4.40305	6.90742e-11	7.8448e-10
FAM3B	54097	family with sequence similarity 3 member B	21q22.3	15.7113	4.38559	7.49444e-15	1.51813e-13
CDH3	1001	cadherin 3	16q22.1	57.8232	4.36772	3.18661e-24	2.4161e-22
PI3	5266	peptidase inhibitor 3	20q13.12	946.478	4.34751	4.75108e-36	1.86009e-33
CLEC4E	26253	C-type lectin domain family 4 member E	12p13.31	18.4394	4.32547	1.23668e-29	1.94375e-27
NOS2	4843	nitric oxide synthase 2	17q11.2	1414.32	4.31746	1.43824e-48	3.09696e-45
SLC13A1	6561	solute carrier family 13 member 1	7q31.32	7.22436	-4.31587	5.93056e-11	6.81445e-10
DPP10-AS1	389023	DPP10 antisense RNA 1	2q14.1	17.783	-4.3052	1.49066e-23	1.00622e-21
MIR4307HG	101927081	MIR4307 host gene	14q12	4.99473	-4.30044	4.01924e-11	4.75529e-10
DSG3	1830	desmoglein 3	18q12.1	20.2264	4.29037	2.90744e-27	3.11472e-25
DMBT1	1755	deleted in malignant brain tumors 1	10q26.13	4984.29	4.28835	5.24948e-18	1.62878e-16
DKK2	27123	dickkopf WNT signaling pathway inhibitor 2	4q25	1.48615	4.27816	2.06124e-08	1.59887e-07
VSIG1	340547	V-set and immunoglobulin domain containing 1	Xq22.3	28.33	4.27514	3.54877e-14	6.50346e-13
LINC01484	101928136	long intergenic non-protein coding RNA 1484	5q35.2	3.73185	4.23997	8.61643e-12	1.12311e-10
SLC38A4	55089	solute carrier family 38 member 4	12q13.11	133.727	-4.23563	8.14983e-24	5.75378e-22
C4BPA	722	complement component 4 binding protein alpha	1q32.2	128.548	4.23242	3.288e-41	2.72309e-38
IL6	3569	interleukin 6	7p15.3	13.7096	4.19729	5.64097e-12	7.54922e-11
CD300E	342510	CD300e molecule	17q25.1	20.1623	4.19634	9.9935e-19	3.39417e-17
OLFM4	10562	olfactomedin 4	13q14.3	12880.1	4.18216	1.91493e-18	6.26659e-17
C1QTNF1-AS1	100507410	C1QTNF1 antisense RNA 1	17q25.3	4.67076	-4.17956	3.17697e-14	5.86201e-13
HEPHL1	341208	hephaestin like 1	11q21	2.44469	4.17617	1.96349e-08	1.52911e-07
SERPINE1	5054	serpin family E member 1	7q22.1	128.999	4.16997	2.62823e-28	3.21555e-26
IFNG	3458	interferon gamma	12q15	6.91033	4.15668	2.72237e-16	6.78481e-15
RN7SKP127	106480466	RN7SK pseudogene 127	16p11.2	5.66371	-4.14671	3.29269e-12	4.58612e-11
INHBA	3624	inhibin subunit beta A	7p14.1	50.3851	4.14414	1.8545e-43	1.81513e-40
CLEC6A	93978	C-type lectin domain containing 6A	12p13.31	4.20025	4.14404	2.02411e-12	2.9193e-11
SELE	6401	selectin E	1q24.2	47.7731	4.13894	5.34998e-31	1.00175e-28
DCSTAMP	81501	dendrocyte expressed seven transmembrane protein	8q22.3	1.73835	4.13122	5.24915e-12	7.05996e-11
GRHL3	57822	grainyhead like transcription factor 3	1p36.11	8.92267	4.13059	3.58606e-28	4.26611e-26
SLC6A19	340024	solute carrier family 6 member 19	5p15.33	146.733	-4.10305	1.91948e-16	4.85689e-15
C2CD4A	145741	C2 calcium dependent domain containing 4A	15q22.2	28.105	4.0883	2.3075e-25	2.01163e-23
NPSR1	387129	neuropeptide S receptor 1	7p14.3	8.21874	4.0723	1.49287e-06	8.51547e-06
RIMS4	140730	regulating synaptic membrane exocytosis 4	20q13.12	18.0171	-4.06109	3.27836e-29	4.80224e-27
MIR5571	100847006	microRNA 5571	22q11.22	1.99694	4.04655	2.30565e-10	2.41124e-09
SLC10A2	6555	solute carrier family 10 member 2	13q33.1	6.41493	-4.03231	1.5371e-06	8.73768e-06
PDZK1	5174	PDZ domain containing 1	1q21.1	10.6647	-4.03098	1.15748e-14	2.28242e-13
AQP8	343	aquaporin 8	16p12.1	3906.4	-4.02138	4.28241e-16	1.04638e-14
IGHV1-24	28467	immunoglobulin heavy variable 1-24	14q32.33	207.567	4.01045	1.95533e-26	1.92256e-24
LBP	3929	lipopolysaccharide binding protein	20q11.23	2.7207	4.00957	8.08927e-13	1.2433e-11
CXCL3	2921	C-X-C motif chemokine ligand 3	4q13.3	118.179	3.98911	6.2192e-40	3.93877e-37
IL1A	3552	interleukin 1 alpha	2q14.1	19.2767	3.98284	1.48587e-20	6.50308e-19
DUOX1	53905	dual oxidase 1	15q21.1	18.7315	3.95286	3.16642e-37	1.48223e-34
SLC5A11	115584	solute carrier family 5 member 11	16p12.1	12.9689	-3.9516	9.2555e-16	2.16629e-14
CXCL2	2920	C-X-C motif chemokine ligand 2	4q13.3	97.9261	3.9433	4.01824e-33	9.61387e-31
SLC6A4	6532	solute carrier family 6 member 4	17q11.2	9.5782	-3.90533	3.24749e-12	4.5349e-11
CNTFR	1271	ciliary neurotrophic factor receptor	9p13.3	18.6194	-3.87176	2.85592e-21	1.38818e-19
FAP	2191	fibroblast activation protein alpha	2q24.2	27.8926	3.86823	1.10044e-34	3.43417e-32
NFE2	4778	nuclear factor, erythroid 2	12q13.13	6.82371	3.86734	2.48347e-15	5.41809e-14
CXCL9	4283	C-X-C motif chemokine ligand 9	4q21.1	463.172	3.84844	1.01388e-24	8.14624e-23
IGHD2-8	28504	immunoglobulin heavy diversity 2-8	14q32.33	0.973604	3.84836	1.15686e-05	5.60295e-05
LINC00955	285492	long intergenic non-protein coding RNA 955	4p16.3	3.14144	-3.81486	1.61093e-06	9.12367e-06
CLEC5A	23601	C-type lectin domain containing 5A	7q34	11.0339	3.81078	5.24174e-18	1.62872e-16
LRRC3B	116135	leucine rich repeat containing 3B	3p24.1	3.32458	-3.80845	1.63124e-09	1.51533e-08
DPP10	57628	dipeptidyl peptidase like 10	2q14.1	82.3088	-3.80669	1.03236e-22	6.12391e-21
IL26	55801	interleukin 26	12q15	1.81873	3.80564	2.86073e-16	7.11318e-15
PCK1	5105	phosphoenolpyruvate carboxykinase 1	20q13.31	3970.13	-3.80354	1.18346e-29	1.87378e-27
MIR3945HG	731424	MIR3945 host gene	4q35.1	0.894038	3.79477	2.16295e-05	0.000100463
DIO3	1735	iodothyronine deiodinase 3	14q32.31	7.95334	-3.7926	1.93949e-13	3.23745e-12
NOS2P1	645740	nitric oxide synthase 2 pseudogene 1	17q11.2	1.088	3.77072	4.06371e-08	3.03412e-07
IL1B	3553	interleukin 1 beta	2q14.1	206.03	3.76579	3.20286e-24	2.4199e-22
SULT2A1	6822	sulfotransferase family 2A member 1	19q13.33	1.86766	-3.75358	3.27126e-06	1.74098e-05
KRT80	144501	keratin 80	12q13.13	5.06181	3.74188	4.58813e-10	4.61018e-09
IL23A	51561	interleukin 23 subunit alpha	12q13.3	13.8412	3.72115	1.43329e-26	1.42884e-24
C4BPB	725	complement component 4 binding protein beta	1q32.1	98.3627	3.70704	6.00877e-34	1.59737e-31
MARCO	8685	macrophage receptor with collagenous structure	2q14.2	2.98281	3.66617	7.3537e-09	6.18061e-08
LINC01291	102724515	long intergenic non-protein coding RNA 1291	2p12	1.79535	3.66601	2.65757e-08	2.03649e-07
EGFL6	25975	EGF like domain multiple 6	Xp22.2	12.1115	3.65856	7.69183e-18	2.33608e-16
PGLYRP4	57115	peptidoglycan recognition protein 4	1q21.3	0.960141	3.65418	4.28933e-07	2.68027e-06
STC1	6781	stanniocalcin 1	8p21.2	41.4982	3.65139	1.32482e-28	1.75015e-26
LIPN	643418	lipase family member N	10q23.31	1.57698	3.64307	4.74956e-06	2.47872e-05
KRT7	3855	keratin 7	12q13.13	10.9857	3.63991	4.09041e-09	3.58044e-08
IGHD3-9	28500	immunoglobulin heavy diversity 3-9	14q32.33	6.29493	3.6039	3.56507e-15	7.56322e-14
MEDAG	84935	mesenteric estrogen dependent adipogenesis	13q12.3	12.1804	3.59307	1.22251e-15	2.80344e-14
CLDN14	23562	claudin 14	21q22.13	1.93548	3.59258	5.28573e-10	5.26934e-09
CEMIP	57214	cell migration inducing hyaluronidase 1	15q25.1	132.984	3.57926	2.83707e-34	8.14541e-32
GULOP	2989	gulonolactone (L-) oxidase, pseudogene	8p21.1	2.30631	-3.55263	6.12252e-08	4.41514e-07
IL19	29949	interleukin 19	1q32.1	2.76958	3.54632	1.05418e-08	8.63102e-08
KRT17	3872	keratin 17	17q21.2	8.26722	3.54485	6.7044e-12	8.895e-11
CXCL10	3627	C-X-C motif chemokine ligand 10	4q21.1	178.783	3.53998	9.07838e-19	3.10787e-17
CPXM1	56265	carboxypeptidase X, M14 family member 1	20p13	33.1819	3.53506	1.88058e-37	9.20329e-35
GABRP	2568	gamma-aminobutyric acid type A receptor pi subunit	5q35.1	26.0852	3.53142	8.27655e-31	1.52324e-28
CLDN8	9073	claudin 8	21q22.11	761.748	-3.48889	7.17513e-11	8.12314e-10
ESM1	11082	endothelial cell specific molecule 1	5q11.2	2.95713	3.48223	3.73115e-08	2.80038e-07
ENKUR	219670	enkurin, TRPC channel interacting protein	10p12.1	33.2777	3.46351	2.11358e-30	3.64093e-28
SULT1E1	6783	sulfotransferase family 1E member 1	4q13.3	4.50062	-3.45923	2.54131e-11	3.09339e-10
UBD	10537	ubiquitin D	6p22.1	12.4151	3.45524	3.0219e-14	5.61436e-13
AFAP1-AS1	84740	AFAP1 antisense RNA 1	4p16.1	4.06828	3.43944	3.92776e-10	3.98757e-09
IGHD2-21	28502	immunoglobulin heavy diversity 2-21	14q32.33	1.81427	3.43341	1.51631e-05	7.22202e-05
RND1	27289	Rho family GTPase 1	12q13.12	43.3031	3.42538	1.64863e-43	1.69047e-40
CYP2B7P	1556	cytochrome P450 family 2 subfamily B member 7, pseudogene	19q13.2	19.4675	-3.4217	2.39545e-24	1.84219e-22
FFAR2	2867	free fatty acid receptor 2	19q13.12	21.7185	3.40812	2.84058e-33	7.02893e-31
ZBED2	79413	zinc finger BED-type containing 2	3q13.13	8.57917	3.40783	8.79546e-14	1.52367e-12
RNU5A-8P	100873838	RNA, U5A small nuclear 8, pseudogene	1q32.2	1.02186	3.40237	1.47941e-05	7.05407e-05
HSD3B2	3284	hydroxy-delta-5-steroid dehydrogenase, 3 beta- and steroid delta-isomerase 2	1p12	19.4232	-3.39218	3.14642e-07	2.00961e-06
GLYATL1	92292	glycine-N-acyltransferase like 1	11q12.1	8.95586	3.38364	1.78078e-24	1.38933e-22
FAM184B	27146	family with sequence similarity 184 member B	4p15.32-p15.31	13.6922	-3.38341	8.97988e-20	3.50297e-18
CFB	629	complement factor B	6p21.33	14.5501	3.38124	1.10244e-23	7.63308e-22
PDPN	10630	podoplanin	1p36.21	131.637	3.37249	2.69787e-56	1.16187e-52
IGHG4	3503	immunoglobulin heavy constant gamma 4 (G4m marker)	14q32.33	1013.12	3.3717	1.64916e-17	4.79884e-16
CSF3R	1441	colony stimulating factor 3 receptor	1p34.3	87.6186	3.36137	2.06574e-41	1.77926e-38
MMP1	4312	matrix metallopeptidase 1	11q22.2	652.847	3.35404	1.97974e-13	3.29442e-12
C2CD4B	388125	C2 calcium dependent domain containing 4B	15q22.2	4.44458	3.35337	4.37337e-18	1.37077e-16
LYPD1	116372	LY6/PLAUR domain containing 1	2q21.2	4.65709	3.3523	2.52586e-14	4.73827e-13
IGHV4-34	28395	immunoglobulin heavy variable 4-34	14q32.33	409	3.34953	1.69357e-39	1.01299e-36
FOSL1	8061	FOS like 1, AP-1 transcription factor subunit	11q13.1	6.08322	3.34217	1.54334e-09	1.43803e-08
SLC2A2	6514	solute carrier family 2 member 2	3q26.2	0.889213	3.3266	5.50102e-05	0.00023601
IL13RA2	3598	interleukin 13 receptor subunit alpha 2	Xq23	19.8899	3.32199	1.66277e-13	2.78851e-12
DOC2B	8447	double C2 domain beta	17p13.3	64.6721	3.30892	6.51342e-53	2.33756e-49
HP	3240	haptoglobin	16q22.2	1.32857	3.30536	2.15842e-08	1.67124e-07
C4orf50	389197	chromosome 4 open reading frame 50	4p16.1	1.94728	3.30491	2.39997e-10	2.50138e-09
ADAMTS4	9507	ADAM metallopeptidase with thrombospondin type 1 motif 4	1q23.3	34.9229	3.29638	1.35675e-20	5.98665e-19
PLA2G12B	84647	phospholipase A2 group XIIB	10q22.1	42.1714	-3.28841	1.66062e-23	1.10707e-21
SOCS3	9021	suppressor of cytokine signaling 3	17q25.3	318.082	3.28387	4.54434e-27	4.75016e-25
TSPO2	222642	translocator protein 2	6p21.1	1.49228	3.27545	5.68095e-08	4.1313e-07
SLC1A7	6512	solute carrier family 1 member 7	1p32.3	5.63131	-3.26943	1.36409e-09	1.28378e-08
MT1M	4499	metallothionein 1M	16q13	275.74	-3.2626	1.96647e-20	8.43505e-19
ARHGAP36	158763	Rho GTPase activating protein 36	Xq26.1	3.05309	-3.26249	9.94678e-09	8.18746e-08
VNN1	8876	vanin 1	6q23.2	222.938	3.25098	1.32701e-11	1.67789e-10
PF4	5196	platelet factor 4	4q13.3	4.64462	3.24647	1.57832e-13	2.65932e-12
IL1RN	3557	interleukin 1 receptor antagonist	2q14.1	96.0269	3.24534	6.61801e-23	4.05999e-21
SLC11A1	6556	solute carrier family 11 member 1	2q35	14.933	3.24444	2.21652e-19	8.24325e-18
TACR3	6870	tachykinin receptor 3	4q24	2.39932	-3.23962	6.16032e-08	4.43794e-07
PI15	51050	peptidase inhibitor 15	8q21.13	370.389	3.23054	4.28097e-09	3.73964e-08
PSCA	8000	prostate stem cell antigen	8q24.3	11.6428	-3.22917	0.000433037	0.00155565
PRKG2	5593	protein kinase cGMP-dependent 2	4q21.21	268.354	-3.22781	1.05535e-29	1.69588e-27
MMP13	4322	matrix metallopeptidase 13	11q22.2	1.6697	3.22229	1.46064e-07	9.84101e-07
ADGRF1	266977	adhesion G protein-coupled receptor F1	6p12.3	55.9816	3.22217	2.26703e-20	9.59056e-19
PRSS22	64063	serine protease 22	16p13.3	11.9189	3.22114	1.58441e-16	4.07619e-15
NAT8B	51471	N-acetyltransferase 8B (putative, gene/pseudogene)	2p13.1	13.9868	-3.21917	1.11767e-20	5.02439e-19
LRRN2	10446	leucine rich repeat neuronal 2	1q32.1	93.1611	-3.2027	3.315e-27	3.53375e-25
CREB3L3	84699	cAMP responsive element binding protein 3 like 3	19p13.3	23.7332	-3.20158	1.35674e-11	1.71246e-10
BMP3	651	bone morphogenetic protein 3	4q21.21	787.583	-3.20062	4.35127e-18	1.36583e-16
ITLN2	142683	intelectin 2	1q23.3	30.264	3.20006	3.92235e-13	6.27488e-12
MMP12	4321	matrix metallopeptidase 12	11q22.2	1204.85	3.19288	3.87879e-21	1.85193e-19
UCN2	90226	urocortin 2	3p21.31	0.702339	3.18987	0.000182173	0.000708201
XIRP1	165904	xin actin binding repeat containing 1	3p22.2	1.53058	3.18522	9.92449e-05	0.000406932
GZMB	3002	granzyme B	14q12	20.3177	3.17923	4.51192e-20	1.8228e-18
HMGCS2	3158	3-hydroxy-3-methylglutaryl-CoA synthase 2	1p12	5641.29	-3.16625	3.19871e-21	1.54781e-19
LINC01269	103695436	long intergenic non-protein coding RNA 1269	14q24.2	0.661932	3.16351	3.00027e-05	0.000135412
KCND3	3752	potassium voltage-gated channel subfamily D member 3	1p13.2	183.892	3.15177	1.63413e-111	3.51877e-107
GREM1	26585	gremlin 1, DAN family BMP antagonist	15q13.3	689.078	3.15053	4.09233e-26	3.86492e-24
IGHV1-69-2	28458	immunoglobulin heavy variable 1-69-2	14q32.33	228.514	3.14393	3.22745e-19	1.17592e-17
NPY	4852	neuropeptide Y	7p15.3	4.5087	-3.14305	4.48491e-10	4.52124e-09
SLC26A2	1836	solute carrier family 26 member 2	5q32	29119.4	-3.14151	6.65321e-23	4.06999e-21
KRT16	3868	keratin 16	17q21.2	0.953752	3.1337	7.33978e-05	0.000308325
UGT1A2P	54580	UDP glucuronosyltransferase family 1 member A2, pseudogene	2q37.1	2.88667	-3.12939	1.49409e-07	1.00444e-06
MDFI	4188	MyoD family inhibitor	6p21.1	6.30516	3.11434	2.16313e-14	4.1304e-13
PDE6A	5145	phosphodiesterase 6A	5q32	99.6374	-3.10625	7.49641e-22	3.89904e-20
DNAJB7	150353	DnaJ heat shock protein family (Hsp40) member B7	22q13.2	5.42566	-3.10388	4.88682e-11	5.69107e-10
LYPD5	284348	LY6/PLAUR domain containing 5	19q13.31	34.3424	3.0913	2.32138e-28	2.85635e-26
NAT8	9027	N-acetyltransferase 8 (putative)	2p13.1	1.82927	-3.09017	0.000119817	0.000483877
PHOSPHO1	162466	phosphoethanolamine/phosphocholine phosphatase 1	17q21.32	1.0065	3.08629	2.90635e-06	1.56339e-05
CEACAM4	1089	CEA cell adhesion molecule 4	19q13.2	3.40202	3.08361	3.50583e-13	5.67602e-12
CLCA3P	9629	chloride channel accessory 3, pseudogene	1p22.3	4.61687	3.06753	3.6894e-12	5.09909e-11
ELOVL2	54898	ELOVL fatty acid elongase 2	6p24.2	2.38856	3.06163	2.0933e-07	1.3734e-06
ALPL	249	alkaline phosphatase, biomineralization associated	1p36.12	31.1841	3.05719	1.70674e-24	1.34129e-22
TNFRSF10C	8794	TNF receptor superfamily member 10c	8p21.3	18.4344	3.0527	2.39491e-25	2.07942e-23
RNF183	138065	ring finger protein 183	9q32	6.15369	3.0509	1.07048e-18	3.60732e-17
PLAC4	191585	placenta enriched 4	21q22.2	0.939166	3.05016	0.00108909	0.00357621
NDST4	64579	N-deacetylase and N-sulfotransferase 4	4q26	5.47741	-3.03481	8.34478e-12	1.09034e-10
LGALS17A	400696	galectin 14 pseudogene	19q13.2	1.53339	3.03061	6.23228e-05	0.000265269
MT1H	4496	metallothionein 1H	16q13	120.52	-3.0245	4.58609e-18	1.43327e-16
SMCO2	341346	single-pass membrane protein with coiled-coil domains 2	12p11.23	0.940086	3.02061	2.13334e-06	1.17969e-05
SLC51A	200931	solute carrier family 51 alpha subunit	3q29	136.913	-3.02042	1.40605e-07	9.49104e-07
C6orf223	221416	chromosome 6 open reading frame 223	6p21.1	22.0596	3.01367	3.66744e-14	6.70381e-13
KCND3-IT1	100874295	KCND3 intronic transcript 1	1p13.2	0.618885	3.0094	8.04277e-05	0.00033511
KRTAP5-2	440021	keratin associated protein 5-2	11p15.5	0.886813	3.00501	5.83269e-06	2.98783e-05
SLC5A12	159963	solute carrier family 5 member 12	11p14.2	6.67825	-2.9989	1.29411e-15	2.95407e-14
APOB	338	apolipoprotein B	2p24.1	19.7052	-2.99887	3.46502e-07	2.19771e-06
ANKRD62	342850	ankyrin repeat domain 62	18p11.21	4.63826	-2.99756	1.96438e-08	1.52925e-07
IL17C	27189	interleukin 17C	16q24.2	0.584969	2.99359	0.00034284	0.00125829
FMO3	2328	flavin containing dimethylaniline monoxygenase 3	1q24.3	6.63744	2.98558	1.95576e-13	3.25703e-12
TECTB	6975	tectorin beta	10q25.2	0.983613	2.97592	0.000728509	0.00248487
SLC4A11	83959	solute carrier family 4 member 11	20p13	3.76856	2.95268	1.27146e-13	2.16944e-12
CAPN14	440854	calpain 14	2p23.1	4.3802	2.95177	1.44426e-12	2.12717e-11
VSTM2A-OT1	285878	VSTM2A overlapping transcript 1	7p11.2	5.30317	-2.94953	4.21477e-12	5.75866e-11
HS3ST6	64711	heparan sulfate-glucosamine 3-sulfotransferase 6	16p13.3	0.89635	-2.94673	0.00184277	0.00571928
CHAC1	79094	ChaC glutathione specific gamma-glutamylcyclotransferase 1	15q15.1	18.0559	2.93318	5.49983e-20	2.19718e-18
LILRA5	353514	leukocyte immunoglobulin like receptor A5	19q13.42	40.8696	2.92809	3.6463e-20	1.4927e-18
PPP4R4	57718	protein phosphatase 4 regulatory subunit 4	14q32.12-q32.13	4.80659	2.90989	4.88404e-11	5.69091e-10
LINC01281	286442	long intergenic non-protein coding RNA 1281	Xp11.4	1.62914	2.90169	1.07031e-05	5.22018e-05
CCL3	6348	C-C motif chemokine ligand 3	17q12	25.7962	2.89928	2.87395e-17	8.12135e-16
IGHV1OR15-6	28320	immunoglobulin heavy variable 1/OR15-6 (pseudogene)	15q11.2	7.55223	2.89793	1.06873e-12	1.6093e-11
CCL4	6351	C-C motif chemokine ligand 4	17q12	42.9469	2.89301	8.72062e-22	4.48165e-20
BGN	633	biglycan	Xq28	52.6183	2.89086	1.14964e-37	5.89412e-35
IL2RA	3559	interleukin 2 receptor subunit alpha	10p15.1	104.246	2.89054	1.61252e-37	8.07499e-35
EDN2	1907	endothelin 2	1p34.2	12.5104	-2.88309	1.1145e-09	1.06235e-08
HAPLN3	145864	hyaluronan and proteoglycan link protein 3	15q26.1	27.8125	2.88115	1.53756e-28	1.94755e-26
HSD3B1	3283	hydroxy-delta-5-steroid dehydrogenase, 3 beta- and steroid delta-isomerase 1	1p12	2.97661	-2.88085	6.28994e-06	3.20192e-05
NFE4	58160	nuclear factor, erythroid 4	7q22.1	0.676729	2.88084	0.00243202	0.00731406
MT3	4504	metallothionein 3	16q13	4.71322	-2.86801	3.86769e-10	3.93215e-09
ANGPTL4	51129	angiopoietin like 4	19p13.2	21.4633	2.86325	2.03196e-15	4.49221e-14
IGHD2-15	28503	immunoglobulin heavy diversity 2-15	14q32.33	5.23188	2.86268	9.48481e-11	1.05277e-09
GSG1L	146395	GSG1 like	16p12.1	1.224	-2.86163	4.63503e-05	0.000201588
CDKN2B-AS1	100048912	CDKN2B antisense RNA 1	9p21.3	443.295	-2.86062	2.30469e-34	6.79821e-32
IL17F	112744	interleukin 17F	6p12.2	0.899704	2.85716	4.62067e-06	2.41439e-05
LINC01206	100996490	long intergenic non-protein coding RNA 1206	3q26.33	1.08582	2.85613	1.41678e-05	6.78094e-05
MT1F	4494	metallothionein 1F	16q13	163.272	-2.85002	1.05159e-21	5.35318e-20
FCGR3A	2214	Fc fragment of IgG receptor IIIa	1q23.3	132.442	2.84633	7.05987e-32	1.5202e-29
ARG1	383	arginase 1	6q23.2	1.11654	2.84369	6.10762e-05	0.000260272
TREML4	285852	triggering receptor expressed on myeloid cells like 4	6p21.1	0.660403	2.84357	0.00388805	0.0111243
OACYLP	390858	O-acyltransferase like, pseudogene	18q21.32	1.84653	2.83883	1.08199e-08	8.84526e-08
ABCG2	9429	ATP binding cassette subfamily G member 2 (Junior blood group)	4q22.1	1421.49	-2.83191	2.87179e-18	9.18845e-17
CCR8	1237	C-C motif chemokine receptor 8	3p22.1	3.66959	2.82824	2.85009e-09	2.56139e-08
CHST13	166012	carbohydrate sulfotransferase 13	3q21.3	1.53048	-2.82515	4.36404e-05	0.000190842
RFX8	731220	RFX family member 8, lacking RFX DNA binding domain	2q11.2	0.889579	2.82393	4.89688e-05	0.000211904
MT1G	4495	metallothionein 1G	16q13	603.992	-2.82263	1.24038e-17	3.6942e-16
DUOXA1	90527	dual oxidase maturation factor 1	15q21.1	6.12395	2.82039	1.42076e-15	3.21695e-14
SLC24A5	283652	solute carrier family 24 member 5	15q21.1	0.717684	-2.8163	0.000250178	0.000945602
CFI	3426	complement factor I	4q25	100.54	2.80063	2.81662e-44	3.36946e-41
SYT12	91683	synaptotagmin 12	11q13.2	3.7318	2.79596	9.18843e-08	6.40305e-07
CD274	29126	CD274 molecule	9p24.1	140.466	2.79391	5.13644e-34	1.40004e-31
FCN1	2219	ficolin 1	9q34.3	34.3649	2.79062	9.60633e-15	1.91708e-13
PKLR	5313	pyruvate kinase L/R	1q22	4.98347	-2.78966	4.63832e-09	4.03313e-08
KCNJ10	3766	potassium inwardly rectifying channel subfamily J member 10	1q23.2	15.2469	2.78542	4.17777e-14	7.57239e-13
HAVCR1	26762	hepatitis A virus cellular receptor 1	5q33.3	154.863	-2.77858	2.27617e-14	4.31719e-13
IGHD2-2	28505	immunoglobulin heavy diversity 2-2	14q32.33	3.64311	2.77699	6.88977e-09	5.82937e-08
PNLIPRP2	5408	pancreatic lipase related protein 2 (gene/pseudogene)	10q25.3	65.3963	-2.77656	1.20233e-08	9.74036e-08
LINC01127	100506328	long intergenic non-protein coding RNA 1127	2q11.2	2.23577	2.77385	3.0318e-07	1.94066e-06
GAL	51083	galanin and GMAP prepropeptide	11q13.2	1.64702	2.77336	1.30482e-06	7.51251e-06
CHCHD3P2	100422354	coiled-coil-helix-coiled-coil-helix domain containing 3 pseudogene 2	12q21.1	1.52721	-2.77123	4.43826e-05	0.000193734
IGHV2-26	28455	immunoglobulin heavy variable 2-26	14q32.33	91.921	2.75657	5.46662e-24	3.97678e-22
MAK	4117	male germ cell associated kinase	6p24.2	1.28958	2.75614	4.46164e-05	0.000194557
CSF2	1437	colony stimulating factor 2	5q31.1	2.15252	2.75564	5.60349e-06	2.8804e-05
TDO2	6999	tryptophan 2,3-dioxygenase	4q32.1	66.386	2.7534	1.09292e-26	1.11009e-24
COL7A1	1294	collagen type VII alpha 1 chain	3p21.31	65.4122	2.74438	2.87684e-23	1.8547e-21
IGHV1-69	28461	immunoglobulin heavy variable 1-69	14q32.33	176.207	2.73141	2.75551e-25	2.38291e-23
MT1HL1	645745	metallothionein 1H like 1	1q43	3.59493	-2.72584	5.64742e-06	2.89883e-05
PRRX1	5396	paired related homeobox 1	1q24.2	94.5295	2.72541	5.87813e-25	4.84957e-23
DUSP27	92235	dual specificity phosphatase 27, atypical	1q24.1	2.91104	2.72538	0.00737769	0.0195021
MST1L	11223	macrophage stimulating 1 like	1p36.13	10.559	-2.71789	1.35724e-07	9.19909e-07
CCL4L2	9560	C-C motif chemokine ligand 4 like 2	17q12	17.1655	2.717	2.16401e-11	2.65969e-10
HTR3C	170572	5-hydroxytryptamine receptor 3C	3q27.1	3.14972	-2.71587	9.18412e-07	5.42556e-06
GALNT14	79623	polypeptide N-acetylgalactosaminyltransferase 14	2p23.1	6.05939	2.71415	2.09306e-09	1.91868e-08
MLC1	23209	modulator of VRAC current 1	22q13.33	3.02237	2.71134	2.62433e-09	2.37336e-08
CDH16	1014	cadherin 16	16q22.1	2.40482	-2.71081	7.36742e-07	4.42395e-06
CD55	1604	CD55 molecule (Cromer blood group)	1q32.2	1198.75	2.7064	1.50043e-38	8.28427e-36
CTHRC1	115908	collagen triple helix repeat containing 1	8q22.3	25.1366	2.70492	2.5469e-16	6.38444e-15
HINT2P1	101929471	histidine triad nucleotide binding protein 2 pseudogene 1	3p26.3	1.47795	-2.69972	8.04676e-06	4.01462e-05
XPNPEP2	7512	X-prolyl aminopeptidase 2	Xq26.1	113.831	-2.69508	9.3831e-14	1.62026e-12
SLED1	643036	proteoglycan 3, pro eosinophil major basic protein 2 pseudogene	4q35.1	2.48612	2.69394	2.74967e-07	1.77537e-06
DPEP1	1800	dipeptidase 1	16q24.3	9.11554	2.69281	5.40361e-13	8.49933e-12
PLA1A	51365	phospholipase A1 member A	3q13.33	20.7333	2.68802	9.46683e-25	7.6348e-23
RLIMP2	100533731	ring finger protein, LIM domain interacting pseudogene 2	1p13.2	1.71441	2.68768	6.58434e-07	3.9826e-06
IGF2BP3	10643	insulin like growth factor 2 mRNA binding protein 3	7p15.3	9.93277	2.68215	2.23374e-10	2.34173e-09
FADS6	283985	fatty acid desaturase 6	17q25.1	3.66292	-2.68146	3.54185e-05	0.000157706
AQP7	364	aquaporin 7	9p13.3	20.8069	-2.68141	4.96152e-21	2.33267e-19
CHP2	63928	calcineurin like EF-hand protein 2	16p12.2	1746.31	-2.68132	3.41631e-21	1.64571e-19
MSX2	4488	msh homeobox 2	5q35.2	4.37956	2.68088	2.51127e-08	1.93126e-07
TGM2	7052	transglutaminase 2	20q11.23	713.264	2.68025	8.94209e-47	1.48115e-43
CD1B	910	CD1b molecule	1q23.1	4.45773	2.67939	4.75226e-11	5.54336e-10
NNMT	4837	nicotinamide N-methyltransferase	11q23.2	162.628	2.67646	6.0165e-33	1.39305e-30
NTS	4922	neurotensin	12q21.31	3.76866	2.67379	0.000299888	0.00111548
THBS2	7058	thrombospondin 2	6q27	31.5682	2.67253	1.01408e-18	3.43876e-17
TMEM158	25907	transmembrane protein 158 (gene/pseudogene)	3p21.31	17.766	2.66335	3.33129e-34	9.4385e-32
PADI4	23569	peptidyl arginine deiminase 4	1p36.13	3.1915	2.66159	1.01269e-08	8.31983e-08
ADGRG4	139378	adhesion G protein-coupled receptor G4	Xq26.3	1.20417	-2.66142	0.000157976	0.000621315
KLK12	43849	kallikrein related peptidase 12	19q13.41	5.01392	2.65871	6.35752e-10	6.27965e-09
CARD14	79092	caspase recruitment domain family member 14	17q25.3	4.29324	2.65486	2.85524e-12	4.02895e-11
BLACAT1	101669762	bladder cancer associated transcript 1	1q32.1	2.11807	2.64482	6.90395e-10	6.79135e-09
APOL1	8542	apolipoprotein L1	22q12.3	389.632	2.64107	2.60346e-35	8.75942e-33
LINC01607	101927067	long intergenic non-protein coding RNA 1607	8q21.13	0.929013	-2.64051	7.62483e-05	0.000319489
GBP5	115362	guanylate binding protein 5	1p22.2	382.445	2.64	4.40848e-34	1.21702e-31
UGT1A13P	404204	UDP glucuronosyltransferase family 1 member A13, pseudogene	2q37.1	6.84837	-2.63592	2.31936e-12	3.30966e-11
APOH	350	apolipoprotein H	17q24.2	5.8121	-2.63424	3.96258e-14	7.21271e-13
ACOXL	55289	acyl-CoA oxidase like	2q13	14.0976	2.63308	1.57577e-21	7.87264e-20
ROPN1L	83853	rhophilin associated tail protein 1 like	5p15.2	0.788512	2.62932	0.000102124	0.000417911
SIRPD	128646	signal regulatory protein delta	20p13	1.33427	2.62913	4.25534e-05	0.000186554
FOXQ1	94234	forkhead box Q1	6p25.3	9.46932	2.62856	3.13797e-17	8.76393e-16
DNAAF1	123872	dynein axonemal assembly factor 1	16q24.1	0.746416	2.62825	0.000841741	0.00283428
IGHV1-3	28473	immunoglobulin heavy variable 1-3	14q32.33	211.036	2.62391	1.01455e-13	1.7463e-12
SLC26A4-AS1	286002	SLC26A4 antisense RNA 1	7q22.3	3.21619	2.6213	4.48678e-07	2.79554e-06
IGHV4-39	28394	immunoglobulin heavy variable 4-39	14q32.33	582.601	2.61385	3.11304e-25	2.67064e-23
LCN15	389812	lipocalin 15	9q34.3	9.09636	-2.61357	1.33532e-08	1.07341e-07
CHI3L2	1117	chitinase 3 like 2	1p13.2	81.3516	2.61082	9.85176e-10	9.45777e-09
ALDH3B2	222	aldehyde dehydrogenase 3 family member B2	11q13.2	1.61882	2.61032	9.1292e-07	5.39756e-06
TRIM29	23650	tripartite motif containing 29	11q23.3	57.1956	2.60945	1.65782e-16	4.24974e-15
SELP	6403	selectin P	1q24.2	82.1556	2.60005	3.82637e-35	1.22975e-32
IL21	59067	interleukin 21	4q27	2.14469	2.59884	7.32339e-06	3.67567e-05
MAP1LC3C	440738	microtubule associated protein 1 light chain 3 gamma	1q43	0.784462	2.59751	8.58943e-06	4.25872e-05
NPM1P47	100129972	nucleophosmin 1 pseudogene 47	15q22.2	0.534092	2.59458	0.00461643	0.0129502
IGHV4-4	28401	immunoglobulin heavy variable 4-4	14q32.33	180.753	2.59248	7.29579e-24	5.25205e-22
SERPINB5	5268	serpin family B member 5	18q21.33	268.767	2.59205	5.21602e-11	6.05154e-10
ADGRG3	222487	adhesion G protein-coupled receptor G3	16q21	20.4423	2.59093	4.18734e-16	1.02461e-14
IGHV1-2	28474	immunoglobulin heavy variable 1-2	14q32.33	328.971	2.58891	1.8508e-18	6.07519e-17
NPHS2	7827	NPHS2 stomatin family member, podocin	1q25.2	0.792197	-2.5862	0.00201651	0.00620043
TMIGD1	388364	transmembrane and immunoglobulin domain containing 1	17q11.2	980.744	-2.58537	2.36803e-20	9.93971e-19
PLAU	5328	plasminogen activator, urokinase	10q22.2	443.979	2.58365	8.55738e-41	6.1422e-38
IGHV1-18	28468	immunoglobulin heavy variable 1-18	14q32.33	574.884	2.58115	1.38745e-32	3.07999e-30
IGHV1OR15-9	390531	immunoglobulin heavy variable 1/OR15-9 (non-functional)	15q11.1	15.7047	2.58065	4.29373e-17	1.1763e-15
SLC13A2	9058	solute carrier family 13 member 2	17q11.2	95.1302	-2.57782	5.62718e-20	2.24389e-18
LINC00114	400866	long intergenic non-protein coding RNA 114	21q22.2	6.43522	2.577	2.99429e-15	6.4476e-14
FAM92B	339145	family with sequence similarity 92 member B	16q24.1	4.37854	2.57658	1.59535e-07	1.06785e-06
CCL3L3	414062	C-C motif chemokine ligand 3 like 3	17q12	10.1319	2.56992	8.17804e-06	4.07257e-05
FETUB	26998	fetuin B	3q27.3	1.74385	-2.56723	0.00273792	0.00813404
SLC26A4	5172	solute carrier family 26 member 4	7q22.3	16.9362	2.56418	7.00993e-16	1.66056e-14
GPS2P2	100132058	G protein pathway suppressor 2 pseudogene 2	3q27.3	0.897804	-2.56371	0.000259095	0.000976732
KRTAP13-2	337959	keratin associated protein 13-2	21q22.11	4.34155	-2.56245	5.24701e-08	3.83646e-07
GABRA3	2556	gamma-aminobutyric acid type A receptor alpha3 subunit	Xq28	1.15998	-2.56221	0.00090118	0.0030165
NR4A3	8013	nuclear receptor subfamily 4 group A member 3	9q31.1	39.3848	2.56027	5.44221e-08	3.96438e-07
PTGS2	5743	prostaglandin-endoperoxide synthase 2	1q31.1	190.471	2.55358	2.52319e-17	7.15834e-16
LINC00922	283867	long intergenic non-protein coding RNA 922	16q21	0.710818	2.55068	0.00124078	0.00402375
IGHJ6	28475	immunoglobulin heavy joining 6	14q32.33	511.98	2.54438	3.40167e-28	4.09208e-26
SLC1A3	6507	solute carrier family 1 member 3	5p13.2	55.4223	2.54424	1.40962e-20	6.19456e-19
LINC00307	266919	long intergenic non-protein coding RNA 307	21q22.11	0.91247	-2.54405	0.00133977	0.00430973
CASP5	838	caspase 5	11q22.3	484.537	2.54226	2.59065e-22	1.45272e-20
KYNU	8942	kynureninase	2q22.2	123.374	2.53677	5.38571e-44	6.10371e-41
SLC7A5	8140	solute carrier family 7 member 5	16q24.2	66.6309	2.53659	1.23391e-23	8.43488e-22
SLC16A9	220963	solute carrier family 16 member 9	10q21.2	873.354	-2.53539	5.07403e-22	2.72467e-20
IGHV1-14	28470	immunoglobulin heavy variable 1-14 (pseudogene)	14q32.33	15.5041	2.53469	4.71956e-14	8.46885e-13
TACSTD2	4070	tumor associated calcium signal transducer 2	1p32.1	8.45149	2.52976	1.50505e-15	3.39353e-14
SPNS2	124976	sphingolipid transporter 2	17p13.2	129.713	2.5275	1.60004e-23	1.06999e-21
APLN	8862	apelin	Xq26.1	4.81942	2.52581	2.26531e-09	2.0669e-08
PLA2G4E	123745	phospholipase A2 group IVE	15q15.1	5.73151	2.52279	5.80417e-10	5.75951e-09
FMO1	2326	flavin containing dimethylaniline monoxygenase 1	1q24.3	2.88334	2.52124	2.90434e-05	0.000131385
IGHV1OR16-1	28315	immunoglobulin heavy variable 1/OR16-1 (pseudogene)	16p11.2	58.8345	2.51709	1.62945e-25	1.44391e-23
PDZK1IP1	10158	PDZK1 interacting protein 1	1p33	369.824	2.51451	6.79983e-30	1.12631e-27
ACKR4	51554	atypical chemokine receptor 4	3q22.1	8.67157	2.50617	9.74287e-12	1.25175e-10
DIO3OS	64150	DIO3 opposite strand upstream RNA	14q32.31	34.9711	-2.50273	1.57743e-13	2.65932e-12
SNPH	9751	syntaphilin	20p13	29.6119	2.49907	1.75965e-20	7.5781e-19
NPFFR1	64106	neuropeptide FF receptor 1	10q22.1	6.27207	2.49669	9.10387e-11	1.01572e-09
SERPINA3	12	serpin family A member 3	14q32.13	92.433	2.49021	9.29351e-13	1.40928e-11
C17orf77	146723	chromosome 17 open reading frame 77	17q25.1	3.15236	2.48967	0.000134221	0.00053651
NLRP12	91662	NLR family pyrin domain containing 12	19q13.42	4.86728	2.48807	2.2854e-08	1.76322e-07
PPBP	5473	pro-platelet basic protein	4q13.3	3.1633	2.48063	4.73041e-07	2.93545e-06
DACT2	168002	dishevelled binding antagonist of beta catenin 2	6q27	10.6818	-2.4766	5.00496e-14	8.9363e-13
RPSAP23	100270875	ribosomal protein SA pseudogene 23	2q14.1	1.05098	-2.47642	5.26833e-05	0.00022675
ITGBL1	9358	integrin subunit beta like 1	13q33.1	1.91044	2.47567	1.50477e-06	8.57426e-06
GBP1	2633	guanylate binding protein 1	1p22.2	782.844	2.47069	2.22093e-26	2.17379e-24
VIP	7432	vasoactive intestinal peptide	6q25.2	28.6667	2.47025	1.80312e-05	8.46263e-05
ASIC5	51802	acid sensing ion channel subunit family member 5	4q32.1	0.532907	-2.4695	0.00527144	0.014554
CTLA4	1493	cytotoxic T-lymphocyte associated protein 4	2q33.2	30.5166	2.46943	5.97964e-16	1.43385e-14
PNLIPRP1	5407	pancreatic lipase related protein 1	10q25.3	1.45415	-2.46677	4.4328e-05	0.000193574
PADI2	11240	peptidyl arginine deiminase 2	1p36.13	3857.54	-2.46605	1.09923e-27	1.26576e-25
SLC6A20	54716	solute carrier family 6 member 20	3p21.31	53.2293	2.46584	2.94349e-10	3.03555e-09
MYEOV	26579	myeloma overexpressed	11q13.3	51.2902	2.46524	1.13038e-16	2.97197e-15
PITX2	5308	paired like homeodomain 2	4q25	3.00827	-2.46478	2.91964e-05	0.000131962
MIR608	693193	microRNA 608	10q24.31	0.583556	-2.4624	0.00219862	0.00668615
HNRNPA1P21	344697	heterogeneous nuclear ribonucleoprotein A1 pseudogene 21	3p22.1	2.53796	2.46054	2.8379e-09	2.55222e-08
CRABP2	1382	cellular retinoic acid binding protein 2	1q23.1	3.6039	2.45958	3.89849e-08	2.91677e-07
OTOP3	347741	otopetrin 3	17q25.1	7.31915	-2.45565	6.50572e-08	4.66337e-07
MOV10L1	54456	Mov10 like RISC complex RNA helicase 1	22q13.33	3.26406	2.45509	2.569e-11	3.12356e-10
CALN1	83698	calneuron 1	7q11.22	4.05033	-2.45239	0.0032139	0.00936849
TNFRSF9	3604	TNF receptor superfamily member 9	1p36.23	44.7104	2.45174	2.87791e-14	5.36537e-13
SLC45A2	51151	solute carrier family 45 member 2	5p13.2	5.07091	-2.45085	9.14684e-08	6.37739e-07
IGHV3-30	28439	immunoglobulin heavy variable 3-30	14q32.33	305.505	2.4498	1.13223e-25	1.02009e-23
ZBP1	81030	Z-DNA binding protein 1	20q13.31	98.8206	2.4468	1.8462e-46	2.83959e-43
POPDC3	64208	popeye domain containing 3	6q21	0.759078	2.44438	0.000406041	0.00146773
SPP1	6696	secreted phosphoprotein 1	4q22.1	101.988	2.44367	1.30277e-09	1.23038e-08
F2RL2	2151	coagulation factor II thrombin receptor like 2	5q13.3	37.7458	2.44308	1.87859e-23	1.24466e-21
GJA5	2702	gap junction protein alpha 5	1q21.2	18.3669	2.44069	2.63208e-20	1.10052e-18
IGHV1-58	28464	immunoglobulin heavy variable 1-58	14q32.33	56.121	2.44021	2.00592e-16	5.06371e-15
EPHB1	2047	EPH receptor B1	3q22.2	4.61236	2.43787	3.51846e-14	6.45342e-13
IGHV2-70	28454	immunoglobulin heavy variable 2-70	14q32.33	83.2499	2.42499	2.26945e-11	2.7766e-10
CCDC175	729665	coiled-coil domain containing 175	14q23.1	10.279	-2.42441	4.13955e-12	5.66668e-11
FER1L4	80307	fer-1 like family member 4 (pseudogene)	20q11.22	58.4251	2.4227	4.95435e-16	1.19868e-14
TMEM63C	57156	transmembrane protein 63C	14q24.3	64.3348	-2.42225	5.9474e-34	1.59737e-31
SNORA70D	100379141	small nucleolar RNA, H/ACA box 70D	16q22.2	1.27037	-2.42195	0.00017864	0.0006961
SLC24A2	25769	solute carrier family 24 member 2	9p22.1-p21.3	2.1551	-2.42094	0.00038889	0.00141214
CRB1	23418	crumbs cell polarity complex component 1	1q31.3	2.34434	-2.41888	8.9199e-05	0.000369086
SIX1	6495	SIX homeobox 1	14q23.1	0.59416	2.41815	0.00149049	0.00473862
CHAD	1101	chondroadherin	17q21.33	25.3404	-2.41577	1.16716e-11	1.48713e-10
TMEM92-AS1	103752589	TMEM92 antisense RNA 1	17q21.33	0.516468	2.41562	0.00239442	0.00721712
CCL20	6364	C-C motif chemokine ligand 20	2q36.3	323.889	2.41263	1.67311e-17	4.85539e-16
TRDN	10345	triadin	6q22.31	1.0979	-2.41074	0.000391483	0.00142083
SLC39A2	29986	solute carrier family 39 member 2	14q11.2	20.5824	-2.41035	1.01502e-15	2.36542e-14
FJX1	24147	four-jointed box kinase 1	11p13	4.24837	2.40571	3.56705e-13	5.76214e-12
PLEKHN1	84069	pleckstrin homology domain containing N1	1p36.33	1.69182	2.40496	1.01541e-06	5.95285e-06
UGT1A7	54577	UDP glucuronosyltransferase family 1 member A7	2q37.1	30.2182	-2.40433	8.6697e-22	4.46614e-20
GLYATL3	389396	glycine-N-acyltransferase like 3	6p12.3	2.30358	-2.4028	9.06655e-05	0.00037465
SLC3A1	6519	solute carrier family 3 member 1	2p21	234.055	-2.40257	4.7495e-17	1.29293e-15
ADAMTS2	9509	ADAM metallopeptidase with thrombospondin type 1 motif 2	5q35.3	94.0092	2.40173	7.02646e-26	6.49359e-24
MMP9	4318	matrix metallopeptidase 9	20q13.12	122.524	2.39918	5.77146e-15	1.18698e-13
CRABP1	1381	cellular retinoic acid binding protein 1	15q25.1	2.76368	-2.39775	0.000146747	0.000580546
ABCB1	5243	ATP binding cassette subfamily B member 1	7q21.12	1348.36	-2.39472	1.44555e-28	1.85579e-26
FCGR1CP	100132417	Fc fragment of IgG receptor Ic, pseudogene	1q21.1	0.763627	2.39414	0.000365178	0.00133232
IGFBP5	3488	insulin like growth factor binding protein 5	2q35	1013.4	2.3886	3.94984e-27	4.14887e-25
NPY2R	4887	neuropeptide Y receptor Y2	4q32.1	13.6621	2.38709	3.14939e-05	0.000141726
MORC1	27136	MORC family CW-type zinc finger 1	3q13.13	1.11298	-2.38703	0.000403777	0.00146053
BCL2A1	597	BCL2 related protein A1	15q25.1	62.0359	2.38328	1.83599e-16	4.65659e-15
OSR1	130497	odd-skipped related transcription factor 1	2p24.1	13.3676	-2.38309	1.68283e-12	2.45172e-11
ASS1P7	339845	argininosuccinate synthetase 1 pseudogene 7	3q26.32	17.0926	2.38245	2.21551e-21	1.08919e-19
EBF3	253738	EBF transcription factor 3	10q26.3	3.55479	2.37394	6.11442e-08	4.41226e-07
SLC12A3	6559	solute carrier family 12 member 3	16q13	2.46858	2.36913	6.24208e-08	4.48484e-07
GUCA2A	2980	guanylate cyclase activator 2A	1p34.2	4034.56	-2.36756	1.6076e-17	4.68423e-16
IGHG2	3501	immunoglobulin heavy constant gamma 2 (G2m marker)	14q32.33	1469.37	2.36473	2.28426e-09	2.08243e-08
HAS1	3036	hyaluronan synthase 1	19q13.41	0.521117	2.36472	0.00980166	0.0250129
SYT2	127833	synaptotagmin 2	1q32.1	8.15966	-2.36103	1.56911e-10	1.68601e-09
TNFAIP6	7130	TNF alpha induced protein 6	2q23.3	29.667	2.35963	1.83303e-15	4.08631e-14
GPR84	53831	G protein-coupled receptor 84	12q13.13	6.69165	2.35536	8.71169e-07	5.16773e-06
FCGR1B	2210	Fc fragment of IgG receptor Ib	1p11.2	2.45163	2.35494	3.60695e-06	1.90691e-05
KCNS1	3787	potassium voltage-gated channel modifier subfamily S member 1	20q13.12	1.00059	2.35243	5.44786e-05	0.000233916
COL22A1	169044	collagen type XXII alpha 1 chain	8q24.23-q24.3	3.2381	2.34733	3.37947e-08	2.54976e-07
CYP4B1	1580	cytochrome P450 family 4 subfamily B member 1	1p33	0.836553	-2.34559	0.00282415	0.00836024
VSTM2A	222008	V-set and transmembrane domain containing 2A	7p11.2	90.2836	-2.34518	1.20137e-14	2.36031e-13
CLDN1	9076	claudin 1	3q28	51.3497	2.34252	2.19911e-36	9.28499e-34
S100A3	6274	S100 calcium binding protein A3	1q21.3	3.27182	2.34028	4.86425e-09	4.21836e-08
FMN2	56776	formin 2	1q43	15.3212	-2.34009	3.8866e-10	3.94951e-09
LINC00507	100862680	long intergenic non-protein coding RNA 507	12q24.32	4.87975	-2.33987	1.64948e-08	1.30199e-07
IGHV1-46	28465	immunoglobulin heavy variable 1-46	14q32.33	223.414	2.33792	1.51153e-24	1.19661e-22
TNC	3371	tenascin C	9q33.1	838.944	2.33683	3.06887e-26	2.93697e-24
LRFN2	57497	leucine rich repeat and fibronectin type III domain containing 2	6p21.2-p21.1	2.27879	-2.33544	3.668e-05	0.00016265
TNFRSF8	943	TNF receptor superfamily member 8	1p36.22	5.71656	2.33129	1.89288e-09	1.74335e-08
IL17REL	400935	interleukin 17 receptor E like	22q13.33	7.02049	2.32963	7.84281e-08	5.54248e-07
SYT16	83851	synaptotagmin 16	14q23.2	1.98019	2.32891	2.07563e-06	1.15014e-05
GAS1	2619	growth arrest specific 1	9q21.33	10.5444	2.32838	5.4128e-08	3.94563e-07
NHLH1	4807	nescient helix-loop-helix 1	1q23.2	0.422998	2.32728	0.00756986	0.0199464
NANOGP7	414130	Nanog homeobox pseudogene 7	14q32.12	1.39454	2.32698	7.17546e-06	3.61003e-05
CCNO	10309	cyclin O	5q11.2	2.55602	2.32598	2.14372e-05	9.95918e-05
PTCHD3P1	387647	patched domain containing 3 pseudogene 1	10p11.23	3.89933	-2.32478	6.23942e-05	0.000265468
LINC01485	101928154	long intergenic non-protein coding RNA 1485	5q35.2	0.598425	2.32285	0.0145716	0.0352789
MIR6728	102465436	microRNA 6728	1p36.23	0.572561	2.31632	0.00869606	0.0225225
FOXP3	50943	forkhead box P3	Xp11.23	5.9879	2.31631	8.94199e-12	1.16133e-10
MIR577	693162	microRNA 577	4q26	0.66592	-2.31562	0.0041904	0.0118977
TRPM6	140803	transient receptor potential cation channel subfamily M member 6	9q21.13	2022.17	-2.31456	1.37649e-20	6.06136e-19
IGHV4-28	28400	immunoglobulin heavy variable 4-28	14q32.33	167.302	2.31427	1.5496e-29	2.3834e-27
STRIP2	57464	striatin interacting protein 2	7q32.1	41.1213	2.31339	2.06723e-20	8.79716e-19
GRIN3A	116443	glutamate ionotropic receptor NMDA type subunit 3A	9q31.1	36.6517	2.3123	2.23903e-26	2.18158e-24
ULBP2	80328	UL16 binding protein 2	6q25.1	1.03222	2.3106	2.74139e-05	0.000124721
NAALADL1	10004	N-acetylated alpha-linked acidic dipeptidase like 1	11q13.1	101.812	-2.31044	1.5873e-17	4.63134e-16
IGLV10-67	28771	immunoglobulin lambda variable 10-67 (pseudogene)	22q11.22	1.79851	2.31021	5.62981e-05	0.000241295
ANPEP	290	alanyl aminopeptidase, membrane	15q26.1	3018.26	-2.30851	8.73034e-15	1.76186e-13
CYP4X1	260293	cytochrome P450 family 4 subfamily X member 1	1p33	16.6996	2.30499	7.75598e-25	6.35017e-23
SEMG1	6406	semenogelin 1	20q13.12	3.83374	2.30402	7.77544e-05	0.000325041
IGHV4-59	28392	immunoglobulin heavy variable 4-59	14q32.33	124.773	2.30022	1.82692e-25	1.61226e-23
ICAM1	3383	intercellular adhesion molecule 1	19p13.2	356.195	2.29504	8.11335e-37	3.56541e-34
HSD11B1	3290	hydroxysteroid 11-beta dehydrogenase 1	1q32.2	17.9974	2.29378	2.29621e-12	3.28098e-11
CHRNA1	1134	cholinergic receptor nicotinic alpha 1 subunit	2q31.1	27.9978	-2.29208	2.88234e-12	4.06453e-11
CCL11	6356	C-C motif chemokine ligand 11	17q12	113.708	2.29051	3.35809e-15	7.15938e-14
DNAH8	1769	dynein axonemal heavy chain 8	6p21.2	11.9874	2.28856	1.87494e-08	1.46491e-07
TNFSF9	8744	TNF superfamily member 9	19p13.3	4.92846	2.28795	2.01719e-10	2.12713e-09
TYRP1	7306	tyrosinase related protein 1	9p23	26.2538	2.2858	6.59163e-09	5.59912e-08
PRSS3P1	168330	PRSS3 pseudogene 1	7q34	0.589029	2.28528	0.00918364	0.0236149
CXCR2P1	3580	C-X-C motif chemokine receptor 2 pseudogene 1	2q35	26.9496	2.28237	1.20739e-10	1.32041e-09
AGT	183	angiotensinogen	1q42.2	78.2106	2.28075	1.68555e-20	7.3028e-19
STRA6	64220	stimulated by retinoic acid 6	15q24.1	2.25621	2.27917	0.000164837	0.000645468
HRH2	3274	histamine receptor H2	5q35.2	21.6366	2.27854	7.3935e-24	5.28918e-22
MIR3936	100500865	microRNA 3936	5q31.1	2.03534	-2.27831	3.43992e-05	0.000153612
TRIM40	135644	tripartite motif containing 40	6p22.1	288.955	2.2775	4.11701e-10	4.16205e-09
ANGPT2	285	angiopoietin 2	8p23.1	43.3994	2.27072	1.73609e-23	1.15381e-21
LILRB3	11025	leukocyte immunoglobulin like receptor B3	19q13.42	18.0031	2.26894	1.3597e-17	4.02177e-16
UGT2B10	7365	UDP glucuronosyltransferase family 2 member B10	4q13.2	11.2912	-2.26815	1.95263e-13	3.25432e-12
DAZL	1618	deleted in azoospermia like	3p24.3	2.3037	2.26527	4.7055e-05	0.000204364
LRRC9	341883	leucine rich repeat containing 9	14q23.1	0.982593	-2.26483	0.00163645	0.0051487
GREB1L	80000	GREB1 like retinoic acid receptor coactivator	18q11.1-q11.2	5.47173	-2.26325	9.68096e-06	4.76045e-05
IGHV3-43	28426	immunoglobulin heavy variable 3-43	14q32.33	142.848	2.26225	8.1474e-21	3.70905e-19
L1TD1	54596	LINE1 type transposase domain containing 1	1p31.3	205.383	2.26202	6.68743e-14	1.17744e-12
CYP24A1	1591	cytochrome P450 family 24 subfamily A member 1	20q13.2	2.56594	2.26093	0.000771016	0.00261371
PROC	5624	protein C, inactivator of coagulation factors Va and VIIIa	2q14.3	6.4403	-2.25917	3.12361e-07	1.99705e-06
S100A2	6273	S100 calcium binding protein A2	1q21.3	6.17401	2.25804	5.58387e-06	2.871e-05
BNC1	646	basonuclin 1	15q25.2	1.04013	2.25738	0.000331462	0.0012209
ZYG11A	440590	zyg-11 family member A, cell cycle regulator	1p32.3	6.12076	2.25564	7.30694e-11	8.25067e-10
LRP8	7804	LDL receptor related protein 8	1p32.3	102.867	2.25318	2.28465e-19	8.45281e-18
LILRA1	11024	leukocyte immunoglobulin like receptor A1	19q13.42	14.1603	2.25124	7.28276e-15	1.47665e-13
FUT7	2529	fucosyltransferase 7	9q34.3	1.38397	2.25058	5.40915e-05	0.000232438
SIX4	51804	SIX homeobox 4	14q23.1	7.62795	2.25053	5.12899e-15	1.06708e-13
VWA5B1	127731	von Willebrand factor A domain containing 5B1	1p36.12	3.34572	-2.24858	0.000783934	0.00265457
NPTX2	4885	neuronal pentraxin 2	7q22.1	44.7957	2.24848	8.48788e-08	5.95341e-07
STC2	8614	stanniocalcin 2	5q35.2	6.30891	2.2469	4.67206e-09	4.05987e-08
LINC00964	157381	long intergenic non-protein coding RNA 964	8q24.13	1.99113	-2.24612	0.000209964	0.000806527
MUC5AC	4586	mucin 5AC, oligomeric mucus/gel-forming	11p15.5	22.5855	2.24269	0.000191794	0.000742255
LINC01630	100287225	long intergenic non-protein coding RNA 1630	18q21.2	1.06124	2.24105	0.0109526	0.0275388
NT5DC4	284958	5'-nucleotidase domain containing 4	2q14.1	2.3257	2.23626	8.80095e-05	0.000364584
IGHV4-31	28396	immunoglobulin heavy variable 4-31	14q32.33	201.21	2.23149	8.87861e-21	4.01645e-19
TIMP1	7076	TIMP metallopeptidase inhibitor 1	Xp11.3	598.518	2.23125	6.1121e-29	8.76792e-27
ROPN1	54763	rhophilin associated tail protein 1	3q21.1	2.00495	-2.23121	1.93167e-05	9.03644e-05
ARR3	407	arrestin 3	Xq13.1	0.644737	-2.23065	0.00822682	0.0214829
MUC16	94025	mucin 16, cell surface associated	19p13.2	7.00474	2.2294	6.35201e-07	3.85073e-06
IGLJ7	28827	immunoglobulin lambda joining 7	22q11.22	1.8343	2.22792	0.00288152	0.00850902
PPY	5539	pancreatic polypeptide	17q21.31	2.53984	-2.22764	0.00218477	0.00664943
IGHV1-17	28469	immunoglobulin heavy variable 1-17 (pseudogene)	14q32.33	13.2281	2.22698	1.23881e-08	1.00208e-07
TNNC2	7125	troponin C2, fast skeletal type	20q13.12	14.4846	-2.22511	4.41871e-15	9.30999e-14
IGHV4-61	28391	immunoglobulin heavy variable 4-61	14q32.33	68.6297	2.2249	2.71972e-24	2.07673e-22
CYP4F2	8529	cytochrome P450 family 4 subfamily F member 2	19p13.12	34.2807	-2.22375	4.5963e-12	6.23251e-11
KRT2	3849	keratin 2	12q13.13	2.13658	2.22335	9.00248e-07	5.32556e-06
FGR	2268	FGR proto-oncogene, Src family tyrosine kinase	1p35.3	61.6636	2.22253	1.86276e-22	1.06113e-20
P2RY4	5030	pyrimidinergic receptor P2Y4	Xq13.1	4.30014	-2.22189	4.71665e-07	2.92859e-06
OPRD1	4985	opioid receptor delta 1	1p35.3	3.47686	2.21649	6.19538e-08	4.46171e-07
IGHV1OR15-4	646379	immunoglobulin heavy variable 1/OR15-4 (pseudogene)	15q11.2	14.3585	2.21504	4.25556e-13	6.76773e-12
SLAMF9	89886	SLAM family member 9	1q23.2	0.694737	2.21293	0.00137182	0.00439901
ART3	419	ADP-ribosyltransferase 3	4q21.1	13.1844	2.21234	1.82918e-16	4.65026e-15
AMER2	219287	APC membrane recruitment protein 2	13q12.13	1.12815	2.21182	0.00183822	0.00570844
SHOX	6473	short stature homeobox	Xp22.33	1.73449	-2.21081	0.000156036	0.000614808
CAPN13	92291	calpain 13	2p23.1	311.88	-2.20717	3.841e-36	1.53164e-33
EPN2-AS1	100874018	EPN2 antisense RNA 1	17p11.2	0.396493	2.20686	0.0114461	0.0286093
HAS2-AS1	594842	HAS2 antisense RNA 1	8q24.13	8.36967	-2.20645	1.35031e-14	2.63849e-13
ANXA1	301	annexin A1	9q21.13	1049.72	2.20553	2.60393e-23	1.68887e-21
CA1	759	carbonic anhydrase 1	8q21.2	14586.5	-2.20527	7.93268e-08	5.59901e-07
SVOPL	136306	SVOP like	7q34	9.35925	-2.20509	1.06259e-07	7.33355e-07
UGT2A3	79799	UDP glucuronosyltransferase family 2 member A3	4q13.2	1565.67	-2.20436	1.98749e-15	4.40294e-14
ELOVL3	83401	ELOVL fatty acid elongase 3	10q24.32	0.84052	2.20396	0.000770378	0.00261196
IGHV1OR15-2	100287128	immunoglobulin heavy variable 1/OR15-2 (pseudogene)	15q11.1	39.6697	2.20365	1.52337e-18	5.06996e-17
UGT1A1	54658	UDP glucuronosyltransferase family 1 member A1	2q37.1	43.9869	-2.201	5.07512e-12	6.83871e-11
LIPC	3990	lipase C, hepatic type	15q21.3	18.068	-2.20062	1.21571e-14	2.38631e-13
MACROD2-IT1	140848	MACROD2 intronic transcript 1	20p12.1	0.797167	-2.20059	0.00140954	0.00450708
ST6GAL2-IT1	100874354	ST6GAL2 intronic transcript 1	2q12.2	0.523071	-2.19942	0.0198227	0.046145
BHLHB9P1	100431177	basic helix-loop-helix family member b9 pseudogene 1	14q31.1	1.0444	2.19934	0.000807082	0.00272738
FCRL5	83416	Fc receptor like 5	1q23.1	331.252	2.19548	2.10507e-28	2.62014e-26
NPAP1	23742	nuclear pore associated protein 1	15q11.2	0.47097	2.19437	0.00300346	0.00881711
GGT4P	643171	gamma-glutamyltransferase 4 pseudogene	13q11	0.710103	-2.1941	0.0199697	0.0464322
VLDLR-AS1	401491	VLDLR antisense RNA 1	9p24.2	6.11592	-2.19195	5.28477e-07	3.24949e-06
LILRA2	11027	leukocyte immunoglobulin like receptor A2	19q13.42	9.55038	2.18963	4.22143e-14	7.63867e-13
ANK1	286	ankyrin 1	8p11.21	11.9686	2.18947	8.3648e-13	1.2834e-11
IGLV4-60	28785	immunoglobulin lambda variable 4-60	22q11.22	42.8262	2.18792	6.0475e-10	5.98991e-09
SOCS1	8651	suppressor of cytokine signaling 1	16p13.13	8.16079	2.1867	2.24292e-12	3.21123e-11
RPL35P6	100271007	ribosomal protein L35 pseudogene 6	8p22	1.36052	-2.186	0.000269117	0.00100956
THRB-AS1	644990	THRB antisense RNA 1	3p24.2	2.08049	-2.18483	4.34171e-05	0.000189982
CCL18	6362	C-C motif chemokine ligand 18	17q12	160.212	2.1845	1.59145e-10	1.70831e-09
B3GALT5-AS1	114041	B3GALT5 antisense RNA 1	21q22.2	127.031	-2.18225	2.80206e-07	1.80379e-06
PKD1P5	348156	polycystin 1, transient receptor potential channel interacting pseudogene 5	16p12.3	1.16998	2.18111	0.00367313	0.0105698
IGHV4OR15-8	28317	immunoglobulin heavy variable 4/OR15-8 (non-functional)	15q11.2	18.0028	2.17992	6.84274e-17	1.83493e-15
VWFP1	7451	von Willebrand factor pseudogene 1	22q11.1	3.81864	2.17869	3.38311e-07	2.15146e-06
LINC01214	101928022	long intergenic non-protein coding RNA 1214	3q25.1	0.814806	-2.17734	0.00140434	0.0044926
DYSF	8291	dysferlin	2p13.2	89.2023	2.17532	4.7392e-41	3.7796e-38
COL5A3	50509	collagen type V alpha 3 chain	19p13.2	44.484	2.17498	7.95556e-26	7.28966e-24
SIRPB1	10326	signal regulatory protein beta 1	20p13	12.8164	2.17217	2.54498e-11	3.0961e-10
BATF	10538	basic leucine zipper ATF-like transcription factor	14q24.3	15.7334	2.17126	3.59578e-14	6.57841e-13
PLA2G4D	283748	phospholipase A2 group IVD	15q15.1	3.60268	2.169	1.04608e-09	9.99793e-09
MIR4496	100616240	microRNA 4496	12q24.11	5.01571	2.16457	9.36288e-11	1.0403e-09
ITGAX	3687	integrin subunit alpha X	16p11.2	139.819	2.15957	1.86074e-24	1.44647e-22
CLLU1OS	574016	chronic lymphocytic leukemia up-regulated 1 opposite strand	12q22	0.540603	2.15956	0.00927363	0.023815
RN7SKP35	106479111	RN7SK pseudogene 35	4q31.3	1.24365	-2.1586	0.00151414	0.00480744
IGLJ2	28832	immunoglobulin lambda joining 2	22q11.22	186.043	2.15764	1.85828e-21	9.17759e-20
MYO3B	140469	myosin IIIB	2q31.1	7.12764	2.15721	4.11663e-14	7.47415e-13
CKB	1152	creatine kinase B	14q32.33	1279.59	-2.15504	9.23151e-12	1.19317e-10
FUNDC2P4	100127979	FUN14 domain containing 2 pseudogene 4	22q13.1	0.739061	2.15416	0.0019597	0.00604646
P4HA3	283208	prolyl 4-hydroxylase subunit alpha 3	11q13.4	4.14864	2.15392	2.18825e-06	1.20726e-05
IGHV1OR15-1	388077	immunoglobulin heavy variable 1/OR15-1 (non-functional)	15q11.2	9.37936	2.15343	3.59553e-11	4.26908e-10
ZBTB32	27033	zinc finger and BTB domain containing 32	19q13.12	2.87744	2.15256	2.30078e-09	2.09483e-08
EPGN	255324	epithelial mitogen	4q13.3	0.609643	2.15063	0.00589724	0.0160516
APOBEC3H	164668	apolipoprotein B mRNA editing enzyme catalytic subunit 3H	22q13.1	2.53072	2.14914	7.74858e-07	4.6373e-06
CLDN19	149461	claudin 19	1p34.2	0.544707	-2.14763	0.0204178	0.047336
IGHV3-15	28448	immunoglobulin heavy variable 3-15	14q32.33	355.162	2.1465	7.4755e-19	2.58794e-17
CTSK	1513	cathepsin K	1q21.3	541.463	2.14455	6.62729e-39	3.7554e-36
COL1A1	1277	collagen type I alpha 1 chain	17q21.33	824.623	2.14123	5.15481e-19	1.82864e-17
LRFN5	145581	leucine rich repeat and fibronectin type III domain containing 5	14q21.1	10.9438	2.14052	8.30806e-07	4.94738e-06
ARNTL2	56938	aryl hydrocarbon receptor nuclear translocator like 2	12p11.23	207.905	2.13997	1.85568e-35	6.34261e-33
LILRA6	79168	leukocyte immunoglobulin like receptor A6	19q13.42	10.4116	2.13832	1.15068e-08	9.36417e-08
SPHK1	8877	sphingosine kinase 1	17q25.1	11.498	2.13767	1.70902e-17	4.95293e-16
LEMD1	93273	LEM domain containing 1	1q32.1	0.87584	2.13727	0.000922963	0.00307888
COL4A1	1282	collagen type IV alpha 1 chain	13q34	1223.74	2.13624	1.02411e-34	3.24298e-32
CHRNA6	8973	cholinergic receptor nicotinic alpha 6 subunit	8p11.21	0.926216	2.13548	0.00689111	0.0183828
UGT1A4	54657	UDP glucuronosyltransferase family 1 member A4	2q37.1	3.69628	-2.13213	1.2357e-05	5.96198e-05
IGHV1-67	28463	immunoglobulin heavy variable 1-67 (pseudogene)	14q32.33	55.3715	2.13039	3.87583e-21	1.85193e-19
MEFV	4210	MEFV innate immuity regulator, pyrin	16p13.3	34.3972	2.1234	6.78469e-20	2.68557e-18
SIGLEC12	89858	sialic acid binding Ig like lectin 12 (gene/pseudogene)	19q13.41	35.9018	2.12046	9.92258e-09	8.17067e-08
EMX1	2016	empty spiracles homeobox 1	2p13.2	0.699752	-2.12006	0.0133055	0.0325873
KCNJ3	3760	potassium inwardly rectifying channel subfamily J member 3	2q24.1	23.4441	-2.11885	3.44612e-24	2.58555e-22
GBP4	115361	guanylate binding protein 4	1p22.2	581.791	2.11466	2.96722e-24	2.25771e-22
RNASE2	6036	ribonuclease A family member 2	14q11.2	2.44316	2.11445	7.50035e-06	3.76031e-05
HTRA3	94031	HtrA serine peptidase 3	4p16.1	35.3246	2.11395	2.27435e-19	8.42917e-18
RN7SL471P	106481051	RNA, 7SL, cytoplasmic 471, pseudogene	6p22.1	1.45362	2.11285	0.000241786	0.000917585
UGT2B24P	54572	UDP glucuronosyltransferase family 2 member B24, pseudogene	4q13.3	0.690092	-2.1107	0.00282139	0.00835323
LAX1	54900	lymphocyte transmembrane adaptor 1	1q32.1	180.045	2.11	5.69279e-27	5.8934e-25
CD177P1	653579	CD177 molecule pseudogene 1	19q13.31	5.65925	-2.10998	3.35851e-05	0.000150257
RPL7AP28	100271209	ribosomal protein L7a pseudogene 28	4q28.3	0.890312	-2.1078	0.00384025	0.0109963
PLEKHS1	79949	pleckstrin homology domain containing S1	10q25.3	46.0141	2.1063	1.55295e-14	3.02075e-13
KHDRBS2	202559	KH RNA binding domain containing, signal transduction associated 2	6q11.1	8.69354	-2.10541	2.4182e-08	1.86301e-07
GUCA2B	2981	guanylate cyclase activator 2B	1p34.2	299.243	-2.10444	7.07316e-09	5.9728e-08
COL6A3	1293	collagen type VI alpha 3 chain	2q37.3	2566.18	2.10431	1.27916e-28	1.71082e-26
ASS1	445	argininosuccinate synthase 1	9q34.11	3140.46	2.1038	1.92915e-27	2.11941e-25
DEC1	50514	deleted in esophageal cancer 1	9q33.1	1.50574	-2.10338	0.000924236	0.0030826
KCNJ8	3764	potassium inwardly rectifying channel subfamily J member 8	12p12.1	14.6166	2.10193	4.86812e-18	1.51701e-16
IGHV1OR16-2	28314	immunoglobulin heavy variable 1/OR16-2 (pseudogene)	16p11.2	0.955125	2.10179	0.00251842	0.0075423
CSDC2	27254	cold shock domain containing C2	22q13.2	0.674904	2.10024	0.0139175	0.033859
RUNDC3B	154661	RUN domain containing 3B	7q21.12	109.651	-2.09799	8.89701e-28	1.04119e-25
SCNN1G	6340	sodium channel epithelial 1 gamma subunit	16p12.2	72.1677	2.09666	0.00018012	0.000700982
FADS2	9415	fatty acid desaturase 2	11q12.2	144.37	2.09655	1.22537e-14	2.40309e-13
CD38	952	CD38 molecule	4p15.32	243.659	2.09328	4.65796e-27	4.8454e-25
GPR4	2828	G protein-coupled receptor 4	19q13.32	2.46566	2.09295	4.53701e-09	3.95048e-08
INSL3	3640	insulin like 3	19p13.11	0.495576	2.09268	0.0207538	0.0480211
FRMD1	79981	FERM domain containing 1	6q27	116.2	-2.09201	2.8548e-13	4.66761e-12
LVRN	206338	laeverin	5q23.1	1.3141	2.09073	0.0021987	0.00668615
RHAG	6005	Rh associated glycoprotein	6p12.3	0.664094	-2.0906	0.011723	0.0292131
SLC7A11	23657	solute carrier family 7 member 11	4q28.3	292.108	2.09016	5.42187e-24	3.9576e-22
FLJ22447	400221	uncharacterized LOC400221	14q23.1-q23.2	2.65402	2.08958	4.53419e-08	3.3563e-07
PWWP2AP1	100129459	PWWP domain containing 2A pseudogene 1	13q31.1	1.2562	-2.08785	0.00366312	0.0105438
LPL	4023	lipoprotein lipase	8p21.3	60.4181	2.08597	5.89185e-16	1.41437e-14
IGHV1OR15-3	646370	immunoglobulin heavy variable 1/OR15-3 (pseudogene)	15q11.2	8.15479	2.08584	9.77081e-11	1.08223e-09
RN7SL37P	106479238	RNA, 7SL, cytoplasmic 37, pseudogene	5p13.2	0.946909	-2.08485	0.000999267	0.00330525
ASS1P12	392302	argininosuccinate synthetase 1 pseudogene 12	9p21.1	62.5311	2.08452	1.17107e-23	8.03077e-22
ZC3H12A	80149	zinc finger CCCH-type containing 12A	1p34.3	248.575	2.08415	3.63936e-26	3.45226e-24
HTRA4	203100	HtrA serine peptidase 4	8p11.22	2.85206	2.08341	2.65975e-07	1.72351e-06
IGHV3-73	28409	immunoglobulin heavy variable 3-73	14q32.33	116.851	2.08139	1.41354e-17	4.17527e-16
CD70	970	CD70 molecule	19p13.3	2.06647	2.0803	5.21223e-07	3.21038e-06
ASS1P11	340274	argininosuccinate synthetase 1 pseudogene 11	7p15.3	77.1204	2.07934	6.27828e-18	1.92853e-16
GAL3ST1	9514	galactose-3-O-sulfotransferase 1	22q12.2	14.0366	-2.07867	9.9301e-11	1.09766e-09
SEC14L5	9717	SEC14 like lipid binding 5	16p13.3	20.9843	-2.07793	9.26029e-10	8.94579e-09
SGIP1	84251	SH3GL interacting endocytic adaptor 1	1p31.3	29.2119	2.07693	5.22389e-19	1.84706e-17
IL4I1	259307	interleukin 4 induced 1	19q13.33	13.2677	2.07596	3.37944e-12	4.70087e-11
SLC17A8	246213	solute carrier family 17 member 8	12q23.1	29.4276	-2.07474	1.74463e-16	4.45109e-15
CHRM4	1132	cholinergic receptor muscarinic 4	11p11.2	2.25292	2.0741	0.000310141	0.00115024
ZNF725P	100128853	zinc finger protein 725, pseudogene	19p12	2.22425	-2.07137	5.39105e-05	0.000231707
GLRA2	2742	glycine receptor alpha 2	Xp22.2	34.5973	-2.06845	2.40752e-08	1.85611e-07
VNN2	8875	vanin 2	6q23.2	100.98	2.0669	1.0009e-14	1.99006e-13
IGKV1-9	28941	immunoglobulin kappa variable 1-9	2p11.2	216.397	2.06683	6.1556e-22	3.2408e-20
IGHV1OR16-3	28313	immunoglobulin heavy variable 1/OR16-3 (pseudogene)	16p11.2	19.9307	2.05959	1.02723e-10	1.132e-09
IGHV3-49	28423	immunoglobulin heavy variable 3-49	14q32.33	220.697	2.05952	1.57911e-18	5.23122e-17
CNGA1	1259	cyclic nucleotide gated channel subunit alpha 1	4p12	51.3672	-2.05907	2.68008e-14	5.01392e-13
TSHR	7253	thyroid stimulating hormone receptor	14q31.1	8.0135	2.05906	4.53262e-12	6.15391e-11
ALPI	248	alkaline phosphatase, intestinal	2q37.1	78.056	-2.05833	5.88364e-14	1.04274e-12
FCGR1A	2209	Fc fragment of IgG receptor Ia	1q21.2	7.22462	2.05756	5.03624e-12	6.79482e-11
MOBP	4336	myelin associated oligodendrocyte basic protein	3p22.1	4.58528	-2.05622	1.63749e-07	1.09435e-06
CAMK1G	57172	calcium/calmodulin dependent protein kinase IG	1q32.2	0.71213	2.0546	0.0197498	0.0460002
SLC2A3	6515	solute carrier family 2 member 3	12p13.31	205.929	2.05454	2.27333e-17	6.49226e-16
FAM163B	642968	family with sequence similarity 163 member B	9q34.2	4.38074	-2.05401	0.000363939	0.00132848
GBP7	388646	guanylate binding protein 7	1p22.2	4.36793	2.05309	1.54852e-06	8.79335e-06
MDGA2	161357	MAM domain containing glycosylphosphatidylinositol anchor 2	14q21.3	0.644503	-2.05022	0.0112473	0.0281877
OR10G8	219869	olfactory receptor family 10 subfamily G member 8	11q24.2	0.490222	-2.04827	0.015224	0.0366851
TINCR	257000	TINCR ubiquitin domain containing	19p13.3	28.1952	-2.04774	6.31928e-18	1.93836e-16
EGR3	1960	early growth response 3	8p21.3	25.3382	2.04719	1.04024e-05	5.08618e-05
TRHDE	29953	thyrotropin releasing hormone degrading enzyme	12q21.1	194.457	-2.04427	6.70783e-16	1.59075e-14
FAM189A1	23359	family with sequence similarity 189 member A1	15q13.1	56.2461	-2.04402	8.26635e-18	2.49999e-16
IGKV3-20	28912	immunoglobulin kappa variable 3-20	2p11.2	931.634	2.04389	3.22957e-24	2.43155e-22
IMPDH1P10	100874399	inosine monophosphate dehydrogenase 1 pseudogene 10	2q33.1	1.42681	-2.04288	0.00578731	0.0157884
MT1XP1	645652	metallothionein 1X pseudogene 1	1p36.13	16.5953	-2.0407	8.34274e-09	6.93339e-08
SNAI1	6615	snail family transcriptional repressor 1	20q13.13	6.17469	2.04043	5.68603e-15	1.17258e-13
MYO1H	283446	myosin IH	12q24.11	0.664835	2.04007	0.00179525	0.00558872
TMEM132A	54972	transmembrane protein 132A	11q12.2	24.219	2.03929	6.3249e-15	1.29252e-13
IGHV1OR21-1	390530	immunoglobulin heavy variable 1/OR21-1 (non-functional)	21p11.2	18.2419	2.03859	3.22674e-13	5.25579e-12
MTCO3P13	107075224	MT-CO3 pseudogene 13	17p11.2	1.02391	-2.03686	0.00575177	0.0157114
TMEM72	643236	transmembrane protein 72	10q11.21	195.145	-2.03646	5.72502e-15	1.17855e-13
CBR3	874	carbonyl reductase 3	21q22.12	18.4011	2.03558	1.1047e-25	1.00369e-23
PIM2	11040	Pim-2 proto-oncogene, serine/threonine kinase	Xp11.23	678.69	2.03484	1.48849e-29	2.30587e-27
OR5B21	219968	olfactory receptor family 5 subfamily B member 21	11q12.1	0.680603	2.03464	0.00271495	0.0080736
CLDN10	9071	claudin 10	13q32.1	0.540589	2.03368	0.0128083	0.0315562
CD80	941	CD80 molecule	3q13.33	43.08	2.03293	1.78954e-17	5.15851e-16
ADAM12	8038	ADAM metallopeptidase domain 12	10q26.2	28.9476	2.02669	6.68079e-17	1.79373e-15
MIR3142HG	107075116	MIR3142 host gene	5q33.3	30.6896	2.02647	8.7633e-16	2.06455e-14
EVA1A	84141	eva-1 homolog A, regulator of programmed cell death	2p12	9.2006	2.02635	8.98138e-15	1.80913e-13
LINC01160	100129269	long intergenic non-protein coding RNA 1160	1p13.2	0.52912	2.02361	0.00242879	0.00730742
HES5	388585	hes family bHLH transcription factor 5	1p36.32	10.0119	-2.0233	1.78192e-08	1.39731e-07
OR13Z2P	403229	olfactory receptor family 13 subfamily Z member 2 pseudogene	1q21.1	0.690115	-2.0226	0.00649553	0.0174486
GRHL1	29841	grainyhead like transcription factor 1	2p25.1	21.0616	2.02211	3.5778e-22	1.96032e-20
LINC01506	101927015	long intergenic non-protein coding RNA 1506	9q21.11	0.745029	2.02074	0.00254807	0.00761839
ASS1P9	454	argininosuccinate synthetase 1 pseudogene 9	5q11.2	52.388	2.01844	3.2718e-22	1.81849e-20
ASS1P1	442167	argininosuccinate synthetase 1 pseudogene 1	6p22.3	101.107	2.01673	1.44945e-25	1.29506e-23
COL9A1	1297	collagen type IX alpha 1 chain	6q13	12.3917	-2.01659	2.43442e-12	3.45781e-11
IFIT3	3437	interferon induced protein with tetratricopeptide repeats 3	10q23.31	262.135	2.01447	2.63014e-15	5.72648e-14
TEX14	56155	testis expressed 14, intercellular bridge forming factor	17q22	2.51276	2.01274	6.67903e-06	3.38081e-05
ETV7	51513	ETS variant transcription factor 7	6p21.31	41.6343	2.01217	1.17468e-17	3.50339e-16
FAIM2	23017	Fas apoptotic inhibitory molecule 2	12q13.12	10.5291	2.01177	3.14512e-11	3.76662e-10
DAPP1	27071	dual adaptor of phosphotyrosine and 3-phosphoinositides 1	4q23	206.123	2.00681	2.80879e-23	1.81627e-21
PLA2G2D	26279	phospholipase A2 group IID	1p36.12	49.5494	2.00474	1.80123e-06	1.00938e-05
COL12A1	1303	collagen type XII alpha 1 chain	6q13-q14.1	733.757	2.00199	1.32167e-28	1.75015e-26
DUSP4	1846	dual specificity phosphatase 4	8p12	42.6186	2.00087	5.16357e-20	2.07169e-18
MAFTRR	102467146	MAF transcriptional regulator RNA	16q23.2	4.8663	-1.99834	8.94763e-08	6.24941e-07
RSPH4A	345895	radial spoke head component 4A	6q22.1	2.48744	1.99515	3.13167e-07	2.00135e-06
C2	717	complement C2	6p21.33	146.933	1.99488	1.35516e-49	3.24229e-46
IL21R	50615	interleukin 21 receptor	16p12.1	78.7536	1.99467	8.6577e-12	1.12781e-10
GJB4	127534	gap junction protein beta 4	1p34.3	5.09658	1.99378	2.53182e-05	0.000115921
RN7SL317P	106479338	RNA, 7SL, cytoplasmic 317, pseudogene	19q13.42	0.761512	1.99292	0.018513	0.0434532
C6	729	complement C6	5p13.1	8.49148	-1.9928	2.74231e-11	3.31556e-10
IL1RAPL2	26280	interleukin 1 receptor accessory protein like 2	Xq22.3	0.696821	-1.99145	0.00910371	0.0234402
LINC01270	284751	long intergenic non-protein coding RNA 1270	20q13.13	2.90538	1.99008	4.77105e-10	4.77393e-09
IGKJ5	28946	immunoglobulin kappa joining 5	2p11.2	803.491	1.98998	2.69567e-24	2.06569e-22
TYMP	1890	thymidine phosphorylase	22q13.33	139.558	1.98956	2.93113e-23	1.88406e-21
TTLL9	164395	tubulin tyrosine ligase like 9	20q11.21	0.992225	1.98707	0.00189063	0.00585683
PNCK	139728	pregnancy up-regulated nonubiquitous CaM kinase	Xq28	1.2898	1.98469	0.00132948	0.00427919
VWF	7450	von Willebrand factor	12p13.31	488.523	1.98409	6.41909e-39	3.73574e-36
FAM157A	728262	family with sequence similarity 157 member A	3q29	1.7181	1.98372	1.07146e-05	5.22456e-05
ADM	133	adrenomedullin	11p15.4	270.239	1.98286	7.15328e-19	2.48038e-17
LAG3	3902	lymphocyte activating 3	12p13.31	18.2461	1.98259	6.90428e-20	2.72789e-18
C10orf82	143379	chromosome 10 open reading frame 82	10q25.3	2.75849	-1.98108	0.000236954	0.000900676
PDCD1	5133	programmed cell death 1	2q37.3	7.19991	1.9799	1.10049e-05	5.34556e-05
IGHV4-55	28393	immunoglobulin heavy variable 4-55 (pseudogene)	14q32.33	58.5371	1.9776	2.44346e-15	5.33621e-14
IGHV5-51	28388	immunoglobulin heavy variable 5-51	14q32.33	412.682	1.97726	2.64866e-18	8.52519e-17
C4B	721	complement C4B (Chido blood group)	6p21.33	12.1645	1.97707	1.00256e-12	1.51708e-11
RNU6-414P	106479749	RNA, U6 small nuclear 414, pseudogene	1p31.3	0.607317	-1.97661	0.010865	0.0273473
ASIC2	40	acid sensing ion channel subunit 2	17q11.2-q12	6.70603	-1.97608	3.7723e-07	2.38068e-06
UGT1A5	54579	UDP glucuronosyltransferase family 1 member A5	2q37.1	4.35212	-1.97554	2.52195e-06	1.37446e-05
MROH7	374977	maestro heat like repeat family member 7	1p32.3	15.8287	-1.9733	7.68709e-10	7.51026e-09
GLP1R	2740	glucagon like peptide 1 receptor	6p21.2	0.693515	-1.97245	0.00943828	0.0241859
RPS3AP32	100271258	ribosomal protein S3a pseudogene 32	8q21.11	0.518799	1.96938	0.00318077	0.00928094
B4GALNT2	124872	beta-1,4-N-acetyl-galactosaminyltransferase 2	17q21.32	915.293	-1.96806	5.05998e-09	4.36906e-08
CHAT	1103	choline O-acetyltransferase	10q11.23	4.63036	-1.9679	3.59665e-06	1.90193e-05
WI2-2373I1.2	100288524	forkhead box L1-like	7p22.3	0.582997	-1.9676	0.0180796	0.0426126
GFPT2	9945	glutamine-fructose-6-phosphate transaminase 2	5q35.3	22.8356	1.96732	1.98556e-14	3.80722e-13
SULT1A2	6799	sulfotransferase family 1A member 2	16p11.2	129.764	-1.96707	3.27671e-22	1.81849e-20
ADAMTS12	81792	ADAM metallopeptidase with thrombospondin type 1 motif 12	5p13.3-p13.2	59.1358	1.96682	4.04789e-20	1.64612e-18
MTCO1P6	107075137	MT-CO1 pseudogene 6	3p11.1	5.83899	-1.96543	0.0126585	0.0312406
IL27	246778	interleukin 27	16p12.1-p11.2	0.512433	1.96524	0.00899465	0.0231843
RASGEF1C	255426	RasGEF domain family member 1C	5q35.3	2.02076	-1.96505	4.16954e-05	0.000183155
IL21-AS1	100996941	IL21 antisense RNA 1	4q27	2.91675	1.96473	3.60649e-05	0.000160187
PPM1E	22843	protein phosphatase, Mg2+/Mn2+ dependent 1E	17q22	3.97052	1.96152	9.82301e-06	4.82589e-05
OTOP2	92736	otopetrin 2	17q25.1	319.582	-1.96085	3.48207e-07	2.20723e-06
TRBV7-6	28592	T cell receptor beta variable 7-6	7q34	1.03115	1.96016	0.00189133	0.00585817
SLC19A3	80704	solute carrier family 19 member 3	2q36.3	117.407	-1.95959	1.26552e-28	1.70315e-26
SMOX	54498	spermine oxidase	20p13	35.2487	1.95929	1.16671e-28	1.58004e-26
CR1L	1379	complement C3b/C4b receptor 1 like	1q32.2	1.33854	1.95909	0.00108576	0.0035678
SLC17A4	10050	solute carrier family 17 member 4	6p22.2	506.598	-1.95776	1.8525e-19	7.01051e-18
SSTR2	6752	somatostatin receptor 2	17q25.1	84.3836	-1.9556	5.18753e-17	1.40507e-15
SELENBP1	8991	selenium binding protein 1	1q21.3	7824.96	-1.95508	1.26418e-19	4.8437e-18
SHOX2	6474	short stature homeobox 2	3q25.32	0.736338	1.95441	0.00272017	0.00808468
IGHV3OR16-12	28304	immunoglobulin heavy variable 3/OR16-12 (non-functional)	16p11.2	13.1284	1.95382	1.98868e-12	2.87591e-11
CLCN1	1180	chloride voltage-gated channel 1	7q34	1.04933	1.95323	0.00436709	0.0123246
ROS1	6098	ROS proto-oncogene 1, receptor tyrosine kinase	6q22.1	41.4012	-1.95232	8.1942e-10	7.96595e-09
MRPS31P2	341757	mitochondrial ribosomal protein S31 pseudogene 2	13q12.11	3.00516	1.94632	0.000244724	0.000927102
VTRNA1-3	56662	vault RNA 1-3	5q31.3	0.554572	1.94451	0.0145874	0.0353091
MT1X	4501	metallothionein 1X	16q13	214.79	-1.94374	7.06858e-14	1.241e-12
LPCAT1	79888	lysophosphatidylcholine acyltransferase 1	5p15.33	198.141	1.94182	7.43914e-44	8.00935e-41
IGKV1-37	28931	immunoglobulin kappa variable 1-37 (non-functional)	2p11.2	11.3581	1.94035	2.88881e-07	1.85797e-06
NKAIN3	286183	sodium/potassium transporting ATPase interacting 3	8q12.3	1.17077	-1.93938	0.00376342	0.0108123
CASP1	834	caspase 1	11q22.3	956.458	1.93847	2.067e-28	2.60285e-26
CATSPERB	79820	cation channel sperm associated auxiliary subunit beta	14q32.12	68.8973	1.93678	2.18121e-23	1.43195e-21
ALDOB	229	aldolase, fructose-bisphosphate B	9q31.1	141.096	1.93658	5.02143e-06	2.60797e-05
SLC9A4	389015	solute carrier family 9 member A4	2q12.1	1.92911	-1.93515	0.000159325	0.00062605
VLDLR	7436	very low density lipoprotein receptor	9p24.2	98.8628	-1.9342	9.3524e-18	2.81264e-16
CKS1BP7	137529	CDC28 protein kinase regulatory subunit 1B pseudogene 7	8q21.13	0.405733	-1.93259	0.0195689	0.0456332
PHLDA1	22822	pleckstrin homology like domain family A member 1	12q21.2	331.51	1.93224	2.61281e-27	2.8415e-25
RBP2	5948	retinol binding protein 2	3q23	12.6777	-1.93098	6.52899e-10	6.44016e-09
IGHV7-40	28381	immunoglobulin heavy variable 7-40 (pseudogene)	14q32.33	4.69879	1.93077	7.84885e-09	6.55837e-08
CCDC148	130940	coiled-coil domain containing 148	2q24.1	2.27654	1.92988	1.75832e-06	9.87272e-06
NOX4	50507	NADPH oxidase 4	11q14.3	3.36569	1.92886	1.06672e-07	7.35975e-07
KCNC1	3746	potassium voltage-gated channel subfamily C member 1	11p15.1	1.30651	-1.92774	0.000960729	0.0031925
ITGA5	3678	integrin subunit alpha 5	12q13.13	353.89	1.92693	6.1985e-26	5.77802e-24
RGS4	5999	regulator of G protein signaling 4	1q23.3	18.1129	1.9262	4.51844e-12	6.13852e-11
UGT1A9	54600	UDP glucuronosyltransferase family 1 member A9	2q37.1	14.8695	-1.92588	7.24735e-11	8.19628e-10
ID2-AS1	100506299	ID2 antisense RNA 1	2p25.1	15.8778	-1.92482	1.50583e-08	1.1996e-07
SLC25A34	284723	solute carrier family 25 member 34	1p36.21	60.21	-1.92379	1.99923e-18	6.51276e-17
MMP19	4327	matrix metallopeptidase 19	12q13.2	74.1812	1.92184	1.13354e-20	5.0851e-19
CCDC183	84960	coiled-coil domain containing 183	9q34.3	5.91064	-1.92079	8.46054e-08	5.9381e-07
SEMA3E	9723	semaphorin 3E	7q21.11	43.1292	-1.91939	3.90941e-18	1.23252e-16
WFDC12	128488	WAP four-disulfide core domain 12	20q13.12	1.52104	1.9192	2.55761e-05	0.000116978
SHC3	53358	SHC adaptor protein 3	9q22.1	12.874	1.91862	2.17414e-09	1.98709e-08
UBE2L6	9246	ubiquitin conjugating enzyme E2 L6	11q12.1	488.082	1.91795	6.8834e-23	4.19887e-21
IGHV3-48	28424	immunoglobulin heavy variable 3-48	14q32.33	305.904	1.91786	9.52528e-15	1.90621e-13
CASP1P2	440067	caspase 1 pseudogene 2	11q22.3	3.76255	1.91762	6.83581e-09	5.79054e-08
SUMO2P3	652489	SUMO2 pseudogene 3	7p11.2	0.597003	-1.91682	0.00485856	0.0135517
SPINK4	27290	serine peptidase inhibitor, Kazal type 4	9p13.3	1261.91	1.91657	1.90211e-06	1.06027e-05
IGHV3-11	28450	immunoglobulin heavy variable 3-11 (gene/pseudogene)	14q32.33	213.738	1.91626	1.96097e-19	7.39504e-18
FAM167B	84734	family with sequence similarity 167 member B	1p35.2	6.34672	1.91491	1.00614e-12	1.52143e-11
TMPRSS3	64699	transmembrane serine protease 3	21q22.3	9.6261	1.9149	4.95832e-15	1.03658e-13
C5AR1	728	complement C5a receptor 1	19q13.32	37.7977	1.91261	2.35888e-17	6.71874e-16
PLEK	5341	pleckstrin	2p14	435.351	1.91168	1.18606e-22	6.94009e-21
LINC01344	400799	long intergenic non-protein coding RNA 1344	1q25.3	2.08578	1.91093	2.49732e-05	0.000114512
LMO7DN	729420	LMO7 downstream neighbor	13q22.2	1.03495	1.91065	0.0102421	0.0259891
ALOX12B	242	arachidonate 12-lipoxygenase, 12R type	17p13.1	1.47578	-1.91042	0.00385077	0.0110249
NAMPTP1	646309	nicotinamide phosphoribosyltransferase pseudogene 1	10p11.21	490.255	1.90922	1.27973e-27	1.44274e-25
IGHV1-45	28466	immunoglobulin heavy variable 1-45	14q32.33	29.7491	1.90783	2.92683e-12	4.12187e-11
LINC00488	677779	long intergenic non-protein coding RNA 488	3q13.13	1.60112	-1.90711	0.00178606	0.00556331
NDUFAF4P3	100422532	NADH:ubiquinone oxidoreductase complex assembly factor 4 pseudogene 3	3p22.2	1.60353	-1.9071	0.000364034	0.0013286
STEAP4	79689	STEAP4 metalloreductase	7q21.12	129.631	1.90616	2.00119e-17	5.76092e-16
MME	4311	membrane metalloendopeptidase	3q25.2	169.357	1.90311	3.1558e-12	4.41546e-11
ERFE	151176	erythroferrone	2q37.3	2.91911	1.90272	5.71094e-06	2.93074e-05
PCSK1	5122	proprotein convertase subtilisin/kexin type 1	5q15	168.515	1.8988	5.80275e-25	4.80579e-23
DDIT4	54541	DNA damage inducible transcript 4	10q22.1	187.233	1.8985	1.10835e-22	6.52082e-21
CETP	1071	cholesteryl ester transfer protein	16q13	9.83619	1.89819	2.86367e-08	2.18432e-07
IGLV3-25	28793	immunoglobulin lambda variable 3-25	22q11.22	441.144	1.89782	3.37627e-13	5.49103e-12
FAM225A	286333	family with sequence similarity 225 member A	9q32	2.41563	1.89709	2.43726e-06	1.33236e-05
IGHV3-20	28445	immunoglobulin heavy variable 3-20	14q32.33	233.321	1.89691	5.14312e-15	1.06899e-13
ASS1P5	450	argininosuccinate synthetase 1 pseudogene 5	Xq23	9.88741	1.89669	2.87929e-11	3.46174e-10
PRR7	80758	proline rich 7, synaptic	5q35.3	0.853123	1.89564	0.00115237	0.00376199
ADGRE2	30817	adhesion G protein-coupled receptor E2	19p13.12	101.563	1.89496	7.15599e-29	9.94129e-27
PPP1R11P2	94298	protein phosphatase 1 regulatory inhibitor subunit 11 pseudogene 2	Xp11.21	0.768805	-1.89026	0.00935906	0.0240144
ASS1P10	455	argininosuccinate synthetase 1 pseudogene 10	5q32	5.23505	1.89003	1.63957e-10	1.75646e-09
PDZD3	79849	PDZ domain containing 3	11q23.3	149.563	-1.88994	5.76632e-18	1.77634e-16
TLR2	7097	toll like receptor 2	4q31.3	141.301	1.8854	7.53173e-18	2.29069e-16
STAC	6769	SH3 and cysteine rich domain	3p22.3-p22.2	2.42333	1.88492	1.41995e-06	8.13402e-06
SPHKAP	80309	SPHK1 interactor, AKAP domain containing	2q36.3	0.847112	-1.8839	0.0132624	0.0324929
TMED6	146456	transmembrane p24 trafficking protein 6	16q22.1	22.7299	-1.8831	6.75395e-14	1.18721e-12
IGHV3-21	28444	immunoglobulin heavy variable 3-21	14q32.33	405.103	1.8827	6.11567e-15	1.25298e-13
LINC01186	101927574	long intergenic non-protein coding RNA 1186	Xp11.3	0.739577	1.8825	0.00652215	0.0175114
CCAT1	100507056	colon cancer associated transcript 1	8q24.21	12.8863	1.88072	2.70824e-07	1.75177e-06
SLC30A8	169026	solute carrier family 30 member 8	8q24.11	7.88428	-1.8807	6.32505e-09	5.38329e-08
LILRB2	10288	leukocyte immunoglobulin like receptor B2	19q13.42	43.9819	1.87886	6.35509e-22	3.32954e-20
DNER	92737	delta/notch like EGF repeat containing	2q36.3	3.27671	1.87862	2.54113e-06	1.38344e-05
MZB1	51237	marginal zone B and B1 cell specific protein	5q31.2	424.341	1.87833	2.52352e-19	9.28871e-18
MNDA	4332	myeloid cell nuclear differentiation antigen	1q23.1	113.473	1.87707	3.20685e-22	1.78894e-20
ALOX12P2	245	arachidonate 12-lipoxygenase pseudogene 2	17p13.1	2.87926	1.87592	4.60244e-06	2.40603e-05
IGHJ5	28476	immunoglobulin heavy joining 5	14q32.33	952.067	1.87565	8.02927e-23	4.82945e-21
HMGB1P41	100873896	high mobility group box 1 pseudogene 41	8q21.13	6.12472	-1.87565	1.07631e-05	5.24343e-05
GBP1P1	400759	guanylate binding protein 1 pseudogene 1	1p22.2	27.8052	1.87563	1.94318e-14	3.73927e-13
RPL31P12	100270887	ribosomal protein L31 pseudogene 12	1p31.1	1.59913	-1.87456	0.00110429	0.00362094
TBX1	6899	T-box transcription factor 1	22q11.21	0.557008	1.87376	0.00780223	0.0205031
FAM20A	54757	FAM20A golgi associated secretory pathway pseudokinase	17q24.2	24.914	1.87318	2.05462e-19	7.70767e-18
CNTN3	5067	contactin 3	3p12.3	138.547	-1.87308	2.58323e-22	1.45234e-20
LINC01443	400644	long intergenic non-protein coding RNA 1443	18p11.21	5.58947	1.8724	2.6548e-06	1.43813e-05
CCL17	6361	C-C motif chemokine ligand 17	16q21	3.12531	1.87236	0.000505143	0.0017855
ASPG	374569	asparaginase	14q32.33	24.8675	-1.87057	0.000161843	0.000634324
CHST2	9435	carbohydrate sulfotransferase 2	3q24	44.9383	1.87021	1.59765e-23	1.06999e-21
IGLV3-21	28796	immunoglobulin lambda variable 3-21	22q11.22	728.622	1.86889	5.36245e-11	6.19804e-10
CDH22	64405	cadherin 22	20q13.12	0.723391	-1.86763	0.00957277	0.0244956
GADL1	339896	glutamate decarboxylase like 1	3p24.1-p23	0.51923	1.86728	0.012304	0.0304601
TMEM92	162461	transmembrane protein 92	17q21.33	42.1922	1.86691	1.43779e-30	2.57999e-28
RIIAD1	284485	regulatory subunit of type II PKA R-subunit domain containing 1	1q21.3	1.13059	-1.86662	0.0070515	0.0187549
GATA6-AS1	100128893	GATA6 antisense RNA 1 (head to head)	18q11.2	19.127	-1.86541	4.4724e-16	1.09065e-14
IGHJ4	28477	immunoglobulin heavy joining 4	14q32.33	1086.04	1.86537	1.47306e-21	7.39378e-20
UOX	391051	urate oxidase (pseudogene)	1p31.1	0.671875	-1.86531	0.0164147	0.0391772
HCN4	10021	hyperpolarization activated cyclic nucleotide gated potassium channel 4	15q24.1	0.872674	-1.86496	0.00458319	0.0128687
REG4	83998	regenerating family member 4	1p12	2293.48	1.86479	1.04167e-05	5.092e-05
ADH1C	126	alcohol dehydrogenase 1C (class I), gamma polypeptide	4q23	2591.63	-1.86322	6.4871e-15	1.32279e-13
ADGB	79747	androglobin	6q24.3	13.9062	-1.8632	6.98848e-12	9.25479e-11
IGHJ3	28479	immunoglobulin heavy joining 3	14q32.33	313.877	1.85919	2.41038e-18	7.7815e-17
GNAT3	346562	G protein subunit alpha transducin 3	7q21.11	0.965097	-1.85895	0.0173528	0.0411472
CBX2	84733	chromobox 2	17q25.3	8.75398	1.85856	4.05741e-12	5.56485e-11
SETP9	100129738	SET pseudogene 9	1q23.3	0.439645	1.85856	0.00581555	0.0158595
HSD17B2	3294	hydroxysteroid 17-beta dehydrogenase 2	16q23.3	840.325	-1.85762	9.3837e-33	2.12694e-30
ZNF648	127665	zinc finger protein 648	1q25.3	0.818448	1.85463	0.000867645	0.00291285
F11-AS1	285441	F11 antisense RNA 1	4q35.2	0.818444	1.85228	0.00286922	0.00847735
DYDC2	84332	DPY30 domain containing 2	10q23.1	1.19771	1.85053	0.00118924	0.00386769
TM4SF5	9032	transmembrane 4 L six family member 5	17p13.2	20.3119	-1.84976	5.01092e-13	7.90478e-12
FZD9	8326	frizzled class receptor 9	7q11.23	0.52283	1.84956	0.00425488	0.0120505
OLR1	4973	oxidized low density lipoprotein receptor 1	12p13.2	13.6222	1.84842	5.46634e-10	5.44183e-09
SPACA3	124912	sperm acrosome associated 3	17q11.2	0.917442	-1.84747	0.00496077	0.0137975
DCX	1641	doublecortin	Xq23	1.02575	-1.84648	0.00423371	0.0120027
SLC28A3	64078	solute carrier family 28 member 3	9q21.32-q21.33	53.6259	1.84585	1.99867e-18	6.51276e-17
C2CD4C	126567	C2 calcium dependent domain containing 4C	19p13.3	0.70566	1.84176	0.00252118	0.00754952
GAP43	2596	growth associated protein 43	3q13.31	1.74539	1.84089	0.000780053	0.00264227
IGKV1D-39	28893	immunoglobulin kappa variable 1D-39	2p11.2	336.07	1.84015	2.71188e-18	8.70266e-17
GLRXP3	100132510	glutaredoxin pseudogene 3	5q34	5.5291	1.83919	2.5288e-05	0.000115807
OTOA	146183	otoancorin	16p12.2	2.19771	-1.83858	0.000139609	0.000556393
MYH13	8735	myosin heavy chain 13	17p13.1	3.9179	1.83774	4.04746e-06	2.12934e-05
STOM	2040	stomatin	9q33.2	1271.65	1.83742	1.72064e-27	1.90983e-25
CYP3A7	1551	cytochrome P450 family 3 subfamily A member 7	7q22.1	2.31308	-1.83659	0.000439227	0.00157422
EDA	1896	ectodysplasin A	Xq13.1	26.8957	-1.83557	1.81136e-14	3.49498e-13
IGKJ3	28948	immunoglobulin kappa joining 3	2p11.2	455.896	1.83429	2.34596e-23	1.53077e-21
ZNF80	7634	zinc finger protein 80	3q13.31	2.7345	1.83408	1.71546e-05	8.07588e-05
SEC14L2	23541	SEC14 like lipid binding 2	22q12.2	11.4097	1.83365	3.85365e-09	3.38835e-08
LILRB4	11006	leukocyte immunoglobulin like receptor B4	19q13.42	98.0835	1.83362	1.85654e-22	1.0604e-20
AMACR	23600	alpha-methylacyl-CoA racemase	5p13.2	86.3775	-1.83348	9.08343e-28	1.05466e-25
SLC16A1	6566	solute carrier family 16 member 1	1p13.2	2428.9	-1.83225	4.76661e-19	1.69652e-17
NAMPT	10135	nicotinamide phosphoribosyltransferase	7q22.3	1365.04	1.83195	7.68123e-30	1.24361e-27
MT1E	4493	metallothionein 1E	16q13	775.964	-1.8307	6.08426e-15	1.24774e-13
GSTA1	2938	glutathione S-transferase alpha 1	6p12.2	47.2786	-1.82964	1.50048e-09	1.40051e-08
F11	2160	coagulation factor XI	4q35.2	3.33067	1.8293	7.56167e-06	3.78928e-05
IGKV1OR-2	3532	immunoglobulin kappa variable 1/OR-2 (pseudogene)	9q13	3.63417	1.82922	4.20025e-06	2.20637e-05
LINC01235	401492	long intergenic non-protein coding RNA 1235	9p23	8.45733	1.82864	0.00024719	0.00093529
TNFRSF12A	51330	TNF receptor superfamily member 12A	16p13.3	42.6	1.82832	9.6843e-11	1.07325e-09
OSR2	116039	odd-skipped related transciption factor 2	8q22.2	4.0248	1.82619	2.24295e-05	0.000103754
APOC1P1	342	apolipoprotein C1 pseudogene 1	19q13.32	0.509275	1.82551	0.0203244	0.0471652
MCHR1	2847	melanin concentrating hormone receptor 1	22q13.2	1.59125	1.82502	0.00229356	0.00694226
LGI2	55203	leucine rich repeat LGI family member 2	4p15.2	35.7578	1.82422	1.45452e-15	3.28994e-14
SNX10	29887	sorting nexin 10	7p15.2	150.199	1.82382	2.03531e-30	3.53438e-28
RPS3AP14	729150	ribosomal protein S3a pseudogene 14	3q21.2	3.14514	-1.82289	4.27829e-05	0.000187397
PLAUR	5329	plasminogen activator, urokinase receptor	19q13.31	443.466	1.8221	3.58162e-28	4.26611e-26
DOC2A	8448	double C2 domain alpha	16p11.2	6.66817	-1.82174	9.34368e-08	6.50073e-07
PSAT1P3	729779	phosphoserine aminotransferase 1 pseudogene 3	1p31.1	3.42816	1.82143	0.000119182	0.000481672
AGPAT4	56895	1-acylglycerol-3-phosphate O-acyltransferase 4	6q26	95.3056	1.82061	1.98184e-22	1.12599e-20
POLR3GP1	100422395	RNA polymerase III subunit G pseudogene 1	14q32.12	1.09172	1.81963	0.00238019	0.00717823
CDKN2B	1030	cyclin dependent kinase inhibitor 2B	9p21.3	1072.67	-1.81956	4.84419e-24	3.56006e-22
MYBPC3	4607	myosin binding protein C, cardiac	11p11.2	1.3211	1.81896	0.0010484	0.0034545
ASB12	142689	ankyrin repeat and SOCS box containing 12	Xq11.2	2.12661	-1.81786	0.000501058	0.00177222
IGHV6-1	28385	immunoglobulin heavy variable 6-1	14q32.33	142.322	1.81711	4.71201e-13	7.46605e-12
LUZP2	338645	leucine zipper protein 2	11p14.3	38.5469	-1.81213	2.10631e-13	3.49155e-12
MMRN1	22915	multimerin 1	4q22.1	176.598	1.81213	2.83317e-13	4.63929e-12
ADRA2C	152	adrenoceptor alpha 2C	4p16.3	1.16064	1.81201	0.004125	0.0117336
MIR4435-2HG	541471	MIR4435-2 host gene	2q13	68.1507	1.81111	2.64833e-38	1.42566e-35
OLFML2B	25903	olfactomedin like 2B	1q23.3	37.1657	1.8111	8.64546e-25	7.02501e-23
NAP1L2	4674	nucleosome assembly protein 1 like 2	Xq13.2	35.5056	-1.81038	3.8814e-18	1.22549e-16
RNU11-6P	106480544	RNA, U11 small nuclear 6, pseudogene	8q21.13	0.856882	-1.81037	0.0118866	0.0295387
IGHV1OR16-4	28312	immunoglobulin heavy variable 1/OR16-4 (pseudogene)	16p11.2	10.6667	1.8102	4.51011e-08	3.33962e-07
SHH	6469	sonic hedgehog signaling molecule	7q36.3	55.9742	1.81003	6.80069e-19	2.36192e-17
NLRP3P1	347402	NLR family pyrin domain containing 3 pseudogene 1	Xq22.3	0.615078	-1.80858	0.00848313	0.0220373
TAF9P3	163088	TATA-box binding protein associated factor 9 pseudogene 3	19q12	1.06221	-1.80808	0.00497814	0.0138369
MT1P3	140851	metallothionein 1 pseudogene 3	20q11.22	8.78349	-1.80807	6.64127e-06	3.36328e-05
SNX32	254122	sorting nexin 32	11q13.1	6.27829	-1.80776	6.50271e-07	3.93654e-06
VASN	114990	vasorin	16p13.3	7.89542	1.80744	6.34624e-10	6.27139e-09
UPK3B	105375355	uroplakin 3B	7q11.23	0.88593	-1.80684	0.0140554	0.0341596
C3	718	complement C3	19p13.3	1127.57	1.8068	9.36337e-10	9.04132e-09
LOXL2	4017	lysyl oxidase like 2	8p21.3	100.138	1.80423	1.60961e-27	1.79584e-25
ADIRF	10974	adipogenesis regulatory factor	10q23.2	147.702	-1.80405	1.02254e-13	1.75866e-12
CXCL13	10563	C-X-C motif chemokine ligand 13	4q21.1	74.7758	1.80337	0.000188946	0.000732151
STX11	8676	syntaxin 11	6q24.2	22.4221	1.80319	1.28025e-16	3.3456e-15
CCL25	6370	C-C motif chemokine ligand 25	19p13.2	1.24438	1.80286	0.00259766	0.00775267
MPPED1	758	metallophosphoesterase domain containing 1	22q13.2	0.808501	-1.80078	0.00777698	0.0204446
PCAT14	101978785	prostate cancer associated transcript 14	22q11.23	0.790216	-1.80076	0.00508524	0.0140982
SOX17	64321	SRY-box transcription factor 17	8q11.23	3.18443	1.80066	3.97609e-07	2.49977e-06
VRTN	55237	vertebrae development associated	14q24.3	0.984317	1.80066	0.000903452	0.00302316
GPR176	11245	G protein-coupled receptor 176	15q14-q15.1	40.6024	1.80008	3.07543e-23	1.95927e-21
ABCB11	8647	ATP binding cassette subfamily B member 11	2q31.1	85.5373	-1.79725	1.47316e-08	1.17574e-07
TG	7038	thyroglobulin	8q24.22	14.9775	1.79723	1.5839e-12	2.31699e-11
PTGDS	5730	prostaglandin D2 synthase	9q34.3	52.2663	1.79566	2.25232e-05	0.00010412
LIPG	9388	lipase G, endothelial type	18q21.1	324.139	1.79499	3.09288e-37	1.47998e-34
IGLV2-14	28815	immunoglobulin lambda variable 2-14	22q11.22	761.353	1.79408	2.95805e-16	7.33822e-15
RNU5F-1	26828	RNA, U5F small nuclear 1	1p34.1	3.54951	1.79386	2.28226e-05	0.000105265
CDHR1	92211	cadherin related family member 1	10q23.1	600.557	-1.79355	2.2919e-23	1.50005e-21
OR5G5P	81191	olfactory receptor family 5 subfamily G member 5 pseudogene	11q12.1	1.02738	-1.79352	0.0214125	0.0493551
PCSK9	255738	proprotein convertase subtilisin/kexin type 9	1p32.3	63.0474	1.79325	4.04473e-08	3.02099e-07
MADCAM1	8174	mucosal vascular addressin cell adhesion molecule 1	19p13.3	13.9906	1.79187	1.94306e-09	1.78803e-08
IGHV3-33	28434	immunoglobulin heavy variable 3-33	14q32.33	194.092	1.79166	3.28645e-16	8.11549e-15
MEGF10	84466	multiple EGF like domains 10	5q23.2	11.0343	-1.79116	3.14569e-14	5.81426e-13
MOCS1P1	27187	molybdenum cofactor synthesis 1 pseudogene 1	16q12.1	4.42807	-1.79099	1.96517e-07	1.29526e-06
IGHV3-54	28419	immunoglobulin heavy variable 3-54 (pseudogene)	14q32.33	1.89017	1.79061	0.000457796	0.00163343
ALOX15B	247	arachidonate 15-lipoxygenase type B	17p13.1	11.0227	1.79026	1.67188e-10	1.78814e-09
PLIN1	5346	perilipin 1	15q26.1	7.22551	-1.78828	2.43346e-09	2.2063e-08
GCKR	2646	glucokinase regulator	2p23.3	0.760732	1.78784	0.00775255	0.0203829
THY1	7070	Thy-1 cell surface antigen	11q23.3	218.79	1.78539	6.48642e-23	3.99063e-21
IGLV1-41	28824	immunoglobulin lambda variable 1-41 (pseudogene)	22q11.22	67.3376	1.78499	3.77265e-09	3.33073e-08
DES	1674	desmin	2q35	285.621	1.78485	1.07589e-06	6.28122e-06
HNF1A-AS1	283460	HNF1A antisense RNA 1	12q24.31	151.857	-1.78417	2.98191e-23	1.90587e-21
FAM124A	220108	family with sequence similarity 124 member A	13q14.3	10.4872	1.78318	2.03824e-11	2.51804e-10
WDR66	144406	WD repeat domain 66	12q24.31	10.1993	1.78272	1.39194e-18	4.65412e-17
UGT1A8	54576	UDP glucuronosyltransferase family 1 member A8	2q37.1	104.433	-1.78182	4.89247e-13	7.72591e-12
HSD17B3	3293	hydroxysteroid 17-beta dehydrogenase 3	9q22.32	3.55814	-1.78172	3.14338e-06	1.6804e-05
LAMA1	284217	laminin subunit alpha 1	18p11.31	167.169	-1.78087	8.34086e-22	4.30704e-20
IP6K3	117283	inositol hexakisphosphate kinase 3	6p21.31	4.24497	1.77782	1.65419e-08	1.30475e-07
ST3GAL1P1	100421804	ST3 beta-galactoside alpha-2,3-sialyltransferase 1 pseudogene 1	4q13.2	2.52088	1.77711	2.03829e-07	1.34099e-06
TPTE2	93492	transmembrane phosphoinositide 3-phosphatase and tensin homolog 2	13q12.11	2.76898	1.77682	1.70408e-05	8.02756e-05
RGS16	6004	regulator of G protein signaling 16	1q25.3	30.2548	1.77672	4.42189e-12	6.01874e-11
LHFPL4	375323	LHFPL tetraspan subfamily member 4	3p25.3	2.12507	-1.77648	0.00582704	0.0158868
FOXC1	2296	forkhead box C1	6p25.3	4.7519	1.77645	1.70041e-07	1.13394e-06
PTP4A3	11156	protein tyrosine phosphatase 4A3	8q24.3	21.7061	1.77624	2.38831e-12	3.39679e-11
OR51E2	81285	olfactory receptor family 51 subfamily E member 2	11p15.4	6.64385	1.77617	7.49385e-05	0.000314368
GRIN2A	2903	glutamate ionotropic receptor NMDA type subunit 2A	16p13.2	35.932	-1.77573	8.12707e-13	1.24822e-11
PFKFB3	5209	6-phosphofructo-2-kinase/fructose-2,6-biphosphatase 3	10p15.1	264.173	1.77571	9.11004e-28	1.05466e-25
SLCO4A1	28231	solute carrier organic anion transporter family member 4A1	20q13.33	40.9858	1.77535	2.74122e-18	8.78374e-17
PTGIR	5739	prostaglandin I2 receptor	19q13.32	4.02506	1.77323	9.49977e-07	5.59821e-06
IRAK3	11213	interleukin 1 receptor associated kinase 3	12q14.3	268.644	1.77188	3.22093e-36	1.33378e-33
MNX1-AS1	645249	MNX1 antisense RNA 1 (head to head)	7q36.3	5.04673	-1.77139	3.00597e-08	2.28477e-07
PLPPR1	54886	phospholipid phosphatase related 1	9q31.1	7.16398	-1.77107	3.34271e-08	2.52379e-07
UNC5CL	222643	unc-5 family C-terminal like	6p21.1	21.6195	1.77073	5.38873e-23	3.35181e-21
SSUH2	51066	ssu-2 homolog	3p25.3	12.7625	-1.76976	3.06114e-10	3.15234e-09
MEP1B	4225	meprin A subunit beta	18q12.1	141.901	-1.76785	1.4818e-05	7.06389e-05
LINC00390	105370183	long intergenic non-protein coding RNA 390	13q14.11	0.741882	-1.76781	0.0129683	0.0318702
CYP2B6	1555	cytochrome P450 family 2 subfamily B member 6	19q13.2	60.0266	-1.76777	7.24372e-11	8.19628e-10
XKR9	389668	XK related 9	8q13.3	40.0769	1.76701	1.1449e-08	9.3242e-08
DHRS11	79154	dehydrogenase/reductase 11	17q12	691.968	-1.76667	1.81493e-26	1.7927e-24
LINC01136	730227	long intergenic non-protein coding RNA 1136	1q32.1	1.66171	1.76586	0.000994868	0.00329222
TENM4	26011	teneurin transmembrane protein 4	11q14.1	34.2165	1.7653	3.37244e-12	4.69416e-11
GZMH	2999	granzyme H	14q12	10.5292	1.7646	2.69793e-12	3.81698e-11
TM6SF2	53345	transmembrane 6 superfamily member 2	19p13.11	13.6352	-1.76263	8.13468e-08	5.72619e-07
IGKV1-5	28299	immunoglobulin kappa variable 1-5	2p11.2	1779.68	1.76247	2.13843e-17	6.1314e-16
PSMA8	143471	proteasome 20S subunit alpha 8	18q11.2	1.5604	1.76223	0.000191387	0.000741053
KIR3DX1	90011	killer cell immunoglobulin like receptor, three Ig domains X1 (pseudogene)	19q13.42	1.10928	1.76196	0.00170437	0.00533743
KCNG1	3755	potassium voltage-gated channel modifier subfamily G member 1	20q13.13	10.109	-1.76191	1.5325e-07	1.02898e-06
CCNG1P1	100130820	cyclin G1 pseudogene 1	6q23.2	0.68287	-1.76174	0.00761707	0.0200511
KCNIP1	30820	potassium voltage-gated channel interacting protein 1	5q35.1	1.06853	1.76125	0.00291829	0.0085952
FBXO6	26270	F-box protein 6	1p36.22	60.7407	1.76084	9.51194e-29	1.30459e-26
NFKBIZ	64332	NFKB inhibitor zeta	3q12.3	1039.26	1.76038	6.34067e-37	2.84445e-34
IGLV6-57	28778	immunoglobulin lambda variable 6-57	22q11.22	320.109	1.76035	6.45028e-13	1.00284e-11
IGHV7-27	28383	immunoglobulin heavy variable 7-27 (pseudogene)	14q32.33	2.51156	1.76033	0.000974375	0.00323335
IZUMO4	113177	IZUMO family member 4	19p13.3	3.68844	1.76024	3.18608e-06	1.70042e-05
PDE4B	5142	phosphodiesterase 4B	1p31.3	274.488	1.76014	1.03829e-23	7.21206e-22
RPSAP52	204010	ribosomal protein SA pseudogene 52	12q14.3	0.516198	-1.75754	0.0173338	0.0411108
CCL19	6363	C-C motif chemokine ligand 19	9p13.3	150.222	1.75636	0.000164997	0.000645978
MEOX1	4222	mesenchyme homeobox 1	17q21.31	30.8296	1.75617	2.35193e-20	9.89141e-19
C9orf24	84688	chromosome 9 open reading frame 24	9p13.3	2.96995	-1.75504	1.34681e-05	6.47051e-05
PRAP1	118471	proline rich acidic protein 1	10q26.3	7.69493	-1.75441	4.75316e-06	2.4794e-05
MT1A	4489	metallothionein 1A	16q13	12.7002	-1.75304	2.91941e-09	2.61932e-08
KIRREL2	84063	kirre like nephrin family adhesion molecule 2	19q13.12	1.3632	1.75288	0.000698207	0.00238984
IGKV1OR2-1	3531	immunoglobulin kappa variable 1/OR2-1 (pseudogene)	2p11.1	9.42654	1.75222	9.14863e-08	6.37739e-07
MEP1A	4224	meprin A subunit alpha	6p12.3	3342.44	-1.75177	3.0911e-18	9.86085e-17
CCDC3	83643	coiled-coil domain containing 3	10p13	21.5372	1.75173	2.05513e-20	8.76297e-19
BIRC3	330	baculoviral IAP repeat containing 3	11q22.2	2102.9	1.75171	1.22087e-22	7.10511e-21
IGHV3-64	28414	immunoglobulin heavy variable 3-64	14q32.33	36.4809	1.75078	1.80372e-07	1.19727e-06
ST6GAL2	84620	ST6 beta-galactoside alpha-2,6-sialyltransferase 2	2q12.3	62.0034	-1.74926	0.000243096	0.000921743
MTCO1P40	107075172	MT-CO1 pseudogene 40	17q22	111.389	-1.74921	2.24969e-06	1.23736e-05
PNPLA3	80339	patatin like phospholipase domain containing 3	22q13.31	2.20587	1.7491	0.000849459	0.00285803
RN7SL541P	106481069	RNA, 7SL, cytoplasmic 541, pseudogene	5q31.1	2.7529	-1.74904	0.000102325	0.000418651
OR52N4	390072	olfactory receptor family 52 subfamily N member 4 (gene/pseudogene)	11p15.4	0.734338	1.74854	0.00477018	0.0133259
KCNA5	3741	potassium voltage-gated channel subfamily A member 5	12p13.32	1.18708	1.74797	0.00147422	0.00469591
PHLPP2	23035	PH domain and leucine rich repeat protein phosphatase 2	16q22.2	1419.28	-1.74748	2.38048e-34	6.92686e-32
HK3	3101	hexokinase 3	5q35.2	25.8052	1.74607	1.21922e-15	2.79888e-14
DRAM1	55332	DNA damage regulated autophagy modulator 1	12q23.2	200.973	1.74434	1.11209e-45	1.59644e-42
KLK11	11012	kallikrein related peptidase 11	19q13.41	6.71469	1.74215	4.08654e-07	2.56472e-06
PSMB9	5698	proteasome 20S subunit beta 9	6p21.32	290.009	1.74204	7.45662e-24	5.31667e-22
GNA15	2769	G protein subunit alpha 15	19p13.3	37.3404	1.73975	7.59056e-22	3.93849e-20
PLN	5350	phospholamban	6q22.31	41.2258	1.73872	2.97822e-11	3.57668e-10
BRINP2	57795	BMP/retinoic acid inducible neural specific 2	1q25.2	0.615649	-1.73824	0.011767	0.0292958
OSMR	9180	oncostatin M receptor	5p13.1	211.566	1.73688	1.08192e-28	1.47449e-26
RPL6P8	100133100	ribosomal protein L6 pseudogene 8	3q25.33	0.676935	-1.73615	0.0109506	0.0275371
TP73	7161	tumor protein p73	1p36.32	4.95405	1.73359	8.39595e-06	4.16855e-05
LINC01465	283416	long intergenic non-protein coding RNA 1465	12q14.1	3.07913	1.73347	1.35877e-08	1.0897e-07
CELF5	60680	CUGBP Elav-like family member 5	19p13.3	3.85491	-1.73253	4.20004e-06	2.20637e-05
VDAC2P2	643996	voltage dependent anion channel 2 pseudogene 2	12p13.31	1.26685	1.73158	0.00378194	0.0108539
TREML2	79865	triggering receptor expressed on myeloid cells like 2	6p21.1	12.7889	1.73118	3.7092e-06	1.95952e-05
GJA4	2701	gap junction protein alpha 4	1p34.3	9.99624	1.73076	3.35746e-10	3.43613e-09
IGHJ3P	28478	immunoglobulin heavy joining 3P (pseudogene)	14q32.33	19.8534	1.72952	2.90758e-12	4.09744e-11
MGAM	8972	maltase-glucoamylase	7q34	62.9752	1.72803	2.00336e-07	1.31922e-06
CA9	768	carbonic anhydrase 9	9p13.3	3.43433	1.72773	1.6605e-06	9.38676e-06
JAKMIP1	152789	janus kinase and microtubule interacting protein 1	4p16.1	4.60948	1.72686	5.98916e-08	4.33349e-07
RERGL	79785	RERG like	12p12.3	1.23233	1.72601	0.00588257	0.0160138
MAPK11	5600	mitogen-activated protein kinase 11	22q13.33	10.686	1.72522	1.68342e-13	2.82095e-12
TMEM163	81615	transmembrane protein 163	2q21.3	15.0489	1.72489	1.08061e-05	5.25967e-05
POU2AF1	5450	POU class 2 homeobox associating factor 1	11q23.1	128.916	1.72451	7.98365e-15	1.6142e-13
APOBEC1	339	apolipoprotein B mRNA editing enzyme catalytic subunit 1	12p13.31	30.8806	1.72423	1.75641e-08	1.37881e-07
GLP2R	9340	glucagon like peptide 2 receptor	17p13.1	126.005	-1.72384	4.87427e-25	4.09991e-23
LINC00473	90632	long intergenic non-protein coding RNA 473	6q27	2.9799	1.72204	0.00378265	0.0108545
COL23A1	91522	collagen type XXIII alpha 1 chain	5q35.3	9.90435	1.72127	1.69187e-12	2.46322e-11
TNNT3	7140	troponin T3, fast skeletal type	11p15.5	0.892136	-1.72069	0.0133203	0.0326161
ISX	91464	intestine specific homeobox	22q12.3	818.312	-1.72006	1.20378e-22	7.02468e-21
IL12B	3593	interleukin 12B	5q33.3	1.66877	1.71956	0.0030173	0.00885309
CHRFAM7A	89832	CHRNA7 (exons 5-10) and FAM7A (exons A-E) fusion	15q13.2	1.30504	-1.71932	0.00348364	0.0100784
PKD1L3	342372	polycystin 1 like 3, transient receptor potential channel interacting	16q22.2	4.71069	1.71925	3.11853e-11	3.73893e-10
CD40	958	CD40 molecule	20q13.12	107.738	1.71895	1.6072e-20	7.00562e-19
HGF	3082	hepatocyte growth factor	7q21.11	165.762	1.71853	3.96414e-18	1.24795e-16
CYP2D6	1565	cytochrome P450 family 2 subfamily D member 6	22q13.2	3.52587	-1.71844	0.000195405	0.000755006
LTBP2	4053	latent transforming growth factor beta binding protein 2	14q24.3	126.752	1.71834	2.6913e-17	7.61522e-16
ENTPD3	956	ectonucleoside triphosphate diphosphohydrolase 3	3p22.1	22.1924	1.71764	1.39977e-09	1.31507e-08
JAK3	3718	Janus kinase 3	19p13.11	142.752	1.71736	3.52137e-15	7.47787e-14
KLHDC7B	113730	kelch domain containing 7B	22q13.33	5.39137	1.71711	1.86139e-10	1.97348e-09
SPAG17	200162	sperm associated antigen 17	1p12	0.977757	-1.71576	0.0079734	0.0208996
IGLV3-1	28809	immunoglobulin lambda variable 3-1	22q11.22	1079.45	1.71557	4.73968e-12	6.41077e-11
SH3RF3-AS1	100287216	SH3RF3 antisense RNA 1	2q13	0.927474	1.71492	0.00365627	0.0105255
LEAP2	116842	liver enriched antimicrobial peptide 2	5q31.1	37.642	-1.71246	3.86797e-13	6.20172e-12
MIR1262	100302279	microRNA 1262	1p31.3	0.802158	-1.71233	0.0111502	0.0279745
HNRNPA3P5	387933	heterogeneous nuclear ribonucleoprotein A3 pseudogene 5	13q21.32	1.13845	-1.71227	0.00416766	0.0118409
MTCO3P24	107075217	MT-CO3 pseudogene 24	16p13.13	3.27237	-1.71167	0.00152304	0.00483284
EFCAB5	374786	EF-hand calcium binding domain 5	17q11.2	19.5467	-1.70915	1.43897e-13	2.44172e-12
TRPC4	7223	transient receptor potential cation channel subfamily C member 4	13q13.3	12.1109	1.70707	5.93485e-09	5.0793e-08
GBA3	57733	glucosylceramidase beta 3 (gene/pseudogene)	4p15.2	171.905	-1.70608	6.61018e-09	5.61266e-08
SLC2A3P4	399495	solute carrier family 2 member 3 pseudogene 4	8q21.3	3.98303	1.70585	2.2037e-06	1.21455e-05
DERL3	91319	derlin 3	22q11.23	187.377	1.70395	2.3694e-17	6.73981e-16
CPA6	57094	carboxypeptidase A6	8q13.2	68.6205	-1.70377	3.00355e-20	1.24856e-18
GMPR	2766	guanosine monophosphate reductase	6p22.3	21.3797	1.7031	1.7511e-20	7.55638e-19
IGHV3-7	28452	immunoglobulin heavy variable 3-7	14q32.33	480.963	1.70229	1.20923e-13	2.07146e-12
CALM1P2	804	calmodulin 1 pseudogene 2	7p11.2	1.66311	-1.70197	0.0014925	0.00474362
SLC4A10	57282	solute carrier family 4 member 10	2q24.2	93.884	-1.70094	1.66844e-10	1.78561e-09
IL33	90865	interleukin 33	9p24.1	154.463	1.70068	3.07633e-17	8.63659e-16
STS	412	steroid sulfatase	Xp22.31	745.166	1.70018	1.17949e-29	1.87378e-27
SYT10	341359	synaptotagmin 10	12p11.1	15.8727	-1.69957	1.23931e-12	1.83788e-11
MYH16	84176	myosin heavy chain 16 pseudogene	7q22.1	0.682394	1.69902	0.0033434	0.00970784
FMO2	2327	flavin containing dimethylaniline monoxygenase 2	1q24.3	4.02128	1.69845	4.3673e-05	0.000190919
NTRK3	4916	neurotrophic receptor tyrosine kinase 3	15q25.3	18.5042	-1.69758	8.42077e-08	5.91211e-07
MCF2	4168	MCF.2 cell line derived transforming sequence	Xq27.1	1.14007	1.69726	0.00290275	0.00855528
IGLV3-9	28804	immunoglobulin lambda variable 3-9 (gene/pseudogene)	22q11.22	168.873	1.69713	2.81604e-08	2.15104e-07
IGKV1D-43	28891	immunoglobulin kappa variable 1D-43	2p11.2	102.719	1.69709	5.31122e-10	5.2923e-09
TNFRSF4	7293	TNF receptor superfamily member 4	1p36.33	3.8883	1.6959	0.000173729	0.000678315
IGLV2-23	28813	immunoglobulin lambda variable 2-23	22q11.22	1025.2	1.69515	5.18406e-14	9.24076e-13
CYP27B1	1594	cytochrome P450 family 27 subfamily B member 1	12q14.1	12.2244	1.69392	1.21125e-12	1.80124e-11
KLK13	26085	kallikrein related peptidase 13	19q13.41	2.68257	-1.69363	5.15859e-05	0.000222471
PRND	23627	prion like protein doppel	20p13	1.26313	1.69333	0.016341	0.0390274
ABCA8	10351	ATP binding cassette subfamily A member 8	17q24.2	683.927	-1.69222	1.73599e-24	1.35931e-22
ABCA4	24	ATP binding cassette subfamily A member 4	1p22.1	1.3794	1.69168	0.00214257	0.00654224
IGLV1-40	28825	immunoglobulin lambda variable 1-40	22q11.22	435.342	1.69094	1.72888e-16	4.41612e-15
IGKV3-11	28914	immunoglobulin kappa variable 3-11	2p11.2	751.81	1.69045	1.29452e-19	4.95113e-18
BATF3	55509	basic leucine zipper ATF-like transcription factor 3	1q32.3	9.06995	1.68997	8.3924e-13	1.28622e-11
GOLGA8S	653061	golgin A8 family member S	15q11.2	1.09839	-1.68959	0.00419257	0.0119023
NCF2	4688	neutrophil cytosolic factor 2	1q25.3	217.886	1.68893	3.10088e-29	4.57338e-27
PRSS27	83886	serine protease 27	16p13.3	1.66936	1.68875	0.000298358	0.00111055
SLC22A5	6584	solute carrier family 22 member 5	5q31.1	549.603	-1.6866	1.23076e-36	5.30041e-34
FAM209B	388799	family with sequence similarity 209 member B	20q13.31	0.538778	1.68648	0.00826587	0.0215744
TRAV10	28676	T cell receptor alpha variable 10	14q11.2	0.776996	1.68636	0.00207334	0.00635609
ABCC9	10060	ATP binding cassette subfamily C member 9	12p12.1	44.8159	1.68625	8.14773e-20	3.19572e-18
PCDHA11	56138	protocadherin alpha 11	5q31.3	0.858252	-1.68597	0.0183799	0.0432116
LINC01389	102724077	long intergenic non-protein coding RNA 1389	1p33	5.67024	-1.6852	2.93606e-07	1.88498e-06
INPP5J	27124	inositol polyphosphate-5-phosphatase J	22q12.2	54.902	-1.68493	1.40096e-14	2.7325e-13
MIR4644	100616430	microRNA 4644	6q27	0.812786	-1.68422	0.0175992	0.0416489
IGHJ2	28481	immunoglobulin heavy joining 2	14q32.33	105.746	1.68186	1.22052e-12	1.81127e-11
MGP	4256	matrix Gla protein	12p12.3	121.888	1.68177	3.59092e-20	1.47283e-18
EOMES	8320	eomesodermin	3p24.1	15.9845	1.68149	9.25928e-11	1.02932e-09
IGLV3-19	28797	immunoglobulin lambda variable 3-19	22q11.22	760.177	1.68149	6.45903e-13	1.00348e-11
LAMP5	24141	lysosomal associated membrane protein family member 5	20p12.2	15.1755	1.68079	2.53371e-12	3.5941e-11
IFITM2	10581	interferon induced transmembrane protein 2	11p15.5	179.175	1.68041	1.64501e-34	4.989e-32
GNG10	2790	G protein subunit gamma 10	9q31.3	0.662965	1.68033	0.00719718	0.0190952
MTCL1	23255	microtubule crosslinking factor 1	18p11.22	52.7354	1.67953	1.72308e-17	4.98698e-16
PCSK1N	27344	proprotein convertase subtilisin/kexin type 1 inhibitor	Xp11.23	2.892	-1.67943	0.00101756	0.00336059
ZDHHC8P1	150244	zinc finger DHHC-type containing 8 pseudogene 1	22q11.23	4.20184	-1.67938	0.000330096	0.0012167
MTCO1P12	107075141	MT-CO1 pseudogene 12	1p36.33	220.954	-1.67822	2.34096e-06	1.28297e-05
SLC30A2	7780	solute carrier family 30 member 2	1p36.11	2.33374	-1.6781	0.000285756	0.00106733
RUFY4	285180	RUN and FYVE domain containing 4	2q35	3.41806	1.67792	1.58225e-05	7.50454e-05
ECSCR	641700	endothelial cell surface expressed chemotaxis and apoptosis regulator	5q31.2	39.0023	1.67684	1.59873e-30	2.84508e-28
CREB5	9586	cAMP responsive element binding protein 5	7p15.1	33.0223	1.67631	4.79772e-13	7.59628e-12
BACE2	25825	beta-secretase 2	21q22.2-q22.3	782.603	1.67616	7.05099e-38	3.70315e-35
FADS1	3992	fatty acid desaturase 1	11q12.2	118.798	1.6753	2.47547e-19	9.12746e-18
LINC01135	100131060	long intergenic non-protein coding RNA 1135	1p32.1	1.75381	-1.67497	0.00158696	0.00501204
ANGPTL2	23452	angiopoietin like 2	9q33.3	118.844	1.67488	9.78181e-24	6.86097e-22
RPL29P24	100129591	ribosomal protein L29 pseudogene 24	12q24.31	1.69599	-1.67389	0.000987533	0.00327147
STAT1	6772	signal transducer and activator of transcription 1	2q32.2	2596.75	1.67364	5.03731e-25	4.2042e-23
IGHV1-12	28471	immunoglobulin heavy variable 1-12 (pseudogene)	14q32.33	9.51271	1.6734	8.56395e-06	4.24804e-05
TBX21	30009	T-box transcription factor 21	17q21.32	8.56329	1.67334	4.73232e-10	4.74179e-09
RIMKLA	284716	ribosomal modification protein rimK like family member A	1p34.2	384.03	-1.67305	8.18063e-48	1.6014e-44
IGLV1-44	28823	immunoglobulin lambda variable 1-44	22q11.22	95.4254	1.67297	6.15227e-13	9.60674e-12
IGKV1-27	28935	immunoglobulin kappa variable 1-27	2p11.2	153.268	1.67221	3.38246e-13	5.49695e-12
PPARGC1A	10891	PPARG coactivator 1 alpha	4p15.2	781.571	-1.6716	2.02658e-19	7.62908e-18
SLC16A6	9120	solute carrier family 16 member 6	17q24.2	17.4424	1.67085	6.18719e-13	9.64727e-12
PRF1	5551	perforin 1	10q22.1	47.1372	1.67024	2.16398e-19	8.07573e-18
APOL2	23780	apolipoprotein L2	22q12.3	413.358	1.67013	3.66554e-27	3.88818e-25
FOLH1	2346	folate hydrolase 1	11p11.12	3.43773	1.66954	0.000103246	0.000422019
MSC	9242	musculin	8q13.3	14.3133	1.66865	2.7267e-16	6.78776e-15
WNT5A	7474	Wnt family member 5A	3p14.3	248.668	1.66845	2.17126e-24	1.68179e-22
LAMP3	27074	lysosomal associated membrane protein 3	3q27.1	91.6843	1.66827	2.01478e-11	2.49191e-10
BDNF	627	brain derived neurotrophic factor	11p14.1	6.03668	1.66752	1.16269e-08	9.44763e-08
GSDMC	56169	gasdermin C	8q24.21	2.21844	1.66698	0.000123373	0.000497208
SYT17	51760	synaptotagmin 17	16p12.3	47.7447	-1.66686	1.23375e-20	5.51169e-19
IFITM3	10410	interferon induced transmembrane protein 3	11p15.5	395.074	1.66626	1.94416e-31	3.87627e-29
KANK4	163782	KN motif and ankyrin repeat domains 4	1p31.3	32.8533	-1.66514	3.23426e-13	5.26405e-12
MESP1	55897	mesoderm posterior bHLH transcription factor 1	15q26.1	7.8937	-1.66409	1.50415e-08	1.1987e-07
RNU4-50P	106481871	RNA, U4 small nuclear 50, pseudogene	8q12.1	0.775759	-1.66363	0.0204761	0.0474558
FSIP1	161835	fibrous sheath interacting protein 1	15q14	35.5951	-1.66267	3.1365e-16	7.7541e-15
ENTPD5	957	ectonucleoside triphosphate diphosphohydrolase 5 (inactive)	14q24.3	3165.44	-1.66149	3.47457e-31	6.74035e-29
RN7SKP239	106480907	RN7SK pseudogene 239	11q13.2	1.06836	-1.66013	0.00926591	0.0238037
HMSD	284293	histocompatibility minor serpin domain containing	18q22.1	2.28358	1.65949	4.63883e-05	0.000201712
SLC5A8	160728	solute carrier family 5 member 8	12q23.1-q23.2	10.9156	1.65848	5.64691e-06	2.89883e-05
UGT1A3	54659	UDP glucuronosyltransferase family 1 member A3	2q37.1	1.64904	-1.65837	0.00850811	0.0220835
RPS29P12	100131173	ribosomal protein S29 pseudogene 12	5q35.3	1.8507	-1.65816	0.00392671	0.011223
RN7SL775P	106481859	RNA, 7SL, cytoplasmic 775, pseudogene	17p11.2	1.12035	1.65784	0.00563811	0.0154283
SEZ6L	23544	seizure related 6 homolog like	22q12.1	4.50972	-1.65767	3.01417e-06	1.61734e-05
SAMD9L	219285	sterile alpha motif domain containing 9 like	7q21.2	1013.65	1.65767	4.27212e-20	1.72916e-18
CFAP65	255101	cilia and flagella associated protein 65	2q35	1.74663	-1.65739	0.001487	0.00472962
NLRP14	338323	NLR family pyrin domain containing 14	11p15.4	7.89181	1.65664	1.74788e-09	1.61741e-08
ANKRD22	118932	ankyrin repeat domain 22	10q23.31	286.66	1.65534	4.60595e-20	1.8573e-18
LDLRAD2	401944	low density lipoprotein receptor class A domain containing 2	1p36.12	3.4586	1.65467	1.30107e-05	6.26053e-05
CYP7B1	9420	cytochrome P450 family 7 subfamily B member 1	8q12.3	58.6261	1.65448	8.77273e-18	2.6457e-16
IGKV1D-37	28894	immunoglobulin kappa variable 1D-37 (non-functional)	2p11.2	38.2247	1.65398	9.80893e-10	9.42086e-09
GAD1	2571	glutamate decarboxylase 1	2q31.1	1.09593	1.6539	0.010431	0.0263907
DNAH5	1767	dynein axonemal heavy chain 5	5p15.2	11.722	1.65351	1.12097e-09	1.06805e-08
SERPINA7	6906	serpin family A member 7	Xq22.3	1.04693	-1.65318	0.0151222	0.0364695
FGF9	2254	fibroblast growth factor 9	13q12.11	41.0348	-1.65315	5.3553e-19	1.89042e-17
IGKV1-17	28937	immunoglobulin kappa variable 1-17	2p11.2	104.478	1.65313	1.02859e-12	1.5543e-11
BHLHA15	168620	basic helix-loop-helix family member a15	7q21.3	5.5741	1.65242	4.20104e-06	2.20637e-05
IGLV1-51	28820	immunoglobulin lambda variable 1-51	22q11.22	550.227	1.65235	7.65925e-13	1.18142e-11
PHLDA2	7262	pleckstrin homology like domain family A member 2	11p15.4	9.38782	1.65209	2.94891e-08	2.24536e-07
NTRK2	4915	neurotrophic receptor tyrosine kinase 2	9q21.33	170.36	-1.65163	1.15189e-06	6.68563e-06
TPPP2	122664	tubulin polymerization promoting protein family member 2	14q11.2	1.79722	-1.64998	0.00135209	0.00434609
IFI30	10437	IFI30 lysosomal thiol reductase	19p13.11	6.06214	1.64862	1.04623e-06	6.1202e-06
SLC30A10	55532	solute carrier family 30 member 10	1q41	279.226	-1.64809	4.64259e-11	5.42246e-10
EGR2	1959	early growth response 2	10q21.3	30.3591	1.64648	2.67977e-07	1.73545e-06
ZFP57	346171	ZFP57 zinc finger protein	6p22.1	3.33375	1.64581	0.0187084	0.043869
ASXL3	80816	ASXL transcriptional regulator 3	18q12.1	29.3268	-1.64569	1.94887e-12	2.82023e-11
OR8D4	338662	olfactory receptor family 8 subfamily D member 4	11q24.1	3.32385	-1.64409	0.000305643	0.00113551
ISCA2P1	100287193	iron-sulfur cluster assembly 2 pseudogene 1	22q12.1	1.61815	-1.64407	0.0112177	0.0281232
TRBJ1-4	28632	T cell receptor beta joining 1-4	7q34	1.07739	1.64327	0.00522179	0.0144364
SPATA12	353324	spermatogenesis associated 12	3p14.3	1.54919	1.6429	0.00107614	0.00354159
CELA3B	23436	chymotrypsin like elastase 3B	1p36.12	2.31627	-1.64284	0.00377428	0.0108362
LINC00173	100287569	long intergenic non-protein coding RNA 173	12q24.22	1.39581	1.6426	0.00274336	0.00814909
G6PC2	57818	glucose-6-phosphatase catalytic subunit 2	2q31.1	1.18767	-1.6404	0.00828782	0.021629
ST3GAL1	6482	ST3 beta-galactoside alpha-2,3-sialyltransferase 1	8q24.22	392.188	1.64018	2.76328e-31	5.45887e-29
LINC00923	91948	long intergenic non-protein coding RNA 923	15q26.2	14.7776	-1.6395	6.04268e-08	4.36781e-07
IGKJ1	28950	immunoglobulin kappa joining 1	2p11.2	1849.43	1.63941	2.04709e-20	8.7589e-19
CR1	1378	complement C3b/C4b receptor 1 (Knops blood group)	1q32.2	120.462	1.6386	1.9133e-07	1.26378e-06
IGLJ3	28831	immunoglobulin lambda joining 3	22q11.22	271.839	1.63842	2.90497e-14	5.40645e-13
RAMP3	10268	receptor activity modifying protein 3	7p13	48.1869	1.63786	1.30102e-17	3.85881e-16
IGHV7-81	28378	immunoglobulin heavy variable 7-81 (non-functional)	14q32.33	18.5113	1.63726	7.57593e-07	4.54408e-06
TTYH1	57348	tweety family member 1	19q13.42	1.13713	-1.63622	0.0110678	0.0277895
LINC01353	100506775	long intergenic non-protein coding RNA 1353	1q32.1	1.22836	1.63584	0.00253097	0.00757462
MCPH1-AS1	100507530	MCPH1 antisense RNA 1	8p23.1	5.77582	-1.63581	2.48677e-07	1.61824e-06
SGK2	10110	serum/glucocorticoid regulated kinase 2	20q13.12	639.418	-1.6343	1.35771e-31	2.86624e-29
GPR85	54329	G protein-coupled receptor 85	7q31.1	10.5165	1.63425	1.16393e-12	1.73686e-11
AGPAT4-IT1	79992	AGPAT4 intronic transcript 1	6q26	6.67674	1.63411	1.72973e-07	1.15029e-06
DEPDC1-AS1	101927220	DEPDC1 antisense RNA 1	1p31.3-p31.2	0.692901	1.63358	0.017654	0.0417511
CHST4	10164	carbohydrate sulfotransferase 4	16q22.2	1.58405	1.63354	0.00275246	0.00817275
IGKV2-26	28922	immunoglobulin kappa variable 2-26 (pseudogene)	2p11.2	25.5512	1.63338	1.15104e-06	6.68247e-06
ELAVL2	1993	ELAV like RNA binding protein 2	9p21.3	17.6616	-1.6331	1.96057e-11	2.43185e-10
LINC00937	389634	long intergenic non-protein coding RNA 937	12p13.31	0.963964	1.63229	0.0015544	0.00492001
CYP1B1	1545	cytochrome P450 family 1 subfamily B member 1	2p22.2	30.1838	1.63199	1.4211e-05	6.7971e-05
BHLHE40	8553	basic helix-loop-helix family member e40	3p26.1	483.896	1.62986	1.11369e-47	1.99843e-44
IGKJ4	28947	immunoglobulin kappa joining 4	2p11.2	1738.52	1.62938	6.47952e-18	1.98469e-16
IGKV1-33	28933	immunoglobulin kappa variable 1-33	2p11.2	57.5799	1.62935	7.69567e-12	1.01352e-10
FIBIN	387758	fin bud initiation factor homolog	11p14.2	20.1301	1.62782	1.96478e-15	4.36161e-14
CA3-AS1	100996348	CA3 antisense RNA 1	8q21.2	15.6282	-1.62748	4.92478e-16	1.19286e-14
TTR	7276	transthyretin	18q12.1	7.82991	-1.62567	5.74851e-09	4.92569e-08
IGKV2D-26	28884	immunoglobulin kappa variable 2D-26	2p11.2	13.548	1.62537	5.04259e-06	2.61833e-05
IGHV3-53	28420	immunoglobulin heavy variable 3-53	14q32.33	130.045	1.62418	3.28711e-12	4.58131e-11
MSLN	10232	mesothelin	16p13.3	12.5709	-1.62395	0.00156821	0.00496008
HTR3E	285242	5-hydroxytryptamine receptor 3E	3q27.1	6.68001	-1.62383	9.50601e-07	5.60035e-06
CCDC13	152206	coiled-coil domain containing 13	3p22.1	12.947	-1.62359	3.51014e-07	2.22436e-06
ACPP	55	acid phosphatase, prostate	3q22.1	163.648	1.62215	1.2871e-29	2.00835e-27
IGKV1D-33	28896	immunoglobulin kappa variable 1D-33	2p11.2	198.057	1.62154	5.15435e-14	9.19541e-13
DOK3	79930	docking protein 3	5q35.3	30.7732	1.62142	5.58629e-13	8.76108e-12
ERO1A	30001	endoplasmic reticulum oxidoreductase 1 alpha	14q22.1	1776.59	1.62138	6.8542e-26	6.3617e-24
ADAMTS9	56999	ADAM metallopeptidase with thrombospondin type 1 motif 9	3p14.1	219.452	1.62114	8.51844e-25	6.94801e-23
ENPP7P4	100421816	ectonucleotide pyrophosphatase/phosphodiesterase 7 pseudogene 4	3q21.2	2.28651	-1.61927	0.00120207	0.00390704
IGKV3-15	28913	immunoglobulin kappa variable 3-15	2p11.2	989.736	1.61913	1.54914e-16	3.99971e-15
F2R	2149	coagulation factor II thrombin receptor	5q13.3	326.251	1.61848	2.13055e-51	6.55386e-48
SPOCD1	90853	SPOC domain containing 1	1p35.2	5.56399	1.61802	2.51453e-06	1.37111e-05
LOXHD1	125336	lipoxygenase homology domains 1	18q21.1	1.4163	1.6174	0.00537436	0.0148063
TNFSF8	944	TNF superfamily member 8	9q32-q33.1	36.2667	1.61725	1.6708e-12	2.43748e-11
SRIP1	6644	sorcin pseudogene 1	4q12	0.88749	-1.6163	0.0104749	0.0264798
SLC26A3	1811	solute carrier family 26 member 3	7q22.3-q31.1	45326.8	-1.61626	1.28258e-13	2.18668e-12
MTND4P12	100293090	MT-ND4 pseudogene 12	5q31.1	78.3209	-1.61506	0.00495006	0.0137735
CST7	8530	cystatin F	20p11.21	34.321	1.61364	3.851e-17	1.06176e-15
POU2F2	5452	POU class 2 homeobox 2	19q13.2	51.8891	1.61183	1.71661e-08	1.35003e-07
MGC32805	153163	uncharacterized LOC153163	5q23.2	7.01085	-1.61177	0.0192137	0.0448924
GEM	2669	GTP binding protein overexpressed in skeletal muscle	8q22.1	133.39	1.61119	1.88698e-19	7.12849e-18
CCNJL	79616	cyclin J like	5q33.3	159.631	-1.61093	3.80321e-25	3.22419e-23
VIPR1	7433	vasoactive intestinal peptide receptor 1	3p22.1	600.319	-1.60921	3.55848e-23	2.24049e-21
MTNR1A	4543	melatonin receptor 1A	4q35.2	13.458	1.60878	1.28258e-14	2.50842e-13
IGHV3-23	28442	immunoglobulin heavy variable 3-23	14q32.33	1137.45	1.60866	4.81915e-13	7.619e-12
LINC00870	201617	long intergenic non-protein coding RNA 870	3p13	4.79575	-1.60782	1.15561e-05	5.59817e-05
PLA2G2A	5320	phospholipase A2 group IIA	1p36.13	465.285	1.60769	1.05336e-05	5.14682e-05
OMP	4975	olfactory marker protein	11q13.5	2.9672	-1.60505	0.000144547	0.000573594
CSGALNACT1	55790	chondroitin sulfate N-acetylgalactosaminyltransferase 1	8p21.3	43.5246	1.60472	6.83741e-21	3.15268e-19
NOTCH3	4854	notch receptor 3	19p13.12	59.1063	1.60323	2.43613e-13	4.00743e-12
ALG1L13P	106479038	ALG1 like 13, pseudogene	8p23.1	2.44065	1.60294	0.000124487	0.000501138
HBD	3045	hemoglobin subunit delta	11p15.4	1.83527	1.60257	0.000912357	0.00304775
RPL10L	140801	ribosomal protein L10 like	14q21.2	15.5251	-1.6008	5.45084e-12	7.30385e-11
BRINP3	339479	BMP/retinoic acid inducible neural specific 3	1q31.1	140.636	-1.6	3.33681e-05	0.000149473
SLA	6503	Src like adaptor	8q24.22	333.11	1.59926	1.00542e-23	7.02914e-22
SLC6A6	6533	solute carrier family 6 member 6	3p25.1	227.779	1.59924	2.87255e-33	7.02893e-31
SCRG1	11341	stimulator of chondrogenesis 1	4q34.1	0.743807	1.59905	0.0156531	0.037593
TRIB2	28951	tribbles pseudokinase 2	2p24.3	140.357	1.59748	2.8521e-26	2.74171e-24
RPL7L1P2	100420155	ribosomal protein L7 like 1 pseudogene 2	7p12.1	3.36086	-1.5966	1.28492e-05	6.18699e-05
FNDC4	64838	fibronectin type III domain containing 4	2p23.3	10.131	1.59659	2.09455e-13	3.4774e-12
NCOA7	135112	nuclear receptor coactivator 7	6q22.31-q22.32	922.586	1.59656	2.32388e-26	2.25406e-24
LINC00242	401288	long intergenic non-protein coding RNA 242	6q27	1.45239	1.59511	0.000468922	0.00166953
KIFC3	3801	kinesin family member C3	16q21	31.2469	1.59502	7.16408e-14	1.2552e-12
TMEFF2	23671	transmembrane protein with EGF like and two follistatin like domains 2	2q32.3	1.56986	-1.59496	0.00892658	0.0230364
CYP19A1	1588	cytochrome P450 family 19 subfamily A member 1	15q21.2	1.93109	1.59475	0.00139074	0.00445371
NXF3	56000	nuclear RNA export factor 3	Xq22.1	2.85068	-1.59437	0.000407733	0.00147335
COL18A1	80781	collagen type XVIII alpha 1 chain	21q22.3	126.037	1.59385	3.82467e-13	6.14602e-12
SPAG4	6676	sperm associated antigen 4	20q11.22	23.8404	1.59318	2.08326e-10	2.19251e-09
MMP25	64386	matrix metallopeptidase 25	16p13.3	30.3557	1.5928	1.30083e-15	2.9641e-14
MMP28	79148	matrix metallopeptidase 28	17q12	170.794	-1.59267	1.13214e-18	3.80318e-17
GREB1	9687	growth regulating estrogen receptor binding 1	2p25.1	8.65079	1.59232	7.10459e-11	8.04751e-10
DCC	1630	DCC netrin 1 receptor	18q21.2	12.1518	1.59222	1.76683e-08	1.38648e-07
DTHD1	401124	death domain containing 1	4p14	18.8437	1.5922	1.54793e-10	1.66556e-09
UBTD1	80019	ubiquitin domain containing 1	10q24.1-q24.2	4.97821	1.59089	3.21319e-06	1.71346e-05
TAP1	6890	transporter 1, ATP binding cassette subfamily B member	6p21.32	1285.59	1.59086	9.74297e-27	9.94291e-25
RNF152	220441	ring finger protein 152	18q21.33	1294.57	-1.5899	3.29793e-22	1.82556e-20
IGHV3-22	28443	immunoglobulin heavy variable 3-22 (pseudogene)	14q32.33	7.41626	1.58963	3.55518e-06	1.88139e-05
SNORD93	692210	small nucleolar RNA, C/D box 93	7p15.3	0.674774	1.58924	0.00593108	0.0161255
FIRRE	286467	firre intergenic repeating RNA element	Xq26.2	5.05869	1.58815	6.73334e-08	4.81052e-07
IGKV2-29	28920	immunoglobulin kappa variable 2-29 (gene/pseudogene)	2p11.2	19.1997	1.58765	0.000600264	0.00208375
SLC4A3	6508	solute carrier family 4 member 3	2q35	2.03991	1.58668	0.000309985	0.00114985
NLRP7	199713	NLR family pyrin domain containing 7	19q13.42	14.4528	1.58584	8.1175e-10	7.90209e-09
HAMP	57817	hepcidin antimicrobial peptide	19q13.12	0.721728	1.58498	0.0119093	0.0295851
CXCR6	10663	C-X-C motif chemokine receptor 6	3p21.31	108.946	1.58478	1.36971e-16	3.55778e-15
KRT23	25984	keratin 23	17q21.2	4.88641	1.58457	1.59392e-06	9.03685e-06
IGHV3-32	28435	immunoglobulin heavy variable 3-32 (pseudogene)	14q32.33	1.35815	1.58417	0.000935564	0.00311671
RNA5SP108	100873378	RNA, 5S ribosomal pseudogene 108	2q24.2	1.00193	1.58238	0.0131461	0.032263
ICAM5	7087	intercellular adhesion molecule 5	19p13.2	0.856105	1.58219	0.0177514	0.0419493
HEPACAM	220296	hepatic and glial cell adhesion molecule	11q24.2	2.32732	-1.58176	0.000658032	0.00226747
IGKV3D-7	28877	immunoglobulin kappa variable 3D-7	2p11.2	108.845	1.58042	3.55566e-17	9.86649e-16
IGHV3-50	28422	immunoglobulin heavy variable 3-50 (pseudogene)	14q32.33	4.07299	1.57962	0.000369764	0.00134746
CASC19	103021165	cancer susceptibility 19	8q24.21	2.18174	1.57961	0.00281894	0.00834941
EDN3	1908	endothelin 3	20q13.32	379.224	-1.57882	3.19622e-21	1.54781e-19
GHR	2690	growth hormone receptor	5p13.1-p12	131.655	-1.57787	3.87247e-12	5.33499e-11
THRB	7068	thyroid hormone receptor beta	3p24.2	411.052	-1.57639	1.36767e-35	4.75e-33
NPY1R	4886	neuropeptide Y receptor Y1	4q32.2	87.5699	-1.57608	5.26981e-09	4.53718e-08
ISG15	9636	ISG15 ubiquitin like modifier	1p36.33	57.3008	1.5752	3.62237e-09	3.2033e-08
SUSD5	26032	sushi domain containing 5	3p22.3	1.24436	1.57419	0.00383331	0.0109793
GNG4	2786	G protein subunit gamma 4	1q42.3	31.1705	-1.57185	1.84191e-11	2.29259e-10
IGSF5	150084	immunoglobulin superfamily member 5	21q22.2	4.68479	-1.57178	3.3171e-06	1.76276e-05
GFAP	2670	glial fibrillary acidic protein	17q21.31	1.07609	1.57059	0.00403959	0.011512
ODF3B	440836	outer dense fiber of sperm tails 3B	22q13.33	6.85005	1.56916	1.59707e-05	7.56983e-05
ABCA13	154664	ATP binding cassette subfamily A member 13	7p12.3	45.3385	1.5689	1.04768e-10	1.15288e-09
OTC	5009	ornithine carbamoyltransferase	Xp11.4	62.8061	-1.56855	2.50252e-11	3.04962e-10
MESP2	145873	mesoderm posterior bHLH transcription factor 2	15q26.1	6.20614	-1.56807	4.38821e-07	2.73888e-06
MROH6	642475	maestro heat like repeat family member 6	8q24.3	16.4287	1.5669	7.26516e-07	4.3662e-06
MTCYBP18	107075130	MT-CYB pseudogene 18	5q31.1	4.13689	-1.56652	0.0130643	0.0320848
ACSF2	80221	acyl-CoA synthetase family member 2	17q21.33	474.764	-1.5661	6.42304e-20	2.5518e-18
CHRNA7	1139	cholinergic receptor nicotinic alpha 7 subunit	15q13.3	10.8817	-1.56428	3.66511e-09	3.23844e-08
ADGRV1	84059	adhesion G protein-coupled receptor V1	5q14.3	142.325	-1.5639	1.5358e-11	1.92494e-10
RAET1E	135250	retinoic acid early transcript 1E	6q25.1	2.68032	1.56355	4.0252e-05	0.000177249
IGHV3-30-2	28438	immunoglobulin heavy variable 3-30-2 (pseudogene)	14q32.33	2.76178	1.56295	0.000614604	0.00213044
PNMA3	29944	PNMA family member 3	Xq28	2.46567	1.56248	0.00022149	0.000846381
ICOS	29851	inducible T cell costimulator	2q33.2	52.3125	1.56125	7.69384e-09	6.44135e-08
PLA2G5	5322	phospholipase A2 group V	1p36.13	2.23459	1.56096	0.000586315	0.00203993
PCDHA9	9752	protocadherin alpha 9	5q31.3	2.29891	-1.56088	0.0010894	0.00357647
CLDN11	5010	claudin 11	3q26.2	5.20627	1.55779	3.16272e-06	1.6899e-05
PHGDH	26227	phosphoglycerate dehydrogenase	1p12	36.2028	1.55766	1.08864e-12	1.62903e-11
CPA2	1358	carboxypeptidase A2	7q32.2	5.44589	-1.55751	0.00224514	0.00680717
PIWIL2	55124	piwi like RNA-mediated gene silencing 2	8p21.3	57.7343	-1.55616	9.27315e-16	2.16806e-14
MPO	4353	myeloperoxidase	17q22	0.655393	1.55608	0.0165315	0.0394212
ZNF385C	201181	zinc finger protein 385C	17q21.2	13.7584	-1.55597	3.45235e-09	3.06049e-08
IGHV7-34-1	28382	immunoglobulin heavy variable 7-34-1 (pseudogene)	14q32.33	1.56393	1.55538	0.00379193	0.0108767
MIXL1	83881	Mix paired-like homeobox	1q42.12	10.9085	1.55526	2.86721e-09	2.57571e-08
NMNAT1P1	326607	NMNAT1 pseudogene 1	14q31.1	0.51893	1.55497	0.0201343	0.0467692
TNFAIP2	7127	TNF alpha induced protein 2	14q32.32	265.598	1.55382	9.09795e-21	4.10705e-19
RNU6-570P	106481361	RNA, U6 small nuclear 570, pseudogene	1q32.1	3.76067	-1.55374	4.36847e-05	0.00019092
LAMC2	3918	laminin subunit gamma 2	1q25.3	1376.54	1.55323	5.83054e-21	2.7058e-19
SERPINB9	5272	serpin family B member 9	6p25.2	268.005	1.55285	6.31554e-25	5.19055e-23
IL18RAP	8807	interleukin 18 receptor accessory protein	2q12.1	39.8382	1.5525	3.45124e-13	5.6045e-12
IGKV1D-32	28897	immunoglobulin kappa variable 1D-32 (pseudogene)	2p11.2	8.55704	1.55231	0.000506897	0.00179081
CDH5	1003	cadherin 5	16q21	113.202	1.55185	6.88091e-28	8.09654e-26
IGHV3-66	28412	immunoglobulin heavy variable 3-66	14q32.33	153.595	1.5518	3.06848e-12	4.30727e-11
UGT1A10	54575	UDP glucuronosyltransferase family 1 member A10	2q37.1	427.444	-1.55167	1.10578e-15	2.56304e-14
IGKV1D-12	28903	immunoglobulin kappa variable 1D-12	2p11.2	137.453	1.54992	5.99993e-15	1.23161e-13
CDC25B	994	cell division cycle 25B	20p13	186.984	1.54964	6.98841e-30	1.14871e-27
LINC00535	642924	long intergenic non-protein coding RNA 535	8q22.1	4.10116	-1.54911	2.92228e-05	0.00013203
LINC00839	84856	long intergenic non-protein coding RNA 839	10q11.21	3.52861	1.5488	0.000240998	0.000914917
DMRTA1	63951	DMRT like family A1	9p21.3	35.3082	-1.54834	3.41333e-09	3.02715e-08
NEB	4703	nebulin	2q23.3	19.1996	1.54812	1.07439e-09	1.02593e-08
ARG2	384	arginase 2	14q24.1	19.3784	1.54752	5.09679e-09	4.39876e-08
MIR223	407008	microRNA 223	Xq12	31.6422	1.54702	1.29723e-10	1.40864e-09
SLC23A1	9963	solute carrier family 23 member 1	5q31.2	30.4	-1.54513	1.75142e-09	1.61929e-08
HSD17B13	345275	hydroxysteroid 17-beta dehydrogenase 13	4q22.1	6.52525	-1.54475	1.6673e-06	9.41569e-06
UBR5-AS1	101927221	UBR5 antisense RNA 1	8q22.3	24.3896	-1.54388	1.88777e-12	2.73732e-11
MIAT	440823	myocardial infarction associated transcript	22q12.1	140.861	1.54379	2.06718e-12	2.97346e-11
ISG20	3669	interferon stimulated exonuclease gene 20	15q26.1	238.456	1.54365	7.31721e-24	5.25205e-22
TRAV2	28691	T cell receptor alpha variable 2	14q11.2	1.44502	1.54364	0.00256982	0.00767809
LINC00880	339894	long intergenic non-protein coding RNA 880	3q25.31	2.71567	1.54329	3.59533e-05	0.000159757
UNC13D	201294	unc-13 homolog D	17q25.1	169.64	1.54304	2.43623e-11	2.97221e-10
BATF2	116071	basic leucine zipper ATF-like transcription factor 2	11q13.1	173.274	1.54273	1.90136e-25	1.6711e-23
SUCNR1	56670	succinate receptor 1	3q25.1	41.6828	1.54233	5.16926e-15	1.07235e-13
UBFD1P1	100130484	ubiquitin family domain containing 1 pseudogene 1	3q11.2	0.869062	1.54189	0.0156169	0.037527
THBD	7056	thrombomodulin	20p11.21	51.8865	1.54186	7.88571e-18	2.39159e-16
FMO5	2330	flavin containing dimethylaniline monoxygenase 5	1q21.1	1141.82	-1.54153	4.14574e-21	1.9663e-19
ERMN	57471	ermin	2q24.1	9.3861	1.54138	4.63967e-11	5.42246e-10
IGKV1-16	28938	immunoglobulin kappa variable 1-16	2p11.2	240.33	1.53969	2.3907e-12	3.39795e-11
SRGN	5552	serglycin	10q22.1	1102.15	1.53963	2.28637e-20	9.65342e-19
SLC36A1	206358	solute carrier family 36 member 1	5q33.1	533.365	-1.53779	7.06929e-29	9.94129e-27
TRIM9	114088	tripartite motif containing 9	14q22.1	36.9242	-1.53723	4.5455e-07	2.82967e-06
SATB2-AS1	150538	SATB2 antisense RNA 1	2q33.1	212.543	-1.537	3.1445e-15	6.73737e-14
FABP1	2168	fatty acid binding protein 1	2p11.2	12190.3	-1.53558	4.12927e-13	6.59122e-12
LRRTM1	347730	leucine rich repeat transmembrane neuronal 1	2p12	3.17598	-1.53493	8.80775e-05	0.000364796
ME1	4199	malic enzyme 1	6q14.2	254.379	1.53492	1.51421e-12	2.22564e-11
TNF	7124	tumor necrosis factor	6p21.33	28.6007	1.53474	1.13916e-07	7.84442e-07
IGHV3-42	28427	immunoglobulin heavy variable 3-42 (pseudogene)	14q32.33	5.18672	1.53349	3.34159e-06	1.77446e-05
RYR2	6262	ryanodine receptor 2	1q43	27.8901	1.53344	2.22523e-09	2.03119e-08
COLEC10	10584	collectin subfamily member 10	8q24.12	3.87937	1.53282	2.36896e-05	0.000108904
IRF1	3659	interferon regulatory factor 1	5q31.1	1234.24	1.53265	2.1973e-25	1.92335e-23
IGHV3-52	28421	immunoglobulin heavy variable 3-52 (pseudogene)	14q32.33	14.8491	1.53231	3.93194e-08	2.93878e-07
PIGZ	80235	phosphatidylinositol glycan anchor biosynthesis class Z	3q29	255.084	-1.53158	1.25597e-13	2.14471e-12
KCNQ3	3786	potassium voltage-gated channel subfamily Q member 3	8q24.22	5.23889	1.53136	1.31676e-05	6.33464e-05
IGKV1-39	28930	immunoglobulin kappa variable 1-39 (gene/pseudogene)	2p11.2	81.1563	1.53102	5.66204e-10	5.62625e-09
GBP6	163351	guanylate binding protein family member 6	1p22.2	1.27385	1.53096	0.00270999	0.00805997
NRCAM	4897	neuronal cell adhesion molecule	7q31.1	43.7318	1.53068	2.58716e-06	1.40432e-05
IGLV3-27	28791	immunoglobulin lambda variable 3-27	22q11.22	72.9173	1.52893	8.27148e-10	8.02657e-09
AIM2	9447	absent in melanoma 2	1q23.1-q23.2	47.0081	1.52827	1.31095e-09	1.23701e-08
SBNO2	22904	strawberry notch homolog 2	19p13.3	178.492	1.52789	2.54339e-16	6.38308e-15
GZMK	3003	granzyme K	5q11.2	46.1745	1.52676	2.87325e-09	2.57898e-08
LTF	4057	lactotransferrin	3p21.31	136.891	1.5264	0.00134588	0.00432744
PCDH17	27253	protocadherin 17	13q21.1	76.7775	1.5252	3.78313e-24	2.82855e-22
SLCO4C1	353189	solute carrier organic anion transporter family member 4C1	5q21.1	27.8061	-1.52465	1.68029e-08	1.3234e-07
IGLV3-22	28795	immunoglobulin lambda variable 3-22 (gene/pseudogene)	22q11.22	15.9063	1.52419	1.98236e-06	1.103e-05
RHOU	58480	ras homolog family member U	1q42.13	839.911	-1.52357	3.05684e-28	3.69792e-26
CHST15	51363	carbohydrate sulfotransferase 15	10q26.13	259.547	1.52355	1.67524e-33	4.19454e-31
IL3RA	3563	interleukin 3 receptor subunit alpha	Xp22.33	75.1628	1.52314	1.75473e-18	5.77746e-17
PSAT1	29968	phosphoserine aminotransferase 1	9q21.2	108.452	1.52311	3.19234e-08	2.41619e-07
IGHV3OR16-13	100287372	immunoglobulin heavy variable 3/OR16-13 (non-functional)	16p11.2	76.1	1.523	1.4061e-11	1.76959e-10
CWH43	80157	cell wall biogenesis 43 C-terminal homolog	4p11	536.9	-1.52283	4.64264e-11	5.42246e-10
FAM187B2P	100421621	family with sequence similarity 187, member B pseudogene	19q13.12	1.43846	-1.52244	0.00607268	0.0164668
ZFPM2-AS1	102723356	ZFPM2 antisense RNA 1	8q23.1	2.22106	1.51941	0.000930344	0.00310014
SCUBE2	57758	signal peptide, CUB domain and EGF like domain containing 2	11p15.4	149.634	-1.51898	4.70181e-14	8.44405e-13
FCGR2A	2212	Fc fragment of IgG receptor IIa	1q23.3	263.198	1.5184	1.36582e-16	3.55195e-15
IGKV4-1	28908	immunoglobulin kappa variable 4-1	2p11.2	2457.83	1.51705	1.71791e-14	3.32062e-13
COX4I2	84701	cytochrome c oxidase subunit 4I2	20q11.21	3.28745	1.51669	8.42058e-06	4.17938e-05
CD164L2	388611	CD164 molecule like 2	1p36.11	1.62136	1.51589	0.0137252	0.0334591
IGKV1D-22	28899	immunoglobulin kappa variable 1D-22 (pseudogene)	2p11.2	7.0021	1.51566	2.39882e-05	0.00011023
APOL4	80832	apolipoprotein L4	22q12.3	66.4271	1.51463	3.11404e-14	5.76567e-13
HLA-DQB1	3119	major histocompatibility complex, class II, DQ beta 1	6p21.32	857.142	1.51393	5.25701e-08	3.84247e-07
ANKDD1A	348094	ankyrin repeat and death domain containing 1A	15q22.31	16.508	1.51275	7.99079e-12	1.0479e-10
SLC4A4	8671	solute carrier family 4 member 4	4q13.3	5924.96	-1.51196	4.46109e-17	1.21905e-15
PECAM1	5175	platelet and endothelial cell adhesion molecule 1	17q23.3	904.077	1.51186	6.65128e-40	4.09205e-37
NEU4	129807	neuraminidase 4	2q37.3	52.0576	-1.51177	2.0075e-07	1.32113e-06
VSNL1	7447	visinin like 1	2p24.2	56.0902	1.51147	1.27908e-21	6.45023e-20
LILRB1	10859	leukocyte immunoglobulin like receptor B1	19q13.42	52.3792	1.51129	6.78547e-21	3.14218e-19
ITPKA	3706	inositol-trisphosphate 3-kinase A	15q15.1	49.1652	-1.51051	8.49418e-09	7.05109e-08
IGLV11-55	28770	immunoglobulin lambda variable 11-55 (non-functional)	22q11.22	30.2603	1.50947	3.94103e-06	2.07538e-05
MAMDC2	256691	MAM domain containing 2	9q21.12	124.427	-1.509	6.37777e-19	2.21862e-17
IGKV2D-10	28890	immunoglobulin kappa variable 2D-10 (pseudogene)	2p11.2	2.16771	1.50885	0.0103555	0.0262212
TIPARP-AS1	100287227	TIPARP antisense RNA 1	3q25.31	4.55258	-1.50881	6.05093e-06	3.08975e-05
TAT	6898	tyrosine aminotransferase	16q22.2	12.2166	-1.50843	7.60776e-07	4.56029e-06
KLB	152831	klotho beta	4p14	30.9806	-1.5083	1.00091e-15	2.33506e-14
DEPDC7	91614	DEP domain containing 7	11p13	80.4793	-1.50734	2.08714e-19	7.81606e-18
MCAM	4162	melanoma cell adhesion molecule	11q23.3	202.477	1.50724	3.2713e-21	1.57939e-19
IL10	3586	interleukin 10	1q32.1	12.2447	1.50679	3.69037e-10	3.76432e-09
IGHV3-36	28431	immunoglobulin heavy variable 3-36 (pseudogene)	14q32.33	5.06618	1.50654	1.57862e-05	7.48896e-05
MST1P2	11209	macrophage stimulating 1 pseudogene 2	1p36.13	2.77496	-1.50653	0.00487236	0.0135832
TRIM36-IT1	100874338	TRIM36 intronic transcript 1	5q22.3	3.57592	-1.50476	0.000145759	0.000577273
FAM47E	100129583	family with sequence similarity 47 member E	4q21.1	28.3317	-1.50459	5.41742e-16	1.30631e-14
EGOT	100126791	eosinophil granule ontogeny transcript	3p26.1	0.6609	1.50403	0.0118105	0.0293808
OSMR-AS1	101929768	OSMR antisense RNA 1 (head to head)	5p13.1	1.11699	1.50318	0.00530251	0.0146289
FREM2	341640	FRAS1 related extracellular matrix 2	13q13.3	29.7783	-1.5028	7.56245e-09	6.34121e-08
XXYLT1-AS2	101410543	XXYLT1 antisense RNA 2	3q29	3.63869	1.50266	0.000154495	0.00060937
CYP2C8	1558	cytochrome P450 family 2 subfamily C member 8	10q23.33	4.47095	-1.50247	0.00110005	0.00360811
DCST2	127579	DC-STAMP domain containing 2	1q21.3	3.78603	-1.50213	0.0021332	0.00651641
PTAFR	5724	platelet activating factor receptor	1p35.3	168.655	1.50189	7.40353e-30	1.20773e-27
NIPAL4	348938	NIPA like domain containing 4	5q33.3	3.45862	1.50117	5.81453e-06	2.97963e-05
SLC22A4	6583	solute carrier family 22 member 4	5q31.1	37.5958	-1.50078	2.43031e-08	1.87167e-07
OR2S1P	392313	olfactory receptor family 2 subfamily S member 1 pseudogene	9p13.3	3.99225	-1.50072	4.45092e-05	0.000194208
G0S2	50486	G0/G1 switch 2	1q32.2	29.7054	1.49943	9.812e-07	5.768e-06
COL5A2	1290	collagen type V alpha 2 chain	2q32.2	1229.04	1.49849	3.53116e-23	2.22981e-21
TRBV7-3	28595	T cell receptor beta variable 7-3	7q34	1.59175	1.49757	0.00140134	0.00448434
CARD17	440068	caspase recruitment domain family member 17	11q22.3	1.27171	1.49693	0.00345197	0.00999344
NOL4	8715	nucleolar protein 4	18q12.1	11.2723	-1.49642	3.519e-08	2.64576e-07
LYPD8	646627	LY6/PLAUR domain containing 8	1q44	1907.64	-1.49623	4.52663e-09	3.94304e-08
S100P	6286	S100 calcium binding protein P	4p16.1	601.34	1.49547	5.22969e-06	2.70374e-05
LINC00570	100874055	long intergenic non-protein coding RNA 570	2p25.1	3.59917	-1.49394	0.000527935	0.00185691
CHST3	9469	carbohydrate sulfotransferase 3	10q22.1	59.0986	1.49349	3.71021e-16	9.14097e-15
XDH	7498	xanthine dehydrogenase	2p23.1	1429.19	1.49334	6.60429e-18	2.02003e-16
SLC35G1	159371	solute carrier family 35 member G1	10q23.33	328.138	-1.49264	3.37995e-36	1.37322e-33
COL1A2	1278	collagen type I alpha 2 chain	7q21.3	2832.44	1.49041	3.4286e-20	1.40893e-18
SNRK-AS1	100873954	SNRK antisense RNA 1	3p22.1	2.02519	-1.49015	0.00867171	0.0224728
NOCT	25819	nocturnin	4q31.1	64.9033	1.48882	3.59807e-13	5.80789e-12
NPY5R	4889	neuropeptide Y receptor Y5	4q32.2	2.07562	-1.48871	0.00496404	0.0138048
WDR78	79819	WD repeat domain 78	1p31.3	249.087	-1.48853	3.47191e-19	1.26285e-17
RPS24P6	100216339	ribosomal protein S24 pseudogene 6	2q11.1	10.4205	1.48783	1.80264e-08	1.41201e-07
CASR	846	calcium sensing receptor	3q13.33-q21.1	4.68295	-1.48759	2.5828e-05	0.000118029
MFAP1P1	646755	microfibril associated protein 1 pseudogene 1	13q12.3	1.11147	-1.48737	0.019861	0.0462144
VEGFC	7424	vascular endothelial growth factor C	4q34.3	13.1318	1.48721	1.39361e-14	2.72064e-13
PTGES	9536	prostaglandin E synthase	9q34.11	24.9492	1.48634	5.64852e-12	7.55463e-11
SCDP1	645313	stearoyl-CoA desaturase pseudogene 1	17p11.2	18.6911	1.4847	1.07106e-06	6.25698e-06
STMND1	401236	stathmin domain containing 1	6p22.3	11.6102	-1.48459	3.33777e-09	2.96503e-08
SH3GL2	6456	SH3 domain containing GRB2 like 2, endophilin A1	9p22.2	8.61511	-1.48378	2.52519e-06	1.37588e-05
C1QTNF3-AMACR	100534612	C1QTNF3-AMACR readthrough (NMD candidate)	5p13.2	1.77522	-1.48284	0.00310507	0.00908198
SERPINF2	5345	serpin family F member 2	17p13.3	8.08353	1.48264	1.82117e-08	1.42497e-07
LINC01229	101928248	long intergenic non-protein coding RNA 1229	16q23.2	1.00906	1.48213	0.0182244	0.0429116
CYP2S1	29785	cytochrome P450 family 2 subfamily S member 1	19q13.2	156.615	-1.4812	3.76315e-14	6.87293e-13
TESC	54997	tescalcin	12q24.22	13.1019	1.48079	2.74666e-11	3.31896e-10
NMNAT3	349565	nicotinamide nucleotide adenylyltransferase 3	3q23	57.1803	-1.48056	1.04164e-24	8.33818e-23
TRBV9	28586	T cell receptor beta variable 9	7q34	4.5171	1.47932	0.000205904	0.000792303
EXPH5	23086	exophilin 5	11q22.3	1531.03	-1.47919	5.39289e-20	2.15846e-18
ADPGK-AS1	100287559	ADPGK antisense RNA 1	15q24.1	1.97837	1.47819	0.000186703	0.000724375
IGHV3OR16-7	28309	immunoglobulin heavy variable 3/OR16-7 (pseudogene)	16p11.2	25.4266	1.47809	6.0097e-09	5.13927e-08
IGKC	3514	immunoglobulin kappa constant	2p11.2	124883	1.47755	2.95112e-17	8.31759e-16
IGHV2OR16-5	100129631	immunoglobulin heavy variable 2/OR16-5 (non-functional)	16p11.2	2.87873	1.47673	0.00132344	0.00426164
OAS2	4939	2'-5'-oligoadenylate synthetase 2	12q24.13	349.542	1.47622	3.88721e-12	5.35187e-11
PKDCC	91461	protein kinase domain containing, cytoplasmic	2p21	305.817	-1.47505	1.17989e-19	4.55316e-18
COL4A2	1284	collagen type IV alpha 2 chain	13q34	804.641	1.47503	4.57507e-19	1.63646e-17
WFDC21P	645638	WAP four-disulfide core domain 21, pseudogene	17q23.1	9.18736	1.47475	7.87196e-09	6.57258e-08
C4A	720	complement C4A (Rodgers blood group)	6p21.33	11.9199	1.47358	7.57222e-07	4.54312e-06
GRIA1	2890	glutamate ionotropic receptor AMPA type subunit 1	5q33.2	5.68175	-1.47351	0.000129685	0.000520408
ANO4	121601	anoctamin 4	12q23.1	5.49753	-1.473	3.28912e-05	0.000147551
IGKV1-8	28942	immunoglobulin kappa variable 1-8	2p11.2	54.0232	1.47285	2.01446e-12	2.90929e-11
BHLHE22	27319	basic helix-loop-helix family member e22	8q12.3	5.1589	1.47214	1.10086e-06	6.4119e-06
TSPAN7	7102	tetraspanin 7	Xp11.4	531.116	-1.47192	3.99682e-21	1.90406e-19
PRDM1	639	PR/SET domain 1	6q21	510.326	1.47152	4.21417e-30	7.14518e-28
OAF	220323	out at first homolog	11q23.3	575.911	-1.47102	4.38041e-31	8.42173e-29
SELL	6402	selectin L	1q24.2	255.612	1.46864	4.64057e-05	0.000201747
IGHVIII-22-2	28349	immunoglobulin heavy variable (III)-22-2 (pseudogene)	14q32.33	3.63176	1.46801	0.000517181	0.00182296
ALPK2	115701	alpha kinase 2	18q21.31-q21.32	29.0187	1.46617	6.60955e-06	3.34958e-05
PLP1	5354	proteolipid protein 1	Xq22.2	118.626	-1.4659	6.09157e-16	1.45906e-14
TTC24	164118	tetratricopeptide repeat domain 24	1q22	2.74626	1.46546	0.00463244	0.0129883
ANGPTL7	10218	angiopoietin like 7	1p36.22	7.51651	-1.46439	2.55311e-07	1.65941e-06
PNOC	5368	prepronociceptin	8p21.1	22.3908	1.46389	3.34065e-10	3.4238e-09
RN7SL172P	106480967	RNA, 7SL, cytoplasmic 172, pseudogene	3q13.33	3.09408	1.46264	3.32426e-05	0.000149035
DEFB1	1672	defensin beta 1	8p23.1	54.3682	-1.46109	7.07856e-08	5.0371e-07
PARP9	83666	poly(ADP-ribose) polymerase family member 9	3q21.1	946.111	1.46101	1.6808e-20	7.29693e-19
IGHV3-74	28408	immunoglobulin heavy variable 3-74	14q32.33	372.966	1.46004	1.38283e-10	1.4963e-09
SERPINA10	51156	serpin family A member 10	14q32.13	4.77615	-1.45941	6.42408e-06	3.26557e-05
TWIST1	7291	twist family bHLH transcription factor 1	7p21.1	4.64848	1.45907	1.92459e-05	9.00526e-05
UNC5D	137970	unc-5 netrin receptor D	8p12	36.8476	-1.45816	2.16224e-07	1.41562e-06
IGHV7-56	28380	immunoglobulin heavy variable 7-56 (pseudogene)	14q32.33	4.92305	1.45738	1.24779e-05	6.01356e-05
MXRA5Y	286544	matrix remodeling associated 5 Y-linked (pseudogene)	Yq11.21	3.44467	1.45734	5.44571e-05	0.00023387
BASP1	10409	brain abundant membrane attached signal protein 1	5p15.1	72.6922	1.45708	3.74346e-13	6.02722e-12
APOBEC3G	60489	apolipoprotein B mRNA editing enzyme catalytic subunit 3G	22q13.1	107.073	1.45598	1.07881e-22	6.3644e-21
ANOS1	3730	anosmin 1	Xp22.31	27.1934	1.45595	5.88178e-11	6.76201e-10
APOBEC3B	9582	apolipoprotein B mRNA editing enzyme catalytic subunit 3B	22q13.1	42.2852	-1.45581	1.27181e-11	1.61473e-10
KCNA2	3737	potassium voltage-gated channel subfamily A member 2	1p13.3	37.501	1.45505	3.28091e-15	7.00872e-14
IGLV3-24	28794	immunoglobulin lambda variable 3-24 (pseudogene)	22q11.22	39.0367	1.45313	4.71838e-07	2.92882e-06
UNQ6494	100129066	uncharacterized LOC100129066	9q22.2	1.52449	1.45309	0.00116044	0.00378372
WNK3	65267	WNK lysine deficient protein kinase 3	Xp11.22	11.3849	1.45291	4.11971e-12	5.6467e-11
TPK1	27010	thiamin pyrophosphokinase 1	7q35	242.312	1.45236	2.16086e-28	2.67413e-26
MYBPC1	4604	myosin binding protein C, slow type	12q23.2	15.3019	-1.45221	9.73599e-05	0.000400239
DYRK3	8444	dual specificity tyrosine phosphorylation regulated kinase 3	1q32.1	26.1824	1.45218	4.82101e-16	1.16904e-14
FBXO2	26232	F-box protein 2	1p36.22	1.79649	1.452	0.000520997	0.00183436
RN7SL68P	107080632	RNA, 7SL, cytoplasmic 68, pseudogene	5q31.3	0.671346	1.45188	0.0180947	0.0426434
RPS6KA6	27330	ribosomal protein S6 kinase A6	Xq21.1	291.382	-1.4516	1.67405e-22	9.66416e-21
AMPD1	270	adenosine monophosphate deaminase 1	1p13.2	68.5796	-1.45036	1.07063e-15	2.48694e-14
CFP	5199	complement factor properdin	Xp11.23	22.9895	1.44974	8.5182e-09	7.0683e-08
PAQR5	54852	progestin and adipoQ receptor family member 5	15q23	952.06	-1.44925	3.58153e-35	1.1685e-32
SAMD12-AS1	552860	SAMD12 antisense RNA 1	8q24.12	6.63327	-1.44898	3.21264e-07	2.04911e-06
INHBB	3625	inhibin subunit beta B	2q14.2	4.39037	1.44848	2.07081e-05	9.64127e-05
SLAMF6	114836	SLAM family member 6	1q23.2-q23.3	118.741	1.44829	2.41424e-11	2.94871e-10
CYP4F12	66002	cytochrome P450 family 4 subfamily F member 12	19p13.12	278.27	-1.44732	5.21341e-21	2.44044e-19
SLC16A4	9122	solute carrier family 16 member 4	1p13.3	27.0497	1.44703	6.15313e-09	5.2515e-08
TFAP2E	339488	transcription factor AP-2 epsilon	1p34.3	2.70748	1.44555	1.38208e-05	6.62667e-05
LRRK2	120892	leucine rich repeat kinase 2	12q12	272.804	1.44551	9.73514e-19	3.32741e-17
IGKV2D-29	28882	immunoglobulin kappa variable 2D-29	2p11.2	76.6468	1.44361	7.86719e-09	6.57115e-08
ZFPM2	23414	zinc finger protein, FOG family member 2	8q23.1	29.0758	1.44335	3.27073e-12	4.5644e-11
GNMT	27232	glycine N-methyltransferase	6p21.1	0.988175	1.44274	0.0114233	0.028559
LACTB2-AS1	286190	LACTB2 antisense RNA 1	8q13.3	1.50792	1.44263	0.00671	0.0179509
DSCAML1	57453	DS cell adhesion molecule like 1	11q23.3	14.7097	-1.44241	1.7165e-06	9.65808e-06
SOWAHA	134548	sosondowah ankyrin repeat domain family member A	5q31.1	273.872	-1.4419	1.25985e-19	4.83572e-18
KCNN3	3782	potassium calcium-activated channel subfamily N member 3	1q21.3	115.294	1.44132	5.78493e-19	2.03209e-17
APOL3	80833	apolipoprotein L3	22q12.3	279.23	1.44123	2.89114e-27	3.11274e-25
DNAH3	55567	dynein axonemal heavy chain 3	16p12.3	56.1319	-1.44115	1.09758e-14	2.17225e-13
HEPACAM2	253012	HEPACAM family member 2	7q21.2	1464.51	-1.44048	1.15544e-19	4.47482e-18
MAS1L	116511	MAS1 proto-oncogene like, G protein-coupled receptor	6p22.1	1.88799	-1.44041	0.00972075	0.0248329
IGKV1D-16	28901	immunoglobulin kappa variable 1D-16	2p11.2	120.169	1.43897	2.5795e-10	2.67297e-09
ENPP7	339221	ectonucleotide pyrophosphatase/phosphodiesterase 7	17q25.3	1.32415	1.43873	0.0097917	0.0249953
LGI4	163175	leucine rich repeat LGI family member 4	19q13.12	22.0578	-1.43776	1.90913e-12	2.76644e-11
IGSF9	57549	immunoglobulin superfamily member 9	1q23.2	153.094	-1.43758	2.04222e-08	1.58469e-07
IGKV1-13	28939	immunoglobulin kappa variable 1-13 (gene/pseudogene)	2p11.2	20.9323	1.43736	9.1026e-07	5.38331e-06
HLA-DPB2	3116	major histocompatibility complex, class II, DP beta 2 (pseudogene)	6p21.32	23.2572	1.43685	0.00913055	0.023498
APOBEC3A	200315	apolipoprotein B mRNA editing enzyme catalytic subunit 3A	22q13.1	12.6627	1.43566	0.00402636	0.0114834
RNF24	11237	ring finger protein 24	20p13	154.643	1.43556	1.48477e-31	3.07418e-29
IGKV1D-13	28902	immunoglobulin kappa variable 1D-13	2p11.2	138.144	1.43554	6.93766e-11	7.87085e-10
CNTN4	152330	contactin 4	3p26.3-p26.2	182.737	-1.43533	1.5634e-16	4.03171e-15
SLC25A21-AS1	100129794	SLC25A21 antisense RNA 1	14q13.3	10.6742	-1.43485	1.50901e-10	1.62549e-09
PRRX2	51450	paired related homeobox 2	9q34.11	3.03205	1.43406	0.000300724	0.00111839
PLCD1	5333	phospholipase C delta 1	3p22.2	386.293	-1.43373	1.61721e-13	2.71633e-12
FPGT-TNNI3K	100526835	FPGT-TNNI3K readthrough	1p31.1	7.71426	-1.43359	2.00069e-06	1.11176e-05
GSTA2	2939	glutathione S-transferase alpha 2	6p12.2	1.54545	-1.43358	0.0077142	0.0202845
GXYLT2	727936	glucoside xylosyltransferase 2	3p13	108.445	-1.43342	2.74033e-15	5.94235e-14
ADAM19	8728	ADAM metallopeptidase domain 19	5q33.3	349.802	1.43305	1.25392e-21	6.33816e-20
PLA2G7	7941	phospholipase A2 group VII	6p12.3	255.968	1.43305	4.49058e-13	7.13094e-12
FSTL1	11167	follistatin like 1	3q13.33	1570.52	1.43293	1.00063e-35	3.71494e-33
ZRANB2-AS2	100852410	ZRANB2 antisense RNA 2 (head to head)	1p31.1	9.20803	-1.43227	3.21476e-08	2.43145e-07
XBP1	7494	X-box binding protein 1	22q12.1	4424.8	1.43184	1.66627e-33	4.19454e-31
IGKV1-6	28943	immunoglobulin kappa variable 1-6	2p11.2	326.712	1.43176	9.25859e-12	1.19595e-10
DAO	1610	D-amino acid oxidase	12q24.11	23.1259	-1.43136	0.000125667	0.000505509
IDO2	169355	indoleamine 2,3-dioxygenase 2	8p11.21	2.43867	1.43129	0.000351896	0.00128889
KCTD4	386618	potassium channel tetramerization domain containing 4	13q14.12-q14.13	6.77307	-1.43084	0.000303673	0.00112858
FLNC	2318	filamin C	7q32.1	88.9615	1.43031	5.1098e-06	2.64939e-05
INA	9118	internexin neuronal intermediate filament protein alpha	10q24.33	1.81136	1.43029	0.000521011	0.00183436
IGHM	3507	immunoglobulin heavy constant mu	14q32.33	7265.98	1.43022	0.000102676	0.000419847
AOX1	316	aldehyde oxidase 1	2q33.1	28.3547	1.43	1.75519e-09	1.62139e-08
IGKV1OR2-108	28862	immunoglobulin kappa variable 1/OR2-108 (non-functional)	2q12-q14	86.3489	1.42974	1.001e-09	9.60109e-09
RN7SL368P	106479357	RNA, 7SL, cytoplasmic 368, pseudogene	19q13.31	4.42545	1.42937	0.000130201	0.000522186
ATP6V1C2	245973	ATPase H+ transporting V1 subunit C2	2p25.1	8.19057	-1.42937	1.23971e-07	8.48527e-07
CACNA1B	774	calcium voltage-gated channel subunit alpha1 B	9q34.3	0.900313	1.42745	0.00797942	0.0209053
DNAH7	56171	dynein axonemal heavy chain 7	2q32.3	109.116	-1.42737	1.90406e-11	2.36584e-10
CLEC4C	170482	C-type lectin domain family 4 member C	12p13.31	1.38921	1.42718	0.0141351	0.0343236
MTCYBP16	107075126	MT-CYB pseudogene 16	4q13.1	1.11969	-1.42591	0.010252	0.026009
ELL2	22936	elongation factor for RNA polymerase II 2	5q15	578.475	1.42498	5.98942e-31	1.11181e-28
SERPING1	710	serpin family G member 1	11q12.1	348.164	1.42451	4.23369e-29	6.11839e-27
IGKV1-32	28934	immunoglobulin kappa variable 1-32 (pseudogene)	2p11.2	4.24958	1.4244	0.000731243	0.00249262
ASGR1	432	asialoglycoprotein receptor 1	17p13.1	1.43741	1.42406	0.00261542	0.00780025
MIR142	406934	microRNA 142	17q22	12.3126	1.42366	6.60952e-06	3.34958e-05
CD72	971	CD72 molecule	9p13.3	44.8876	1.42363	5.95946e-05	0.00025426
MTCO1P3	100873205	MT-CO1 pseudogene 3	21q22.3	3.31104	-1.42304	0.00732337	0.0193775
LINC01055	103752581	long intergenic non-protein coding RNA 1055	13q14.13	4.96083	-1.42285	0.0003205	0.00118478
IFITM1	8519	interferon induced transmembrane protein 1	11p15.5	250.873	1.42255	4.33717e-21	2.05258e-19
MAP3K8	1326	mitogen-activated protein kinase kinase kinase 8	10p11.23	139.238	1.42185	3.54129e-22	1.94527e-20
B3GNT8	374907	UDP-GlcNAc:betaGal beta-1,3-N-acetylglucosaminyltransferase 8	19q13.2	81.8647	-1.42184	1.16744e-06	6.77223e-06
CSF2RB	1439	colony stimulating factor 2 receptor beta common subunit	22q12.3	273.766	1.42155	6.89091e-21	3.17056e-19
IGKV1D-8	28904	immunoglobulin kappa variable 1D-8	2p11.2	168.162	1.42033	1.19665e-10	1.30932e-09
WSCD1	23302	WSC domain containing 1	17p13.2	257.559	-1.42027	8.31854e-19	2.86139e-17
SLC4A9	83697	solute carrier family 4 member 9	5q31.3	2.0137	-1.41984	0.00231201	0.00698926
LZTS1	11178	leucine zipper tumor suppressor 1	8p21.3	6.90493	1.41915	1.48689e-08	1.18539e-07
IGKV3D-20	28874	immunoglobulin kappa variable 3D-20	2p11.2	850.456	1.41789	6.26128e-15	1.2816e-13
IGKV2OR22-4	28847	immunoglobulin kappa variable 2/OR22-4 (pseudogene)	22q11.1	55.8808	1.41538	1.68212e-09	1.55991e-08
SIGLEC22P	114195	sialic acid binding Ig like lectin 22, pseudogene	19q13.41	1.13402	1.41432	0.00501338	0.0139151
KRT40	125115	keratin 40	17q21.2	4.36153	-1.41428	0.000140187	0.000558386
IGLC3	3539	immunoglobulin lambda constant 3 (Kern-Oz+ marker)	22q11.22	3062.88	1.41394	1.41266e-09	1.32601e-08
DAPL1	92196	death associated protein like 1	2q24.1	1.11747	-1.41357	0.018429	0.0432893
IGHV3-71	28411	immunoglobulin heavy variable 3-71 (pseudogene)	14q32.33	58.3655	1.41173	1.29617e-10	1.40819e-09
STUM	375057	stum, mechanosensory transduction mediator homolog	1q42.12	22.5382	1.41142	4.63782e-10	4.64926e-09
EHD3	30845	EH domain containing 3	2p23.1	61.9286	1.41097	2.32505e-18	7.51732e-17
IRAK2	3656	interleukin 1 receptor associated kinase 2	3p25.3	50.8461	1.41013	1.94739e-15	4.32746e-14
NRXN1	9378	neurexin 1	2p16.3	119.635	-1.40927	2.01551e-18	6.55588e-17
ROBO4	54538	roundabout guidance receptor 4	11q24.2	16.4578	1.4081	6.59359e-11	7.51216e-10
ZG16	653808	zymogen granule protein 16	16p11.2	14816.9	-1.40807	4.98741e-09	4.31301e-08
DUSP2	1844	dual specificity phosphatase 2	2q11.2	32.0844	1.4078	1.84403e-07	1.22027e-06
CHMP1B2P	101060146	charged multivesicular body protein 1B2, pseudogene	Xq21.1	23.3299	-1.4077	2.74879e-09	2.47656e-08
KIF26B	55083	kinesin family member 26B	1q44	12.2963	1.4074	1.27433e-08	1.02749e-07
CSMD2	114784	CUB and Sushi multiple domains 2	1p35.1	8.58921	1.4065	3.09238e-06	1.6556e-05
ADGRE3	84658	adhesion G protein-coupled receptor E3	19p13.12	24.9818	1.40503	4.01448e-07	2.52244e-06
ADA	100	adenosine deaminase	20q13.12	32.5289	1.40462	2.98475e-15	6.43713e-14
KLHL5	51088	kelch like family member 5	4p14	234.68	1.40384	1.13204e-21	5.7356e-20
HPCA	3208	hippocalcin	1p35.1	3.1837	-1.40365	0.000689581	0.00236407
FCER1A	2205	Fc fragment of IgE receptor Ia	1q23.2	44.8203	-1.40327	8.40346e-08	5.90574e-07
CNNM2	54805	cyclin and CBS domain divalent metal cation transport mediator 2	10q24.32	369.951	-1.40309	7.89163e-24	5.58982e-22
ST8SIA5	29906	ST8 alpha-N-acetyl-neuraminide alpha-2,8-sialyltransferase 5	18q21.1	1.43759	-1.40271	0.0128343	0.0316057
MCOLN2	255231	mucolipin 2	1p22.3	355.946	-1.40263	1.73182e-07	1.15132e-06
SIAH3	283514	siah E3 ubiquitin protein ligase family member 3	13q14.13	1.97723	-1.40209	0.00609432	0.0165193
FABP2	2169	fatty acid binding protein 2	4q26	696.886	-1.40147	3.10635e-09	2.77203e-08
LTK	4058	leukocyte receptor tyrosine kinase	15q15.1	65.3963	-1.40122	1.08081e-12	1.62198e-11
TRAV8-6	28680	T cell receptor alpha variable 8-6	14q11.2	3.53091	1.40064	0.00451704	0.0127028
IGHV3-37	28430	immunoglobulin heavy variable 3-37 (pseudogene)	14q32.33	9.07764	1.40059	0.00024015	0.000912179
IGLV1-47	28822	immunoglobulin lambda variable 1-47	22q11.22	236.625	1.40003	3.82795e-09	3.37264e-08
GPR68	8111	G protein-coupled receptor 68	14q32.11	26.2329	1.39974	7.36701e-14	1.28761e-12
ADGRG6	57211	adhesion G protein-coupled receptor G6	6q24.2	553.957	1.39958	8.05267e-23	4.83003e-21
TRIM69	140691	tripartite motif containing 69	15q21.1	357.664	1.39943	8.31787e-27	8.5698e-25
LRAT	9227	lecithin retinol acyltransferase	4q32.1	1.25832	-1.39937	0.015914	0.0381431
OVCH1	341350	ovochymase 1	12p11.22	0.964935	1.39907	0.00973997	0.0248761
SH2B2	10603	SH2B adaptor protein 2	7q22.1	9.25124	1.39875	1.02592e-06	6.00792e-06
PDK2	5164	pyruvate dehydrogenase kinase 2	17q21.33	259.359	-1.39775	2.5995e-16	6.49362e-15
SLC5A1	6523	solute carrier family 5 member 1	22q12.3	352.262	1.39624	7.38836e-21	3.39219e-19
RHBDL3	162494	rhomboid like 3	17q11.2	8.07719	1.3954	3.13407e-11	3.75548e-10
LINC00582	100287814	long intergenic non-protein coding RNA 582	1q42.2	3.49947	1.39404	0.00045453	0.00162285
SEMA7A	8482	semaphorin 7A (John Milton Hagen blood group)	15q24.1	52.22	1.39378	2.4182e-08	1.86301e-07
HPD	3242	4-hydroxyphenylpyruvate dioxygenase	12q24.31	0.903605	1.39289	0.0110666	0.0277895
GJC1	10052	gap junction protein gamma 1	17q21.31	32.6768	1.39275	5.43785e-16	1.30977e-14
C11orf96	387763	chromosome 11 open reading frame 96	11p11.2	31.3655	1.39203	3.94541e-08	2.94783e-07
RAB31	11031	RAB31, member RAS oncogene family	18p11.22	391.083	1.39197	1.16511e-34	3.58405e-32
LAIR2	3904	leukocyte associated immunoglobulin like receptor 2	19q13.42	3.32894	1.39187	0.000598227	0.00207735
HRK	8739	harakiri, BCL2 interacting protein	12q24.22	9.68211	-1.39167	2.57707e-06	1.3999e-05
NXPE4	54827	neurexophilin and PC-esterase domain family member 4	11q23.2	1765.51	-1.39126	3.68599e-23	2.30728e-21
HIF1A	3091	hypoxia inducible factor 1 subunit alpha	14q23.2	2720.54	1.39089	1.37694e-44	1.74409e-41
UGT2B15	7366	UDP glucuronosyltransferase family 2 member B15	4q13.2	356.938	-1.39018	0.00459046	0.0128857
SOX2	6657	SRY-box transcription factor 2	3q26.33	1.39618	-1.38958	0.0140231	0.0340889
KCNF1	3754	potassium voltage-gated channel modifier subfamily F member 1	2p25.1	1.37115	-1.38916	0.0153949	0.0370431
PIM3	415116	Pim-3 proto-oncogene, serine/threonine kinase	22q13.33	156.36	1.38749	1.69522e-16	4.34046e-15
SLAMF8	56833	SLAM family member 8	1q23.2	161.383	1.3871	5.08805e-25	4.23016e-23
LARGE2	120071	LARGE xylosyl- and glucuronyltransferase 2	11p11.2	6.97928	1.38615	1.96082e-05	9.16283e-05
MAFF	23764	MAF bZIP transcription factor F	22q13.1	116.51	1.38531	3.0873e-10	3.17625e-09
TMEM220-AS1	101101775	TMEM220 antisense RNA 1	17p13.1-p12	20.159	-1.38363	5.62912e-10	5.59612e-09
CD177	57126	CD177 molecule	19q13.31	2841.81	-1.38346	0.00053471	0.00187829
HS3ST3A1	9955	heparan sulfate-glucosamine 3-sulfotransferase 3A1	17p12	3.94296	1.38317	2.27867e-05	0.000105135
IGHV3OR16-11	28305	immunoglobulin heavy variable 3/OR16-11 (pseudogene)	16p11.2	33.1482	1.38223	9.37203e-09	7.74247e-08
IGLV2-11	28816	immunoglobulin lambda variable 2-11	22q11.22	574.05	1.38216	3.34418e-10	3.42579e-09
PRDX6	9588	peroxiredoxin 6	1q25.1	4074.45	-1.38183	3.38047e-29	4.91836e-27
FOXS1	2307	forkhead box S1	20q11.21	1.65876	1.38121	0.00887586	0.0229303
ADGRF5	221395	adhesion G protein-coupled receptor F5	6p12.3	163.234	1.38016	1.76892e-27	1.95335e-25
SLC17A9	63910	solute carrier family 17 member 9	20q13.33	65.1299	1.37971	9.7626e-07	5.74052e-06
RASL10B	91608	RAS like family 10 member B	17q12	1.50122	1.3796	0.0104028	0.0263286
HSPA6	3310	heat shock protein family A (Hsp70) member 6	1q23.3	10.1315	1.37804	1.02066e-09	9.7766e-09
HIF1AP1	100874523	HIF1AP pseudogene 1	14q24.3	36.3587	1.3777	1.60003e-25	1.42369e-23
CCR4	1233	C-C motif chemokine receptor 4	3p22.3	40.0815	1.37722	8.19581e-07	4.89001e-06
OIT3	170392	oncoprotein induced transcript 3	10q22.1	2.81931	1.37698	9.60249e-06	4.72726e-05
SRPX2	27286	sushi repeat containing protein X-linked 2	Xq22.1	48.4923	1.37698	6.89899e-12	9.14754e-11
URAD	646625	ureidoimidazoline (2-oxo-4-hydroxy-4-carboxy-5-) decarboxylase	13q12.2	55.1118	-1.3769	0.000458872	0.00163672
IFNG-AS1	100885789	IFNG antisense RNA 1	12q15	27.8869	1.37685	1.16043e-08	9.43282e-08
IGHV3-6	28453	immunoglobulin heavy variable 3-6 (pseudogene)	14q32.33	48.4871	1.37663	4.72754e-09	4.10642e-08
C3orf36	80111	chromosome 3 open reading frame 36	3q22.1	3.08458	1.37591	5.26403e-05	0.00022661
TUBAL3	79861	tubulin alpha like 3	10p15.1	305.008	-1.37571	1.21435e-12	1.80335e-11
SNX18P9	644576	sorting nexin 18 pseudogene 9	9q13	3.48466	-1.37532	0.00539354	0.0148515
CPHL1P	389160	ceruloplasmin and hephaestin like 1, pseudogene	3q25.1	1.77749	1.37528	0.000650206	0.00224337
PDXP	57026	pyridoxal phosphatase	22q13.1	1.51257	-1.37429	0.0152669	0.0367721
LINC01230	102800446	long intergenic non-protein coding RNA 1230	9p24.3	3.06371	1.37415	0.00963433	0.0246297
EPHX2	2053	epoxide hydrolase 2	8p21.2-p21.1	791.484	-1.37409	5.27387e-22	2.82493e-20
ERICH5	203111	glutamate rich 5	8q22.2	22.857	-1.3735	3.6763e-11	4.36153e-10
IGHA1	3493	immunoglobulin heavy constant alpha 1	14q32.33	18130.4	1.37337	1.66473e-07	1.11152e-06
DUSP15	128853	dual specificity phosphatase 15	20q11.21	1.138	-1.37131	0.0149343	0.0360556
IGHV2-5	28457	immunoglobulin heavy variable 2-5	14q32.33	252.595	1.37079	2.4698e-08	1.9014e-07
BFSP2-AS1	85003	BFSP2 antisense RNA 1	3q22.1	1.72178	1.37015	0.00334228	0.00970722
CILP	8483	cartilage intermediate layer protein	15q22.31	38.3848	1.36882	1.14641e-09	1.08939e-08
SORCS2	57537	sortilin related VPS10 domain containing receptor 2	4p16.1	18.1006	1.36873	2.69705e-09	2.43197e-08
GALNT13	114805	polypeptide N-acetylgalactosaminyltransferase 13	2q23.3-q24.1	2.93225	-1.36867	0.000924366	0.0030826
IGHV3-13	28449	immunoglobulin heavy variable 3-13	14q32.33	64.158	1.36862	3.51162e-08	2.64113e-07
ADAMTSL1	92949	ADAMTS like 1	9p22.2-p22.1	150.056	-1.36858	3.12397e-18	9.95094e-17
SCD	6319	stearoyl-CoA desaturase	10q24.31	1382.46	1.36845	2.97337e-09	2.6644e-08
IGHJ1	28483	immunoglobulin heavy joining 1	14q32.33	67.0436	1.36839	4.53639e-10	4.56905e-09
SGSM1	129049	small G protein signaling modulator 1	22q11.23	51.6381	-1.36826	1.56718e-14	3.04293e-13
IGHV3-38	28429	immunoglobulin heavy variable 3-38 (non-functional)	14q32.33	56.6848	1.36774	4.73122e-09	4.10796e-08
CLEC4A	50856	C-type lectin domain family 4 member A	12p13.31	38.718	1.36734	3.77558e-16	9.29138e-15
ELL2P1	646270	elongation factor for RNA polymerase II 2 pseudogene 1	1q23.1	21.6064	1.3659	1.62124e-11	2.0273e-10
RNVU1-6	101954276	RNA, variant U1 small nuclear 6	1q21.1	1.01633	1.36562	0.00696156	0.0185501
HLA-DOB	3112	major histocompatibility complex, class II, DO beta	6p21.32	35.8072	1.36498	2.54884e-06	1.38666e-05
RHBDF2	79651	rhomboid 5 homolog 2	17q25.1	71.3353	1.36393	1.27227e-17	3.78395e-16
COL11A1	1301	collagen type XI alpha 1 chain	1p21.1	12.546	1.3639	3.39266e-06	1.79848e-05
DGUOK-AS1	100874048	DGUOK antisense RNA 1	2p13.1	19.5566	-1.36214	1.81275e-10	1.92666e-09
ANKRD45	339416	ankyrin repeat domain 45	1q25.1	3.71769	1.36183	0.00620894	0.0168025
CEP128	145508	centrosomal protein 128	14q31.1	165.634	1.36081	2.58049e-22	1.45234e-20
RPS3AP39	730993	ribosomal protein S3a pseudogene 39	11p15.4	2.33504	-1.36077	0.00913531	0.0235049
FAM157C	100996541	family with sequence similarity 157 member C	16q24.3	1.67693	1.36038	0.00963687	0.0246333
FMNL1	752	formin like 1	17q21.31	96.2633	1.35986	2.5621e-16	6.40762e-15
MAGI1-IT1	151877	MAGI1 intronic transcript 1	3p14.3	17.2615	-1.35951	1.67799e-09	1.55675e-08
ACAN	176	aggrecan	15q26.1	3.37135	1.35905	0.00177012	0.00552165
CIITA	4261	class II major histocompatibility complex transactivator	16p13.13	293.668	1.3586	2.38389e-14	4.50284e-13
RRS1-AS1	100505676	RRS1 antisense RNA 1 (head to head)	8q13.1	10.4181	-1.35768	8.28444e-07	4.93742e-06
TTC9	23508	tetratricopeptide repeat domain 9	14q24.2	44.2817	1.3575	4.63786e-09	4.03313e-08
IGLV4-69	28784	immunoglobulin lambda variable 4-69	22q11.22	136.91	1.35706	9.04269e-06	4.46802e-05
HYDIN2	100288805	HYDIN axonemal central pair apparatus protein 2 (pseudogene)	1q21.1	2.68053	-1.35668	0.00728038	0.0192851
FAM209A	200232	family with sequence similarity 209 member A	20q13.31	0.884735	1.35578	0.0153262	0.0368943
AZGP1	563	alpha-2-glycoprotein 1, zinc-binding	7q22.1	74.3628	1.35515	3.95553e-11	4.68249e-10
ANK3	288	ankyrin 3	10q21.2	1090.65	-1.35428	4.05929e-20	1.64612e-18
NXPE3	91775	neurexophilin and PC-esterase domain family member 3	3q12.3	181.626	1.35403	5.77929e-22	3.08033e-20
PXMP2	5827	peroxisomal membrane protein 2	12q24.33	177.997	-1.35244	2.17325e-29	3.24976e-27
NEURL1B	54492	neuralized E3 ubiquitin protein ligase 1B	5q35.1	768.863	-1.35241	3.70106e-18	1.17198e-16
ADGRG5	221188	adhesion G protein-coupled receptor G5	16q21	43.2365	1.35163	9.37673e-12	1.20976e-10
IL12RB2	3595	interleukin 12 receptor subunit beta 2	1p31.3	19.6972	1.35141	7.25733e-09	6.11154e-08
TM4SF1	4071	transmembrane 4 L six family member 1	3q25.1	828.14	1.35077	4.76337e-07	2.95335e-06
GPR119	139760	G protein-coupled receptor 119	Xq26.1	2.98974	-1.34833	0.00182722	0.00568003
PLEKHF1	79156	pleckstrin homology and FYVE domain containing 1	19q12	14.7845	1.34767	1.01779e-08	8.35213e-08
GLRX	2745	glutaredoxin	5q15	422.126	1.34761	3.11763e-26	2.97044e-24
FAM72C	554282	family with sequence similarity 72 member C	1q21.1	0.881972	1.3474	0.0116029	0.0289406
PCSK2	5126	proprotein convertase subtilisin/kexin type 2	20p12.1	12.821	-1.34733	2.20911e-06	1.2169e-05
TRIM22	10346	tripartite motif containing 22	11p15.4	591.029	1.34729	3.79507e-16	9.32867e-15
EDNRA	1909	endothelin receptor type A	4q31.22-q31.23	63.879	1.34723	4.40564e-12	6.00041e-11
CCDC184	387856	coiled-coil domain containing 184	12q13.11	2.10449	1.34675	0.00166533	0.00522811
SOX9-AS1	400618	SOX9 antisense RNA 1	17q24.3	13.2539	-1.34621	1.6208e-06	9.17712e-06
ABHD17AP1	728917	abhydrolase domain containing 17A pseudogene 1	1q21.2	1.97839	1.34619	0.0105867	0.0267313
F3	2152	coagulation factor III, tissue factor	1p21.3	744.995	1.34606	6.1485e-29	8.76792e-27
RNU6-1294P	106480131	RNA, U6 small nuclear 1294, pseudogene	3q23	1.24587	1.34517	0.00893076	0.0230445
LOXL1	4016	lysyl oxidase like 1	15q24.1	18.9461	1.34319	5.98815e-08	4.33349e-07
BMP7	655	bone morphogenetic protein 7	20q13.31	33.0157	1.34215	7.41505e-09	6.22732e-08
CORIN	10699	corin, serine peptidase	4p12	1.63258	1.34178	0.0020598	0.00632088
BCL6	604	BCL6 transcription repressor	3q27.3	137.657	1.34098	9.03241e-12	1.17095e-10
IGKV3D-11	28876	immunoglobulin kappa variable 3D-11	2p11.2	430.886	1.3406	1.36817e-13	2.32524e-12
HSPB7	27129	heat shock protein family B (small) member 7	1p36.13	5.96911	1.33909	6.28073e-05	0.00026712
E2F3P2	100420003	E2F transcription factor 3 pseudogene 2	2q32.3	1.95242	-1.33881	0.00981389	0.0250382
CXCR3	2833	C-X-C motif chemokine receptor 3	Xq13.1	13.4144	1.338	1.10119e-08	8.99541e-08
CAMK2N1	55450	calcium/calmodulin dependent protein kinase II inhibitor 1	1p36.12	889.449	-1.3375	1.57012e-24	1.23844e-22
TLL2	7093	tolloid like 2	10q24.1	6.78531	1.33735	1.24911e-09	1.18229e-08
SH3PXD2B	285590	SH3 and PX domains 2B	5q35.1	240.797	1.33682	3.60578e-28	4.26611e-26
PDE10A	10846	phosphodiesterase 10A	6q27	21.9619	1.33671	3.89364e-13	6.23823e-12
PLEKHG2	64857	pleckstrin homology and RhoGEF domain containing G2	19q13.2	83.1401	1.3367	6.18776e-16	1.47717e-14
WDR86	349136	WD repeat domain 86	7q36.1	0.898506	1.33596	0.0182273	0.0429136
S100A11	6282	S100 calcium binding protein A11	1q21.3	880.345	1.33512	9.0423e-16	2.12331e-14
BISPR	105221694	BST2 interferon stimulated positive regulator	19p13.11	22.6162	1.33454	3.98238e-13	6.36619e-12
PRR15	222171	proline rich 15	7p14.3	508.144	-1.33442	1.70492e-19	6.49466e-18
MOCS1	4337	molybdenum cofactor synthesis 1	6p21.2	163.31	-1.33424	2.3028e-14	4.35732e-13
FLRT1	23769	fibronectin leucine rich transmembrane protein 1	11q13.1	2.43301	-1.33365	0.00147199	0.00469089
ACOX1	51	acyl-CoA oxidase 1	17q25.1	4399.03	-1.33349	1.10199e-24	8.78855e-23
IGLC2	3538	immunoglobulin lambda constant 2	22q11.22	6468.65	1.33348	5.22344e-11	6.05689e-10
STBD1	8987	starch binding domain 1	4q21.1	19.6625	-1.33325	1.06656e-08	8.72907e-08
MAGEE2	139599	MAGE family member E2	Xq13.3	1.92136	-1.33132	0.0153375	0.0369172
IKBIP	121457	IKBKB interacting protein	12q23.1	114.816	1.33046	1.24388e-25	1.11602e-23
MFAP2	4237	microfibril associated protein 2	1p36.13	11.6181	1.32898	3.35651e-09	2.97921e-08
IGLV2-8	28817	immunoglobulin lambda variable 2-8	22q11.22	534.114	1.32881	1.59631e-07	1.06816e-06
VSIG10	54621	V-set and immunoglobulin domain containing 10	12q24.23	1078.17	-1.32857	3.37152e-40	2.26872e-37
C1R	715	complement C1r	12p13.31	791.697	1.32792	1.62312e-29	2.47877e-27
MYH7B	57644	myosin heavy chain 7B	20q11.22	2.8013	-1.32783	0.00128895	0.00416492
CRISPLD1	83690	cysteine rich secretory protein LCCL domain containing 1	8q21.13	6.32397	1.32779	6.25716e-07	3.80071e-06
IGLV8-61	28774	immunoglobulin lambda variable 8-61	22q11.22	431.599	1.32727	7.02648e-05	0.000296669
SOD2	6648	superoxide dismutase 2	6q25.3	4589.01	1.32678	7.23382e-23	4.39203e-21
DKK1	22943	dickkopf WNT signaling pathway inhibitor 1	10q21.1	2.93257	1.32581	0.000275238	0.00103127
IGKV6-21	28906	immunoglobulin kappa variable 6-21 (non-functional)	2p11.2	77.301	1.32477	3.09731e-07	1.98083e-06
IGHV5-78	28387	immunoglobulin heavy variable 5-78 (pseudogene)	14q32.33	32.6406	1.32474	2.84715e-06	1.53461e-05
CRYBA2	1412	crystallin beta A2	2q35	9.709	-1.32471	8.0095e-05	0.000333918
PIK3R3	8503	phosphoinositide-3-kinase regulatory subunit 3	1p34.1	214.255	1.32471	4.44999e-32	9.67895e-30
LINC01351	101929120	long intergenic non-protein coding RNA 1351	1q31.1	3.14807	-1.32469	0.0014956	0.00475208
TFAP2C	7022	transcription factor AP-2 gamma	20q13.31	10.5999	1.32459	8.81768e-06	4.36285e-05
IGKV5-2	28907	immunoglobulin kappa variable 5-2	2p11.2	21.4932	1.32421	6.1412e-05	0.000261547
GAPDHP14	54050	glyceraldehyde-3-phosphate dehydrogenase pseudogene 14	21q21.3	1.32935	1.32405	0.00638088	0.0171857
IGDCC4	57722	immunoglobulin superfamily DCC subclass member 4	15q22.31	33.3006	1.32384	3.15899e-11	3.77903e-10
RGCC	28984	regulator of cell cycle	13q14.11	55.4106	1.32333	2.25148e-17	6.43839e-16
FLT4	2324	fms related tyrosine kinase 4	5q35.3	17.3305	1.32326	5.06018e-08	3.71753e-07
C1orf167	284498	chromosome 1 open reading frame 167	1p36.22	1.24079	1.32267	0.0121187	0.0300568
ITPRIPL1	150771	ITPRIP like 1	2q11.2	25.735	1.32245	1.1494e-15	2.65274e-14
LRRC4B	94030	leucine rich repeat containing 4B	19q13.33	1.88557	1.3223	0.00701283	0.0186705
SH2D7	646892	SH2 domain containing 7	15q25.1	43.6642	-1.32171	9.46832e-07	5.5812e-06
CES2	8824	carboxylesterase 2	16q22.1	3362.75	-1.3212	5.46626e-21	2.54773e-19
SLC5A7	60482	solute carrier family 5 member 7	2q12.3	4.12255	-1.32117	0.000617326	0.00213884
DNAH6	1768	dynein axonemal heavy chain 6	2p11.2	44.9494	-1.32042	3.02364e-11	3.62921e-10
PPARG	5468	peroxisome proliferator activated receptor gamma	3p25.2	1326.28	-1.32033	1.0714e-22	6.33806e-21
ZNF197-AS1	100874094	ZNF197 antisense RNA 1	3p21.31	1.75136	-1.32022	0.0122837	0.0304205
ZNF969P	100130995	zinc finger protein 969, pseudogene	4q25	3.71108	-1.31925	0.00816272	0.0213336
TLR8	51311	toll like receptor 8	Xp22.2	142.457	1.31901	2.2279e-14	4.23793e-13
MFSD2A	84879	major facilitator superfamily domain containing 2A	1p34.2	131.69	1.31863	2.16825e-08	1.67704e-07
BEST2	54831	bestrophin 2	19p13.13	175.038	-1.31811	3.35538e-06	1.78047e-05
TRPM5	29850	transient receptor potential cation channel subfamily M member 5	11p15.5	10.7058	-1.31669	0.00014521	0.000575415
ENPP7P11	100421806	ectonucleotide pyrophosphatase/phosphodiesterase 7 pseudogene 11	4p16.1	9.76182	-1.31661	9.23931e-07	5.45368e-06
ADAMTS8	11095	ADAM metallopeptidase with thrombospondin type 1 motif 8	11q24.3	6.82553	1.31644	1.52687e-05	7.26908e-05
KCNE2	9992	potassium voltage-gated channel subfamily E regulatory subunit 2	21q22.11	5.26357	-1.31576	0.00247069	0.00741483
C1orf61	10485	chromosome 1 open reading frame 61	1q22	2.457	1.31546	0.000396075	0.00143556
SUGCT	79783	succinyl-CoA:glutarate-CoA transferase	7p14.1	78.3814	-1.31523	3.93089e-12	5.4051e-11
CASC16	643714	cancer susceptibility 16	16q12.1-q12.2	5.12171	-1.31411	0.000180245	0.000701339
ROBO1	6091	roundabout guidance receptor 1	3p12.3	353.672	1.31393	7.46862e-20	2.94007e-18
NALCN	259232	sodium leak channel, non-selective	13q32.3-q33.1	1.54005	1.31367	0.00347699	0.0100618
COL8A1	1295	collagen type VIII alpha 1 chain	3q12.1	40.4125	1.31301	3.63258e-08	2.72925e-07
TMEM132E	124842	transmembrane protein 132E	17q12	1.47405	-1.31274	0.0138164	0.033651
SPATA25	128497	spermatogenesis associated 25	20q13.12	4.65867	-1.31228	0.000308478	0.00114466
UGT2B4	7363	UDP glucuronosyltransferase family 2 member B4	4q13.3	4.26109	-1.31218	0.00018628	0.000722864
LYN	4067	LYN proto-oncogene, Src family tyrosine kinase	8q12.1	531.065	1.31185	1.61414e-31	3.31021e-29
ZNRF2P2	100271874	zinc and ring finger 2 pseudogene 2	7p14.3	1.88653	-1.31176	0.00932734	0.0239358
IGKV1OR2-2	106481689	immunoglobulin kappa variable 1/OR2-2 (pseudogene)	2p11.1	5.88652	1.31153	0.00053665	0.00188387
LINC01146	283587	long intergenic non-protein coding RNA 1146	14q31.3	3.36283	1.31138	8.2494e-05	0.000343056
IGKV3D-15	28875	immunoglobulin kappa variable 3D-15 (gene/pseudogene)	2p11.2	386.454	1.31116	1.27456e-11	1.61728e-10
IGKV2OR2-7	652873	immunoglobulin kappa variable 2/OR2-7 (pseudogene)	2q11.2	4.00365	1.3108	0.000408116	0.00147449
BEST4	266675	bestrophin 4	1p34.1	306.288	-1.31042	8.58607e-05	0.000356025
SCGB2A1	4246	secretoglobin family 2A member 1	11q12.3	32.3071	-1.31034	3.00875e-07	1.92762e-06
CCL22	6367	C-C motif chemokine ligand 22	16q21	31.6132	1.31015	0.000132438	0.000529874
CRTAM	56253	cytotoxic and regulatory T cell molecule	11q24.1	16.7219	1.31006	6.12983e-07	3.73285e-06
IGKV1D-17	28900	immunoglobulin kappa variable 1D-17	2p11.2	131.61	1.30956	2.46844e-10	2.56761e-09
LINC00189	193629	long intergenic non-protein coding RNA 189	21q21.3	1.5326	1.30829	0.00635571	0.0171369
CEACAM6	4680	CEA cell adhesion molecule 6	19q13.2	9898.52	1.30801	2.29264e-13	3.78585e-12
SLC39A5	283375	solute carrier family 39 member 5	12q13.3	530.939	-1.3074	2.50412e-09	2.26941e-08
GRIA3	2892	glutamate ionotropic receptor AMPA type subunit 3	Xq25	22.5964	-1.30658	8.57898e-08	6.00557e-07
AQP11	282679	aquaporin 11	11q14.1	49.558	-1.30639	4.83238e-14	8.64249e-13
PROB1	389333	proline rich basic protein 1	5q31.2	5.82764	1.30636	6.07102e-08	4.38535e-07
ZDHHC11B	653082	zinc finger DHHC-type containing 11B	5p15.33	10.0799	-1.30619	4.92553e-05	0.000213018
AREG	374	amphiregulin	4q13.3	204.682	1.30591	6.16094e-06	3.14145e-05
RNF213	57674	ring finger protein 213	17q25.3	4221.49	1.30533	5.0318e-33	1.19066e-30
CD1A	909	CD1a molecule	1q23.1	3.50967	1.30446	0.00124617	0.00404061
FTH1P23	100420300	ferritin heavy chain 1 pseudogene 23	3p13	3.92874	-1.30407	8.49619e-05	0.00035257
TMEM217	221468	transmembrane protein 217	6p21.2	5.64639	1.30397	9.36986e-05	0.000386367
VMO1	284013	vitelline membrane outer layer 1 homolog	17p13.2	3.04542	1.30363	0.00288108	0.00850888
MIR5687	100847019	microRNA 5687	5q11.2	1.58644	-1.30335	0.0104328	0.0263921
RPL12P25	100270926	ribosomal protein L12 pseudogene 25	9p24.3	3.31712	-1.30327	0.000965976	0.00320795
TIGIT	201633	T cell immunoreceptor with Ig and ITIM domains	3q13.31	66.6224	1.30321	3.89977e-08	2.91677e-07
SLC51B	123264	solute carrier family 51 beta subunit	15q22.31	366.786	-1.30283	1.14082e-14	2.2537e-13
VGLL3	389136	vestigial like family member 3	3p12.1	65.0817	1.30277	3.39154e-08	2.55707e-07
SULF1	23213	sulfatase 1	8q13.2-q13.3	348.306	1.30138	2.19866e-19	8.19095e-18
CD19	930	CD19 molecule	16p11.2	43.6711	1.30113	0.00148277	0.00471965
NR4A2	4929	nuclear receptor subfamily 4 group A member 2	2q24.1	75.6384	1.30093	0.00113432	0.00370812
CADM1	23705	cell adhesion molecule 1	11q23.3	186.077	1.30062	1.12167e-16	2.95268e-15
CLEC7A	64581	C-type lectin domain containing 7A	12p13.2	119.541	1.30009	1.5163e-21	7.59315e-20
RGS5	8490	regulator of G protein signaling 5	1q23.3	963.34	1.29991	7.15036e-20	2.81994e-18
KCNJ2-AS1	400617	KCNJ2 antisense RNA 1	17q24.3	13.7598	-1.29976	6.76214e-08	4.82789e-07
PDGFRB	5159	platelet derived growth factor receptor beta	5q32	308.366	1.29905	3.64498e-17	1.01013e-15
C1orf216	127703	chromosome 1 open reading frame 216	1p34.3	47.6098	1.29839	4.37507e-22	2.379e-20
SH3PXD2A-AS1	100505839	SH3PXD2A antisense RNA 1	10q24.33	12.7182	1.29839	0.000117935	0.000477079
SULT1A1	6817	sulfotransferase family 1A member 1	16p11.2	445.868	-1.29834	6.24656e-08	4.48657e-07
CA2	760	carbonic anhydrase 2	8q21.2	11835.2	-1.29831	2.36048e-10	2.4626e-09
TAGAP	117289	T cell activation RhoGTPase activating protein	6q25.3	182.48	1.29821	8.58383e-13	1.31369e-11
PTGDR	5729	prostaglandin D2 receptor	14q22.1	172.647	-1.29681	7.8664e-16	1.8614e-14
PBLD	64081	phenazine biosynthesis like protein domain containing	10q21.3	678.096	-1.29669	6.14028e-09	5.24261e-08
CNTD1	124817	cyclin N-terminal domain containing 1	17q21.2-q21.31	5.78843	-1.29636	1.07524e-05	5.24185e-05
ARID5A	10865	AT-rich interaction domain 5A	2q11.2	47.7235	1.296	6.96296e-12	9.22667e-11
SLAMF7	57823	SLAM family member 7	1q23.3	510.999	1.29576	3.82603e-22	2.09101e-20
ALDH1L2	160428	aldehyde dehydrogenase 1 family member L2	12q23.3	95.638	1.29508	1.56347e-12	2.29334e-11
RAB40B	10966	RAB40B, member RAS oncogene family	17q25.3	121.282	-1.29483	1.46838e-17	4.31361e-16
IGLV3-10	28803	immunoglobulin lambda variable 3-10	22q11.22	182.491	1.29443	2.22724e-05	0.000103094
SLC23A3	151295	solute carrier family 23 member 3	2q35	17.5529	-1.29398	6.43875e-06	3.27148e-05
LARGE-IT1	100874331	LARGE intronic transcript 1	22q12.3	1.78061	-1.29341	0.0167818	0.0399428
SP140	11262	SP140 nuclear body protein	2q37.1	123.709	1.29341	7.88355e-10	7.69173e-09
NOS3	4846	nitric oxide synthase 3	7q36.1	20.3867	1.29332	1.56735e-09	1.4585e-08
NAGS	162417	N-acetylglutamate synthase	17q21.31	23.9103	-1.29319	8.71511e-06	4.31606e-05
TRBV10-3	28583	T cell receptor beta variable 10-3	7q34	1.79067	1.29203	0.0017917	0.00557926
IGHV3-47	28425	immunoglobulin heavy variable 3-47 (pseudogene)	14q32.33	52.8081	1.2916	3.56637e-09	3.15638e-08
PLA2R1	22925	phospholipase A2 receptor 1	2q24.2	301.937	-1.29143	4.63031e-16	1.12533e-14
FGF7	2252	fibroblast growth factor 7	15q21.2	119.911	1.29129	1.19598e-09	1.13499e-08
LHX4	89884	LIM homeobox 4	1q25.2	27.4601	-1.29103	5.23965e-08	3.83368e-07
MAGEL2	54551	MAGE family member L2	15q11.2	1.12027	1.29083	0.0157232	0.037736
ACSL4	2182	acyl-CoA synthetase long chain family member 4	Xq23	840.306	1.29001	8.8493e-23	5.27845e-21
GBP2	2634	guanylate binding protein 2	1p22.2	1168.76	1.28996	1.24347e-15	2.84846e-14
GNLY	10578	granulysin	2p11.2	26.4991	1.28991	1.24432e-05	5.99821e-05
MIR3131	100422957	microRNA 3131	2q35	1.64842	-1.28917	0.0159021	0.03813
NWD1	284434	NACHT and WD repeat domain containing 1	19p13.11	24.6753	-1.28916	1.43859e-06	8.23641e-06
PITPNC1	26207	phosphatidylinositol transfer protein cytoplasmic 1	17q24.2	177.461	1.28797	5.46772e-19	1.92695e-17
PAPLN	89932	papilin, proteoglycan like sulfated glycoprotein	14q24.2	118.272	1.28676	1.31647e-15	2.99025e-14
NR4A1	3164	nuclear receptor subfamily 4 group A member 1	12q13.13	161.897	1.28645	0.00329725	0.00958807
GPR132	29933	G protein-coupled receptor 132	14q32.33	31.9068	1.28607	2.35039e-10	2.45446e-09
TIE1	7075	tyrosine kinase with immunoglobulin like and EGF like domains 1	1p34.2	34.751	1.28535	2.12903e-12	3.05222e-11
EPHA2	1969	EPH receptor A2	1p36.13	254.245	1.28465	1.43428e-08	1.14641e-07
FUT8-AS1	645431	FUT8 antisense RNA 1	14q23.3	6.90924	1.28458	4.6869e-08	3.46577e-07
MIR193BHG	100129781	MIR193B host gene	16p13.12	1.60183	1.28413	0.00348175	0.0100743
LSAMP	4045	limbic system associated membrane protein	3q13.31	84.152	1.28395	5.94343e-11	6.82559e-10
CNKSR3	154043	CNKSR family member 3	6q25.2	350.422	-1.28316	2.2194e-20	9.40754e-19
SCN9A	6335	sodium voltage-gated channel alpha subunit 9	2q24.3	369.805	-1.28207	1.75348e-09	1.6205e-08
ZNF385D	79750	zinc finger protein 385D	3p24.3	18.8859	1.28194	5.96974e-09	5.10713e-08
PRLR	5618	prolactin receptor	5p13.2	819.45	-1.28076	2.71342e-15	5.88992e-14
DRD2	1813	dopamine receptor D2	11q23.2	1.60533	-1.28054	0.0129433	0.0318269
IGHD	3495	immunoglobulin heavy constant delta	14q32.33	26.6943	1.27971	0.0117335	0.0292335
CDC42EP2	10435	CDC42 effector protein 2	11q13.1	49.1646	1.27932	1.69613e-15	3.79655e-14
IL18R1	8809	interleukin 18 receptor 1	2q12.1	90.3878	1.27872	1.39153e-15	3.1541e-14
RN7SL753P	106479496	RNA, 7SL, cytoplasmic 753, pseudogene	2q33.1	4.05121	1.27778	0.00620669	0.0167985
GPX7	2882	glutathione peroxidase 7	1p32.3	39.8783	1.27776	2.60416e-11	3.16452e-10
HLA-DRB1	3123	major histocompatibility complex, class II, DR beta 1	6p21.32	2748.01	1.27726	3.37281e-14	6.20741e-13
MASP1	5648	mannan binding lectin serine peptidase 1	3q27.3	74.6575	1.27696	3.00399e-06	1.61312e-05
FZD10	11211	frizzled class receptor 10	12q24.33	3.99862	1.27666	0.000213339	0.000817698
RMDN2	151393	regulator of microtubule dynamics 2	2p22.2	255.069	-1.27617	7.42786e-21	3.40307e-19
S1PR5	53637	sphingosine-1-phosphate receptor 5	19p13.2	1.63625	1.27599	0.0125783	0.0310605
SHCBP1	79801	SHC binding and spindle associated 1	16q11.2	97.7037	1.27545	1.0933e-10	1.19953e-09
MUC1	4582	mucin 1, cell surface associated	1q22	338.813	1.27374	1.97816e-14	3.79641e-13
HLA-DMA	3108	major histocompatibility complex, class II, DM alpha	6p21.32	659.196	1.27356	1.35367e-28	1.77736e-26
CCL2	6347	C-C motif chemokine ligand 2	17q12	181.403	1.27353	7.61216e-09	6.37545e-08
ADGRL4	64123	adhesion G protein-coupled receptor L4	1p31.1	114.06	1.2735	1.3332e-27	1.4952e-25
SPINK2	6691	serine peptidase inhibitor, Kazal type 2	4q12	10.1916	-1.27324	2.73293e-07	1.76615e-06
KCNE1	3753	potassium voltage-gated channel subfamily E regulatory subunit 1	21q22.12	3.04574	1.27271	0.00219044	0.00666481
HNRNPA1P70	341333	heterogeneous nuclear ribonucleoprotein A1 pseudogene 70	12q15	7.78273	1.27202	0.000218883	0.000836862
SLAMF1	6504	signaling lymphocytic activation molecule family member 1	1q23.3	77.8871	1.27097	3.07474e-13	5.01959e-12
RNU2-63P	106480225	RNA, U2 small nuclear 63, pseudogene	2p11.2	1.21683	1.2709	0.0138641	0.0337519
HOXB13	10481	homeobox B13	17q21.32	659.695	-1.27089	1.87671e-05	8.79079e-05
DPP4	1803	dipeptidyl peptidase 4	2q24.2	611.747	-1.27072	1.45071e-23	9.82332e-22
TSPAN18	90139	tetraspanin 18	11p11.2	32.9834	1.27056	1.11654e-12	1.66845e-11
SLC10A5	347051	solute carrier family 10 member 5	8q21.13	78.1179	-1.26963	7.9928e-14	1.39134e-12
PCOLCE	5118	procollagen C-endopeptidase enhancer	7q22.1	88.4459	1.26948	6.87433e-11	7.81546e-10
SST	6750	somatostatin	3q27.3	57.0824	-1.26942	0.000493986	0.00175008
ANO5	203859	anoctamin 5	11p14.3	245.075	-1.26933	3.46639e-09	3.07042e-08
THEMIS2	9473	thymocyte selection associated family member 2	1p35.3	190.472	1.26804	5.93085e-22	3.14038e-20
CDK20	23552	cyclin dependent kinase 20	9q22.1	45.5794	-1.26785	1.44724e-12	2.1301e-11
ATP13A4	84239	ATPase 13A4	3q29	180.35	-1.26765	1.15559e-14	2.28077e-13
FAM155A	728215	family with sequence similarity 155 member A	13q33.3	5.67669	1.26751	3.15328e-06	1.68527e-05
PLIN5	440503	perilipin 5	19p13.3	2.2053	1.26701	0.0020125	0.00618896
LINC00528	200298	long intergenic non-protein coding RNA 528	22q11.21	6.52371	1.26686	8.41791e-08	5.91203e-07
SLC43A3	29015	solute carrier family 43 member 3	11q12.1	60.5985	1.26677	1.86e-18	6.0961e-17
HSPB8	26353	heat shock protein family B (small) member 8	12q24.23	27.4192	1.26658	2.60179e-08	1.99659e-07
RGL4	266747	ral guanine nucleotide dissociation stimulator like 4	22q11.23	8.52788	1.26628	1.10532e-06	6.4344e-06
IL7R	3575	interleukin 7 receptor	5p13.2	792.108	1.26613	8.1556e-09	6.78834e-08
ADAMTS13	11093	ADAM metallopeptidase with thrombospondin type 1 motif 13	9q34.2	8.6428	-1.26597	3.15034e-05	0.000141739
SRL	6345	sarcalumenin	16p13.3	3.38607	1.26442	5.84066e-05	0.000249636
POM121L9P	29774	POM121 transmembrane nucleoporin like 9, pseudogene	22q11.23	1.19187	1.2644	0.00810764	0.0212
JSRP1	126306	junctional sarcoplasmic reticulum protein 1	19p13.3	3.18434	1.26419	0.00368726	0.0106076
NCKAP5	344148	NCK associated protein 5	2q21.2	97.0347	-1.26393	3.83861e-18	1.21376e-16
GS1-204I12.4	105371653	uncharacterized GS1-204I12.4	1q25.3	3.71972	-1.26374	0.000221913	0.000847696
TAP2	6891	transporter 2, ATP binding cassette subfamily B member	6p21.32	259.934	1.26341	3.3534e-22	1.85151e-20
IGHV3-29	28440	immunoglobulin heavy variable 3-29 (pseudogene)	14q32.33	3.5302	1.26313	0.00280923	0.00832409
ELOVL5	60481	ELOVL fatty acid elongase 5	6p12.1	320.128	1.26215	9.65953e-22	4.94058e-20
CLCN4	1183	chloride voltage-gated channel 4	Xp22.2	46.6387	1.26164	3.16722e-14	5.84903e-13
TPRG1	285386	tumor protein p63 regulated 1	3q28	17.1291	1.26155	7.45612e-09	6.25692e-08
CADM2	253559	cell adhesion molecule 2	3p12.1	17.4707	-1.26092	4.1412e-10	4.18258e-09
CHST11	50515	carbohydrate sulfotransferase 11	12q23.3	215.45	1.26065	6.29773e-23	3.88565e-21
AHCYL2	23382	adenosylhomocysteinase like 2	7q32.1	4483.11	-1.26018	6.23987e-36	2.35725e-33
IGHV3OR16-6	647187	immunoglobulin heavy variable 3/OR16-6 (pseudogene)	16p11.2	67.614	1.26008	1.22227e-07	8.37924e-07
CEBPB	1051	CCAAT enhancer binding protein beta	20q13.13	67.4727	1.2593	1.35411e-20	5.98665e-19
USP2-AS1	100499227	USP2 antisense RNA 1 (head to head)	11q23.3	6.20802	-1.2589	9.37989e-05	0.000386707
LGALS12	85329	galectin 12	11q12.3	3.88076	1.25873	0.000212982	0.000816474
EPB41L4B	54566	erythrocyte membrane protein band 4.1 like 4B	9q31.3	2545.34	-1.25836	9.43047e-22	4.83491e-20
DHRS7C	201140	dehydrogenase/reductase 7C	17p13.1	4.85462	-1.25818	0.00231387	0.00699292
IGHV3-41	28428	immunoglobulin heavy variable 3-41 (pseudogene)	14q32.33	37.0692	1.25763	3.47804e-08	2.61954e-07
HMGA2	8091	high mobility group AT-hook 2	12q14.3	114.711	-1.25709	2.41106e-15	5.28151e-14
ONECUT2	9480	one cut homeobox 2	18q21.31	9.18419	-1.25706	7.75464e-05	0.000324246
ANKFN1	162282	ankyrin repeat and fibronectin type III domain containing 1	17q22	7.5228	-1.25645	2.78331e-06	1.50397e-05
CPT1C	126129	carnitine palmitoyltransferase 1C	19q13.33	3.24008	1.25569	0.000434749	0.00156024
MAOA	4128	monoamine oxidase A	Xp11.3	6132.65	-1.25533	4.57892e-16	1.11536e-14
IGHV3OR16-8	388255	immunoglobulin heavy variable 3/OR16-8 (non-functional)	16p11.2	163.753	1.25455	3.8458e-09	3.38421e-08
RPL36AP43	100271646	ribosomal protein L36a pseudogene 43	15q26.1	4.78801	-1.2543	0.000126179	0.000507377
CEBPD	1052	CCAAT enhancer binding protein delta	8q11.21	85.3774	1.25364	2.4077e-19	8.89279e-18
LHX6	26468	LIM homeobox 6	9q33.2	9.57191	1.25362	3.15831e-12	4.4161e-11
NFAM1	150372	NFAT activating protein with ITAM motif 1	22q13.2	58.4075	1.25262	5.35193e-15	1.10598e-13
CACNA1E	777	calcium voltage-gated channel subunit alpha1 E	1q25.3	6.73719	1.25248	3.8141e-05	0.000168539
KIAA0895	23366	KIAA0895	7p14.2	44.7494	1.25102	3.29591e-17	9.19311e-16
P2RY1	5028	purinergic receptor P2Y1	3q25.2	766.174	-1.25046	9.54166e-15	1.90771e-13
KLK1	3816	kallikrein 1	19q13.33	381.999	-1.24992	4.72996e-11	5.52034e-10
KEL	3792	Kell metallo-endopeptidase (Kell blood group)	7q34	2.78997	1.24973	0.00966054	0.0246909
TRBV4-1	28617	T cell receptor beta variable 4-1	7q34	1.62545	1.2496	0.0163685	0.0390801
RETSAT	54884	retinol saturase	2p11.2	2089.03	-1.24956	1.93191e-30	3.40982e-28
AIFM3	150209	apoptosis inducing factor mitochondria associated 3	22q11.21	195.359	-1.2493	1.1035e-06	6.42557e-06
RN7SL182P	106479287	RNA, 7SL, cytoplasmic 182, pseudogene	3p21.31	1.03817	1.24866	0.00856135	0.022215
S1PR4	8698	sphingosine-1-phosphate receptor 4	19p13.3	9.78526	1.24697	7.4515e-06	3.73756e-05
KDR	3791	kinase insert domain receptor	4q12	257.49	1.24695	4.11649e-26	3.87075e-24
IGKV1-12	28940	immunoglobulin kappa variable 1-12	2p11.2	60.4616	1.24593	4.28987e-08	3.1897e-07
PLIN4	729359	perilipin 4	19p13.3	3.80922	1.24562	0.00151889	0.00482039
CHN1	1123	chimerin 1	2q31.1	49.9645	1.24494	2.47825e-10	2.57497e-09
ENPP1	5167	ectonucleotide pyrophosphatase/phosphodiesterase 1	6q23.2	443.058	-1.24482	1.29506e-15	2.95407e-14
SCARA3	51435	scavenger receptor class A member 3	8p21.1	83.102	1.24455	1.62262e-16	4.16446e-15
ALPK3	57538	alpha kinase 3	15q25.3	24.1281	1.24439	6.19767e-08	4.46187e-07
ARMC4	55130	armadillo repeat containing 4	10p12.1	1.40259	1.24417	0.0128305	0.0316019
EFR3B	22979	EFR3 homolog B	2p23.3	22.1364	-1.24352	5.66616e-11	6.52806e-10
GRB14	2888	growth factor receptor bound protein 14	2q24.3	10	-1.24295	3.77065e-07	2.38034e-06
TAGLN	6876	transgelin	11q23.3	613.288	1.2423	2.2357e-08	1.7255e-07
ACTG2	72	actin gamma 2, smooth muscle	2p13.1	319.169	1.24211	1.45834e-05	6.9613e-05
SPOCK2	9806	SPARC (osteonectin), cwcv and kazal like domains proteoglycan 2	10q22.1	211.615	1.24163	7.88045e-08	5.56543e-07
SCIN	85477	scinderin	7p21.3	797.424	-1.24119	5.20305e-12	7.00233e-11
LMCD1	29995	LIM and cysteine rich domains 1	3p25.3	64.64	1.2407	4.11545e-16	1.00817e-14
RASL11B	65997	RAS like family 11 member B	4q12	3.7597	1.24055	0.000107849	0.000439333
IGKV1OR22-5	28850	immunoglobulin kappa variable 1/OR22-5 (pseudogene)	22q11	16.0315	1.24023	4.14999e-06	2.18181e-05
TMEM132D	121256	transmembrane protein 132D	12q24.33	2.90842	-1.23938	0.00416288	0.0118289
ITGA9-AS1	101928153	ITGA9 antisense RNA 1	3p22.2	27.837	-1.23926	9.39651e-15	1.8857e-13
MAD2L2	10459	mitotic arrest deficient 2 like 2	1p36.22	45.3699	1.23911	1.71582e-19	6.51616e-18
PDCD1LG2	80380	programmed cell death 1 ligand 2	9p24.1	52.8943	1.23842	3.48335e-15	7.41175e-14
RPS27P14	100129279	ribosomal protein S27 pseudogene 14	5q13.2	2.0629	-1.23838	0.00461505	0.012948
ERRFI1	54206	ERBB receptor feedback inhibitor 1	1p36.23	623.24	1.2379	1.56216e-10	1.67938e-09
APBA2	321	amyloid beta precursor protein binding family A member 2	15q13.1	18.5339	1.23774	1.71601e-07	1.14293e-06
PTPN7	5778	protein tyrosine phosphatase non-receptor type 7	1q32.1	129.582	1.23735	2.566e-10	2.66026e-09
FSTL4	23105	follistatin like 4	5q31.1	5.79172	-1.2371	2.26063e-05	0.000104482
MLLT11	10962	MLLT11 transcription factor 7 cofactor	1q21.3	6.82557	1.23685	2.20096e-06	1.21365e-05
MAB21L1	4081	mab-21 like 1	13q13.3	2.32408	-1.2362	0.00524219	0.0144848
GNG12-AS1	100289178	GNG12, DIRAS3 and WLS antisense RNA 1	1p31.3	8.33687	-1.23579	9.167e-05	0.000378589
SETP12	100419158	SET pseudogene 12	4q27	2.00754	-1.23548	0.00603258	0.0163663
IRF4	3662	interferon regulatory factor 4	6p25.3	710.25	1.23535	8.01218e-11	9.0045e-10
FGFR3	2261	fibroblast growth factor receptor 3	4p16.3	134.537	-1.23501	7.05885e-09	5.96305e-08
FKBP11	51303	FKBP prolyl isomerase 11	12q13.12	111.901	1.23484	1.80364e-22	1.03567e-20
LPIN1	23175	lipin 1	2p25.1	390.542	1.23432	5.11402e-36	1.96643e-33
PGF	5228	placental growth factor	14q24.3	16.8479	1.23419	1.82049e-10	1.93297e-09
KCNK5	8645	potassium two pore domain channel subfamily K member 5	6p21.2	384.41	-1.23414	1.07237e-14	2.12628e-13
HMGB1P3	10356	high mobility group box 1 pseudogene 3	2q37.1	1.44543	1.23385	0.0123981	0.0306683
CLCN2	1181	chloride voltage-gated channel 2	3q27.1	341.336	-1.23362	9.39773e-12	1.21174e-10
CCDC88B	283234	coiled-coil domain containing 88B	11q13.1	108.015	1.23297	5.83579e-08	4.23389e-07
RBM24	221662	RNA binding motif protein 24	6p22.3	33.2361	-1.23279	3.14134e-06	1.67972e-05
PPIAP30	100192204	peptidylprolyl isomerase A pseudogene 30	10p13	1.7262	-1.23268	0.0134117	0.03281
ADCYAP1	116	adenylate cyclase activating polypeptide 1	18p11.32	10.3442	1.23256	0.0205892	0.047687
IL31RA	133396	interleukin 31 receptor A	5q11.2	3.69464	1.23185	7.23213e-05	0.000304516
DUSP14	11072	dual specificity phosphatase 14	17q12	25.2876	1.23165	1.22191e-11	1.55413e-10
TICAM2	353376	toll like receptor adaptor molecule 2	5q22.3	1.27377	1.23108	0.0123253	0.0305058
LINC01358	101926925	long intergenic non-protein coding RNA 1358	1p32.1	4.75929	1.23107	6.07755e-06	3.10113e-05
IGKV2-10	28928	immunoglobulin kappa variable 2-10 (pseudogene)	2p11.2	1.85155	1.23046	0.00338069	0.00980686
ENTPD1	953	ectonucleoside triphosphate diphosphohydrolase 1	10q24.1	237.68	1.22996	2.11235e-18	6.86053e-17
ARHGAP23	57636	Rho GTPase activating protein 23	17q12	31.9692	1.22905	3.71655e-15	7.86908e-14
EYS	346007	eyes shut homolog	6q12	10.7229	-1.22899	3.11751e-05	0.00014035
[truncated: 7,361 more rows]
