# Supplementary material for: Inverse and Concordant Mucosal Pathway Gene Expressions in Inflamed and Non-Inflamed Ulcerative Colitis Patients: Potential Relevance to Aetiology and Pathogenesis
Source: Int J Mol Sci. 2022 Jun 22;23(13):6944. doi: 10.3390/ijms23136944 (PMC9266769; doi:10.3390/ijms23136944)
Supplement: Supplementary file 1 [file ijms-23-06944-s001.zip › Supplementary_Table_S4.xlsx]

## Sheet: DESeq2_res_UC.nI_vs_Cntrl.nI_di
Gene ID	Entrez ID	Gene Name	Chromosome	baseMean (average normalized count values)	log2-fold-change	P-value	Adjusted P-value
MYEOV	26579	myeloma overexpressed	11q13.3	51.2902	1.83457	7.72353e-09	0.000140004
CCNO	10309	cyclin O	5q11.2	2.55602	3.05546	5.15133e-08	0.000466891
PUS1	80324	pseudouridine synthase 1	12q24.33	43.9596	0.738832	1.5917e-06	0.00695546
NOS3	4846	nitric oxide synthase 3	7q36.1	20.3867	1.10452	1.68662e-06	0.00695546
TMBIM4	51643	transmembrane BAX inhibitor motif containing 4	12q14.3	352.944	-0.405134	2.08073e-06	0.00695546
NPSR1	387129	neuropeptide S receptor 1	7p14.3	8.21874	4.20738	2.30224e-06	0.00695546
C2CD4B	388125	C2 calcium dependent domain containing 4B	15q22.2	4.44458	2.02077	3.00016e-06	0.00776912
NSMF	26012	NMDA receptor synaptonuclear signaling and neuronal migration factor	9q34.3	96.3475	0.605195	4.19901e-06	0.00951443
PLIN3	10226	perilipin 3	19p13.3	541.442	0.64525	6.03951e-06	0.0111296
NOC2LP1	643276	NOC2 like nucleolar associated transcriptional repressor pseudogene 1	2q21.1	26.3258	0.936304	6.13977e-06	0.0111296
PITX1	5307	paired like homeodomain 1	5q31.1	24.5279	1.06312	6.95594e-06	0.0114628
PYCR1	5831	pyrroline-5-carboxylate reductase 1	17q25.3	222.399	0.914237	7.98701e-06	0.012065
SLC2A4	6517	solute carrier family 2 member 4	17p13.1	18.6812	1.04867	8.75473e-06	0.0122075
RN7SKP227	106481818	RN7SK pseudogene 227	3p22.2	61.1085	1.24878	1.4599e-05	0.0189026
ACTBP9	69	ACTB pseudogene 9	18q21.33	5.82095	1.12329	1.61747e-05	0.0195466
EFNA2	1943	ephrin A2	19p13.3	15.5482	1.22147	2.72072e-05	0.0279526
KLHL9	55958	kelch like family member 9	9p21.3	831.165	-0.214209	2.78268e-05	0.0279526
OSBPL5	114879	oxysterol binding protein like 5	11p15.4	149.338	0.802368	2.91504e-05	0.0279526
SOCS3	9021	suppressor of cytokine signaling 3	17q25.3	318.082	1.35407	3.15331e-05	0.0279526
RRP1	8568	ribosomal RNA processing 1	21q22.3	86.6925	0.487872	3.27979e-05	0.0279526
ISG20	3669	interferon stimulated exonuclease gene 20	15q26.1	238.456	0.680892	3.39348e-05	0.0279526
KIT	3815	KIT proto-oncogene, receptor tyrosine kinase	4q12	362.228	-0.689868	3.5176e-05	0.0279526
ACTG1P9	82	actin gamma 1 pseudogene 9	6p12.3	15.2515	0.874926	3.5467e-05	0.0279526
TYRP1	7306	tyrosinase related protein 1	9p23	26.2538	1.73548	3.78881e-05	0.0286165
SEMA3D	223117	semaphorin 3D	7q21.11	116.155	-0.618202	4.04635e-05	0.0293392
ZNF511	118472	zinc finger protein 511	10q26.3	78.7759	0.506662	4.626e-05	0.0322521
KRT8P45	149501	keratin 8 pseudogene 45	1q23.1	57.8576	1.32006	5.75728e-05	0.0383696
SLC35F6	54978	solute carrier family 35 member F6	2p23.3	340.506	0.342626	5.92679e-05	0.0383696
YIF1A	10897	Yip1 interacting factor homolog A, membrane trafficking protein	11q13.2	249.441	0.534086	6.67403e-05	0.0414499
NFKBIB	4793	NFKB inhibitor beta	19q13.2	55.0246	0.473615	6.85992e-05	0.0414499
MTCO2P2	100873202	MT-CO2 pseudogene 2	18q21.1	2.80246	1.56136	7.46534e-05	0.043141
DTX2	113878	deltex E3 ubiquitin ligase 2	7q11.23	56.5098	0.784037	7.64019e-05	0.043141
SLC45A4	57210	solute carrier family 45 member 4	8q24.3	173.185	0.414273	7.85378e-05	0.043141
PEG10	23089	paternally expressed 10	7q21.3	40.3129	-0.693451	8.41511e-05	0.0448649
DCBLD2	131566	discoidin, CUB and LCCL domain containing 2	3q12.1	262.985	-0.293827	9.03489e-05	0.046793
COL23A1	91522	collagen type XXIII alpha 1 chain	5q35.3	9.90435	1.05369	9.68005e-05	0.0474058
MYBBP1A	10514	MYB binding protein 1a	17p13.2	154.437	0.612644	0.000100511	0.0474058
S100A16	140576	S100 calcium binding protein A16	1q21.3	1142.3	0.704076	0.000100859	0.0474058
SDF2L1	23753	stromal cell derived factor 2 like 1	22q11.21	65.2052	0.909096	0.00010236	0.0474058
ASS1P7	339845	argininosuccinate synthetase 1 pseudogene 7	3q26.32	17.0926	1.08015	0.000111204	0.0474058
ATP7A	538	ATPase copper transporting alpha	Xq21.1	412.991	-0.206296	0.000111907	0.0474058
S100P	6286	S100 calcium binding protein P	4p16.1	601.34	1.34978	0.000112944	0.0474058
NUDT8	254552	nudix hydrolase 8	11q13.2	24.2079	0.849657	0.000113621	0.0474058
RNF115	27246	ring finger protein 115	1q21.1	301.131	-0.266296	0.00011536	0.0474058
BBX	56987	BBX high mobility group box domain containing	3q13.12	836.761	-0.283622	0.000119553	0.0474058
ZNF22	7570	zinc finger protein 22	10q11.21	367.05	-0.235527	0.0001203	0.0474058
GTF2IRD1	9569	GTF2I repeat domain containing 1	7q11.23	58.8541	0.620141	0.000126217	0.0486793
OIP5-AS1	729082	OIP5 antisense RNA 1	15q15.1	1695.92	-0.273013	0.000130413	0.0492498
PHLDA2	7262	pleckstrin homology like domain family A member 2	11p15.4	9.38782	1.234	0.000135521	0.0497191
ADRM1	11047	adhesion regulating molecule 1	20q13.33	231.433	0.67201	0.000137141	0.0497191
CEACAM3	1084	CEA cell adhesion molecule 3	19q13.2	42.0991	0.605914	0.000139921	0.0497322
CLDN2	9075	claudin 2	Xq22.3	59.0332	2.06762	0.000142932	0.0498254
