# Supplementary material for: Inverse and Concordant Mucosal Pathway Gene Expressions in Inflamed and Non-Inflamed Ulcerative Colitis Patients: Potential Relevance to Aetiology and Pathogenesis
Source: Int J Mol Sci. 2022 Jun 22;23(13):6944. doi: 10.3390/ijms23136944 (PMC9266769; doi:10.3390/ijms23136944)
Supplement: Supplementary file 1 [file ijms-23-06944-s001.zip › Supplementary_Table_S5.xlsx]

## Sheet: gseaGO_5_107_BP_simplified_0.7_
GO ID	GO term description	setSize	enrichmentScore	NES (normalized enrichment score)	P-value	Adjusted P-value	core_enrichment
GO:0030335	positive regulation of cell migration	487	0.616319	1.89287	2.20945e-08	8.43351e-07	PDPN/F2R/HIF1A/DYSF/CXCL8/PLAU/CXCR2/PECAM1/ICAM1/SELP/DOCK4/CEMIP/CD274/XBP1/PIK3R3/LYN/PTAFR/F3/FPR2/SERPINE1/CDH5/IGFBP5/IL23A/ZC3H12A/KDR/STAT3/ITGA5/ADAM9/ITGAX/WNT5A/IL1B/ANXA1/THY1/SOD2/FGR/JAK2/CCL4/CLEC7A/MCAM/LAMC2/CD40/AGT/ACVR1/COL1A1/CXCL10/SPARC/ITGA2/ITGAV/HGF/CCL20/SPHK1/C5AR1/PTGS2/CCL3/PDGFRB/MMP14/IFNG/STAT5A/TNFAIP6/CCL11/SNAI1/MMP9/CD74/SEMA4D/VEGFC/HDAC7/CTSH/NRP2/CEACAM6/CO…
GO:0001525	angiogenesis	485	0.646299	1.98456	2.21059e-08	8.43351e-07	HIF1A/DYSF/CXCL8/CXCR2/PECAM1/COL4A1/FAP/XBP1/RNF213/PIK3R3/CHI3L1/ECSCR/PML/F3/SERPINE1/CDH5/LOXL2/ZC3H12A/GREM1/KDR/STAT3/ITGA5/STAT1/ADAMTS9/ITGAX/WNT5A/IL1B/ANGPT2/ANXA1/TYMP/THY1/RUNX1/MCAM/TNFAIP2/MMP19/IL1A/CD40/AGT/GJA5/ROBO1/SULF1/ACVR1/COL4A2/GLUL/SHH/ADM/MMP2/CXCL10/THBS2/SPARC/ITGAV/PROK2/HGF/RAMP3/ELK3/SPHK1/RGCC/C5AR1/PTGS2/PDGFRB/ENG/ADAM12/MMP14/PKM/SFRP2/MMRN2/HPSE/HK2/ANGPTL4/CC…
GO:0042060	wound healing	480	0.610111	1.87248	2.21351e-08	8.43351e-07	PDPN/F2R/SAA1/HIF1A/REG1A/DYSF/PLAU/PECAM1/VWF/DUOX1/SELP/FAP/C4BPB/S100A8/XBP1/REG3A/LYN/SERPING1/TIMP1/F3/SERPINE1/PLAUR/GRHL3/DUOX2/TNC/ITGA5/IRF1/WNT5A/CDH3/SLC7A11/F2RL2/ANXA1/UBASH3B/PLEK/JAK2/GNA15/CLEC7A/MCAM/LCP2/MMP12/CD44/IL1A/CD40/COL1A2/DUSP10/SLC11A1/COL1A1/SHH/SPARC/ENTPD1/ITGA2/EHD3/THBD/ELK3/ANXA5/SYT11/MYH10/PDGFRB/PKM/TFPI/HPSE/NFE2/PRKAR2B/TNFAIP3/NOTCH4/PF4/MMRN1/HPS5/COL3A1/…
GO:0036230	granulocyte activation	476	0.635131	1.94848	2.21577e-08	8.43351e-07	CXCL1/CXCL6/LPCAT1/CXCL8/PLAU/CXCR2/PECAM1/CD55/RAB31/TCN1/FCGR3B/S100A8/LCN2/FPR1/S100A9/CHI3L1/CXCR1/PTAFR/ACPP/FPR2/PLAUR/PRSS2/STOM/ITGAX/CD93/FGR/MNDA/LILRB2/CD44/SLC11A1/CTSC/CTSB/OLFM4/ITGAV/CLEC5A/TLR2/SIRPA/LILRB3/SLC2A3/C5AR1/CCL3/ATP11A/CLEC4D/PKM/FCGR2A/ADGRG3/HPSE/S100A11/HK3/MMP25/TNFAIP6/NFAM1/MMP9/FCN1/FCAR/CD300A/PRDX4/PLEKHO2/LRG1/LILRA2/CTSH/GYG1/S100A12/CEACAM6/IL18RAP/DEGS1/G…
GO:0002446	neutrophil mediated immunity	472	0.628842	1.92838	2.21816e-08	8.43351e-07	CXCL1/CXCL6/LPCAT1/PLAU/CXCR2/PECAM1/CD55/RAB31/TCN1/FCGR3B/S100A8/LCN2/FPR1/S100A9/CHI3L1/CXCR1/PTAFR/ACPP/FPR2/PLAUR/PRSS2/STOM/ITGAX/CD93/FGR/MNDA/LILRB2/CD44/SLC11A1/CTSC/CTSB/OLFM4/ITGAV/CLEC5A/TLR2/SIRPA/LILRB3/SLC2A3/C5AR1/ATP11A/CLEC4D/PKM/FCGR2A/ADGRG3/HPSE/S100A11/HK3/MMP25/TNFAIP6/NFAM1/MMP9/FCN1/FCAR/CD300A/PRDX4/PLEKHO2/LRG1/CTSH/GYG1/S100A12/CEACAM6/DEGS1/GMFG/DOK3/CYBB/CD53/SERPINA…
GO:0002768	immune response-regulating cell surface receptor signaling pathway	471	0.67211	2.06084	2.21873e-08	8.43351e-07	IGHV4-34/NFKBIZ/IGHG3/FFAR2/FPR1/IGHV1-18/FCGR3A/LYN/IGHG1/CLEC4E/IGHV4-28/FPR2/CD38/LAX1/IGHV1-24/GBP1/ZC3H12A/IGHV3-30/IGHV4-59/IGHV1-69/IGHV4-39/IGHV4-61/IGKV3-20/IGHV2-26/IGHV4-4/PSMB9/PDE4B/THY1/LILRB4/FGR/MNDA/THEMIS2/LILRB2/RUNX1/LCP2/HLA-DRA/LILRB1/IGHV3-43/IGHV4-31/CD40/IGHV3-11/IGHV1-69-2/IGHV3-15/CBFB/IGHV3-49/IGHV5-51/IGKV1D-39/IGHV3-73/IGHG4/IGKV1-5/C5AR1/IGKC/PSME2/CLEC4D/FCGR2A/IGK…
GO:0042119	neutrophil activation	471	0.634087	1.94426	2.21873e-08	8.43351e-07	CXCL1/CXCL6/LPCAT1/CXCL8/PLAU/CXCR2/PECAM1/CD55/RAB31/TCN1/FCGR3B/S100A8/LCN2/FPR1/S100A9/CHI3L1/CXCR1/PTAFR/ACPP/FPR2/PLAUR/PRSS2/STOM/ITGAX/CD93/FGR/MNDA/LILRB2/CD44/SLC11A1/CTSC/CTSB/OLFM4/ITGAV/CLEC5A/TLR2/SIRPA/LILRB3/SLC2A3/C5AR1/ATP11A/CLEC4D/PKM/FCGR2A/ADGRG3/HPSE/S100A11/HK3/MMP25/TNFAIP6/NFAM1/MMP9/FCN1/FCAR/CD300A/PRDX4/PLEKHO2/LRG1/LILRA2/CTSH/GYG1/S100A12/CEACAM6/IL18RAP/DEGS1/GMFG/D…
GO:0002521	leukocyte differentiation	468	0.622965	1.90954	2.22053e-08	8.43351e-07	INHBA/IL2RA/NFKBIZ/XBP1/LYN/SNX10/PRDM1/CLEC4E/IL23A/ZC3H12A/STAT3/BATF2/IRF1/SLAMF8/ANXA1/UBASH3B/LILRB4/LILRB2/RUNX1/FBN1/LILRB1/CLDN18/CEBPB/LAG3/DUSP10/IL17A/BCL3/SHH/CBFB/TLR2/LILRB3/CD80/CCL3/IFI16/MMP14/CLEC4D/DNAJB9/SBNO2/IFNG/ADGRG3/CTLA4/IL18R1/ADA/JAK3/CASP8/ZEB1/NFAM1/MMP9/CD74/UBD/BATF/RIPK2/PF4/BATF3/CD86/CCR2/TNFSF8/SOCS1/CSF3/CCR1/DCSTAMP/IL6/FCER1G/IL12RB1/IL11/FOXP3/BCL6/IL18/VN…
GO:0031349	positive regulation of defense response	467	0.653084	2.00165	2.22114e-08	8.43351e-07	TNIP3/TGM2/ZBP1/IDO1/CTSK/NFKBIZ/IRAK3/ABCC1/GBP5/S100A8/FFAR2/LYN/S100A9/CLEC4E/OSMR/FPR2/SERPINE1/IL23A/IRF1/C2CD4A/SEC14L1/WNT5A/IL1B/PSMB9/BIRC3/JAK2/MNDA/CLEC7A/MMP12/CEBPB/PARP9/AGT/LILRA5/LAG3/CTSC/IL17A/OSM/LRRK2/CTSB/ITGA2/C2CD4B/DMBT1/TLR2/PIK3AP1/PTGS2/CCL3/IFI16/IL33/PSME2/CADM1/CLEC4D/CLEC4A/PSME1/LPL/MAPKAPK2/IRAK2/NLRC5/CASP8/SUCNR1/PSMB8/FCN1/TNFAIP3/MUC1/TLR8/CD300A/LY96/LILRA2/I…
GO:0050900	leukocyte migration	464	0.718883	2.20262	2.22291e-08	8.43351e-07	CXCL1/CXCL6/SAA1/CSF3R/DYSF/CXCL8/CXCR2/CXCL3/PECAM1/IGHV4-34/ICAM1/SELP/S100A8/FFAR2/CXCL2/LYN/S100A9/SELE/CXCR1/PTAFR/ADGRE2/FPR2/SERPINE1/IL23A/GREM1/ITGA5/IGHV3-30/IGHV4-59/IGHV1-69/IGHV4-39/SLAMF8/CXCL9/ITGAX/WNT5A/IL1B/IGKV3-20/SLC7A11/PDE4B/SLC7A5/CXCL5/SPNS2/ANGPT2/CXCL11/ANXA1/THY1/IL1RN/TREM1/CCL4/CD44/COL1A2/IGHV3-11/IL17A/COL1A1/CXCL10/SDC3/ITGA2/ITGAV/IGKV1D-39/THBD/CYP7B1/SIRPA/CCL2…
GO:0002283	neutrophil activation involved in immune response	461	0.628164	1.92403	2.22474e-08	8.43351e-07	CXCL1/LPCAT1/PLAU/CXCR2/PECAM1/CD55/RAB31/TCN1/FCGR3B/S100A8/LCN2/FPR1/S100A9/CHI3L1/CXCR1/PTAFR/ACPP/FPR2/PLAUR/PRSS2/STOM/ITGAX/CD93/FGR/MNDA/LILRB2/CD44/SLC11A1/CTSC/CTSB/OLFM4/ITGAV/CLEC5A/TLR2/SIRPA/LILRB3/SLC2A3/C5AR1/ATP11A/CLEC4D/PKM/FCGR2A/ADGRG3/HPSE/S100A11/HK3/MMP25/TNFAIP6/NFAM1/MMP9/FCN1/FCAR/CD300A/PRDX4/PLEKHO2/LRG1/LILRA2/CTSH/GYG1/S100A12/CEACAM6/DEGS1/GMFG/DOK3/CYBB/CD53/SERPIN…
GO:0043312	neutrophil degranulation	458	0.627715	1.92202	2.22663e-08	8.43351e-07	CXCL1/LPCAT1/PLAU/CXCR2/PECAM1/CD55/RAB31/TCN1/FCGR3B/S100A8/LCN2/FPR1/S100A9/CHI3L1/CXCR1/PTAFR/ACPP/FPR2/PLAUR/PRSS2/STOM/ITGAX/CD93/FGR/MNDA/LILRB2/CD44/SLC11A1/CTSC/CTSB/OLFM4/ITGAV/CLEC5A/TLR2/SIRPA/LILRB3/SLC2A3/C5AR1/ATP11A/CLEC4D/PKM/FCGR2A/ADGRG3/HPSE/S100A11/HK3/MMP25/TNFAIP6/NFAM1/MMP9/FCN1/FCAR/CD300A/PRDX4/PLEKHO2/LRG1/CTSH/GYG1/S100A12/CEACAM6/DEGS1/GMFG/DOK3/CYBB/CD53/SERPINA3/LYZ/…
GO:0002429	immune response-activating cell surface receptor signaling pathway	439	0.679711	2.07668	2.2389e-08	8.43351e-07	IGHV4-34/NFKBIZ/IGHG3/FFAR2/FPR1/IGHV1-18/FCGR3A/LYN/IGHG1/CLEC4E/IGHV4-28/FPR2/CD38/LAX1/IGHV1-24/GBP1/ZC3H12A/IGHV3-30/IGHV4-59/IGHV1-69/IGHV4-39/IGHV4-61/IGKV3-20/IGHV2-26/IGHV4-4/PSMB9/PDE4B/THY1/LILRB4/FGR/MNDA/THEMIS2/RUNX1/LCP2/HLA-DRA/IGHV3-43/IGHV4-31/IGHV3-11/IGHV1-69-2/IGHV3-15/CBFB/IGHV3-49/IGHV5-51/IGKV1D-39/IGHV3-73/IGHG4/IGKV1-5/C5AR1/IGKC/PSME2/CLEC4D/FCGR2A/IGKV3-15/IGLV1-40/IGHV…
GO:0051249	regulation of lymphocyte activation	439	0.718331	2.19467	2.2389e-08	8.43351e-07	INHBA/IDO1/IGHV4-34/CD55/IL2RA/NFKBIZ/IGHG3/CD274/XBP1/IGHV1-18/LYN/IGHG1/PRDM1/IGHV4-28/CD38/LAX1/IL23A/IGHV1-24/ZC3H12A/IGHV3-30/IGHV4-59/IRF1/IGHV1-69/IGHV4-39/SLAMF8/IGHV4-61/IL1B/IGHV2-26/IGHV4-4/ANXA1/THY1/LILRB4/MNDA/MAP3K8/LILRB2/CLEC7A/RUNX1/LILRB1/IGHV3-43/IGHV4-31/CEBPB/CD40/LAG3/DUSP10/MAD2L2/IGHV3-11/MZB1/IGHV1-69-2/SHH/IGHV3-15/CBFB/IGHV3-49/IGHV5-51/SIRPA/IGHV3-73/IGHG4/CD80/IGKC/M…
GO:0002791	regulation of peptide secretion	427	0.594538	1.81379	2.24706e-08	8.43351e-07	DOC2B/F2R/NOS2/SAA1/HIF1A/CD274/S100A8/XBP1/FFAR2/LYN/CLEC4E/PML/CASP1/CD38/GBP1/ZC3H12A/ADAM9/P3H1/WNT5A/IL1B/ANXA1/HCAR2/FGR/JAK2/VSNL1/MMP12/LILRB1/IL1A/CD40/SRGN/GJA5/LILRA5/IL17A/GLUL/OSM/LRRK2/CLEC5A/TLR2/RHBDF2/RGCC/ANXA5/CCL3/IL33/SYT11/MYH10/SEC24A/KLF7/CADM1/PIM3/IFNG/IL26/PANX1/LPL/CARD16/CD74/FCN1/TNFAIP3/VEGFC/IL1RAP/TLR8/LILRA2/RIPK2/MAPK11/CLEC6A/SOCS1/HAVCR2/CD34/NOD2/IL6/CACNA1C/…
GO:0098542	defense response to other organism	426	0.736991	2.2481	2.24777e-08	8.43351e-07	CXCL6/NOS2/IGHV4-34/IL2RA/IGHG3/SELP/IFITM2/S100A8/LCN2/IGHV1-18/S100A9/IFITM3/IGHG1/CLEC4E/IGHV4-28/PML/DEFA6/FPR2/SERPINE1/IL23A/IGHV1-24/GBP1/ZC3H12A/IGHV3-30/IGHV4-59/BATF2/IRF1/IGHV1-69/IGHV4-39/SEC14L1/STAT1/SLAMF8/CXCL9/IGHV4-61/GBP4/IL1B/IGKV3-20/IGHV2-26/IGHV4-4/ISG20/APOBEC3G/DDIT4/BIRC3/FGR/CLEC7A/MMP12/IFITM1/LILRB1/IGHV3-43/IGHV4-31/CEBPB/CD40/PARP9/SLFN11/ABCC9/IGHV3-11/PRF1/SLC11A1…
GO:0042110	T cell activation	424	0.637559	1.94431	2.24915e-08	8.43351e-07	IDO1/CD55/IL2RA/NFKBIZ/ICAM1/CD274/XBP1/LYN/PRDM1/CLEC4E/LAX1/IL23A/ZC3H12A/STAT3/IRF1/IL1B/ANXA1/THY1/LILRB4/MAP3K8/LILRB2/CLEC7A/RUNX1/LILRB1/CD44/CEBPB/LAG3/DUSP10/SLC11A1/BCL3/SHH/CBFB/SIRPA/CD80/MSN/CLEC4D/IFNG/CLEC4A/CTLA4/IL18R1/ADA/PDCD1LG2/JAK3/CASP8/RAB29/ZEB1/HLA-DMB/CD74/CD300A/BATF/IL6ST/RIPK2/CD86/CCR2/TNFSF8/TNFSF13B/SOCS1/HAVCR2/NOD2/IL6/FCER1G/IL12RB1/MICB/FOXP3/BCL6/FYN/LRRC32/I…
GO:1903706	regulation of hemopoiesis	420	0.631085	1.92357	2.25196e-08	8.43351e-07	HIF1A/INHBA/CSF3R/IL2RA/NFKBIZ/XBP1/LYN/PRDM1/IL23A/ZC3H12A/STAT3/IRF1/STAT1/SLAMF8/PSMB9/ANXA1/UBASH3B/LILRB4/LILRB2/RUNX1/FBN1/LILRB1/CLDN18/CEBPB/LAG3/DUSP10/IL17A/OSM/SHH/CBFB/LILRB3/CD80/CCL3/PSME2/MMP14/IFNG/PSME1/CTLA4/NFE2/ADA/JAK3/CASP8/ZEB1/NFAM1/CD74/PSMB8/RIPK2/PF4/CD86/CCR2/SOCS1/CSF3/CCR1/DCSTAMP/IL12RB1/FOXP3/BCL6/IL18/VNN1/TGFBR2/TESC/PSME4/LMO2/IRF4/NCKAP1L/HCLS1/PIAS3/MIR223/RUN…
GO:0050878	regulation of body fluid levels	418	0.559322	1.7044	2.2534e-08	8.43351e-07	PDPN/F2R/SAA1/HIF1A/PLAU/VWF/CLDN1/SELP/FAP/C4BPB/XBP1/ABCA12/LYN/SERPING1/F3/SERPINE1/PLAUR/GRHL3/IRF1/SLC7A11/F2RL2/HEG1/UBASH3B/PLEK/JAK2/GRHL1/GNA15/LCP2/CD40/GJA5/COL1A2/COL1A1/SHH/ADM/ENTPD1/ITGA2/EHD3/XDH/THBD/ANXA5/TFPI/HPSE/STAT5A/HK2/NFE2/ADA/PRKAR2B/PF4/MMRN1/HPS5/COL3A1/ITGB3/ZFPM2/CD34/LMAN1/OAS2/WNK3/IL6/FCER1G/PLSCR1/FYN/SERPINA1/GJA1/DOCK8/VAV1/GNAI2/RAP2B/PRKAR1A/WAS/GNA12/MAFF/P…
GO:0002697	regulation of immune effector process	416	0.724091	2.20593	2.2548e-08	8.43351e-07	CXCL6/C2/CFI/C4BPA/IGHV4-34/CD55/IL2RA/NFKBIZ/IRAK3/IGHG3/C4BPB/XBP1/FFAR2/LYN/IGHG1/PTAFR/C1R/SERPING1/ADGRE2/IL23A/ZC3H12A/IGHV3-30/IGHV4-59/IGHV1-69/IGHV4-39/SEC14L1/STAT1/SLAMF8/SERPINB9/WNT5A/IL1B/IGKV3-20/CFB/ANXA1/APOBEC3G/BIRC3/FGR/C1S/MMP12/LILRB1/CD40/PARP9/LAG3/DUSP10/MAD2L2/IGHV3-11/MZB1/IGKV1D-39/IGHG4/CD80/IGKV1-5/C5AR1/IGKC/IL33/CADM1/IGKV3-15/IGLV1-40/IFNG/IGLV2-14/IGHV3-33/IL18R1…
GO:1904951	positive regulation of establishment of protein localization	416	0.564414	1.71947	2.2548e-08	8.43351e-07	DOC2B/F2R/SAA1/HIF1A/CEMIP/CD274/XBP1/FFAR2/CLEC4E/CASP1/STOM/CD38/ZC3H12A/ADAM9/WNT5A/IL1B/HCAR2/FGR/JAK2/VSNL1/MMP12/IL1A/LILRA5/GZMB/IL17A/GLUL/OSM/SHH/LRRK2/EDEM1/CLEC5A/TLR2/MTCL1/RGCC/PTGS2/CCL3/IL33/MYH10/SEC24A/CADM1/IFNG/IL26/PANX1/LPL/BID/CASP8/RAB29/FCN1/VEGFC/IL1RAP/TLR8/LILRA2/RIPK2/MAPK11/BAG3/CLEC6A/PTP4A3/HAVCR2/CD34/NOD2/IL6/IFNGR1/FYN/PMAIP1/ITGB2/MDM2/GJA1/TGFB3/HCLS1/ALOX15B/R…
GO:0045088	regulation of innate immune response	415	0.646124	1.96814	2.25556e-08	8.43351e-07	TNIP3/ZBP1/CTSK/IRAK3/GBP5/S100A8/FFAR2/LYN/S100A9/CLEC4E/SERPING1/FPR2/SOCS3/IRF1/SEC14L1/STAT1/SLAMF8/SERPINB9/WNT5A/PSMB9/BIRC3/FGR/JAK2/MNDA/PARP14/CLEC7A/MMP12/LILRB1/PARP9/LAG3/DUSP10/LRP8/TRAFD1/CTSB/DMBT1/TLR2/PIK3AP1/IFI16/PSME2/CADM1/CLEC4D/IFNG/CLEC4A/PSME1/MAPKAPK2/IRAK2/NLRC5/NMI/CASP8/PTPN1/PSMB8/FCN1/TNFAIP3/MUC1/TLR8/CD300A/LY96/LILRA2/SAMHD1/RIPK2/IFNAR2/IL18RAP/LBP/CLEC6A/HCK/SO…
GO:0050727	regulation of inflammatory response	413	0.735515	2.23984	2.25699e-08	8.43351e-07	C2/NOS2/TGM2/SAA1/CFI/IDO1/C4BPA/IGHV4-34/CD55/IL2RA/NFKBIZ/IGHG3/ABCC1/GBP5/C4BPB/S100A8/FFAR2/LYN/S100A9/SELE/IGHG1/C1R/SERPING1/OSMR/FPR2/SERPINE1/DUOXA2/CDH5/SOCS3/IL23A/ZC3H12A/IGHV3-30/IGHV4-59/C2CD4A/IGHV1-69/IGHV4-39/SLAMF8/MMP3/WNT5A/IL1B/IGKV3-20/CFB/ANXA1/BIRC3/JAK2/C1S/CLEC7A/CEBPB/AGT/LILRA5/ADAMTS12/MEFV/DUSP10/IGHV3-11/CTSC/IL17A/OSM/LRRK2/ITGA2/IGKV1D-39/HGF/C2CD4B/TLR2/SIRPA/IGHG…
GO:0002683	negative regulation of immune system process	410	0.626814	1.90806	2.25914e-08	8.43351e-07	INHBA/IDO1/C4BPA/CXCR2/CD55/IL2RA/IRAK3/CD274/C4BPB/LYN/SERPING1/ADGRF5/LAX1/GBP1/ZC3H12A/GREM1/IRF1/SEC14L1/SLAMF8/SERPINB9/ANXA1/THY1/UBASH3B/LILRB4/MNDA/LILRB2/PARP14/RUNX1/MMP12/FBN1/LILRB1/CLDN18/CEBPB/LAG3/DUSP10/SHH/CBFB/TRAFD1/LILRB3/CD80/CCL3/IFI16/IL33/CST7/CTLA4/NLRC5/ADA/PDCD1LG2/JAK3/NMI/SAMSN1/CD74/TNFAIP3/CD300A/LY96/LILRA2/SAMHD1/PF4/IL13RA2/COL3A1/CD86/CCR2/SOCS1/HAVCR2/CD300LF/F…
GO:0001819	positive regulation of cytokine production	409	0.715364	2.17732	2.25984e-08	8.43351e-07	F2R/ZBP1/SAA1/HIF1A/IDO1/GBP5/CD274/XBP1/FFAR2/PTAFR/CLEC4E/CASP1/SERPINE1/IL23A/STAT3/IRF1/SEC14L1/STAT1/WNT5A/IL1B/PDE4B/ANXA1/HEG1/IL1RN/BIRC3/FGR/JAK2/MNDA/LILRB2/CLEC7A/RUNX1/MMP12/LILRB1/CEBPB/IL1A/CD40/AGT/LILRA5/SERPINB7/SULF1/SLC11A1/IL17A/OSM/BCL3/LRRK2/HGF/CLEC5A/TLR2/LUM/SPHK1/CD80/RGCC/C5AR1/PTGS2/CCL3/IFI16/IL33/CADM1/IFNG/IL26/PANX1/LPL/HPSE/MAPKAPK2/IL18R1/CASP8/NFAM1/CD74/FCN1/NF…
GO:0050708	regulation of protein secretion	406	0.60012	1.8258	2.26214e-08	8.43351e-07	DOC2B/F2R/NOS2/SAA1/HIF1A/CD274/XBP1/FFAR2/LYN/CLEC4E/PML/CASP1/CD38/GBP1/ZC3H12A/ADAM9/P3H1/WNT5A/IL1B/ANXA1/HCAR2/FGR/JAK2/VSNL1/MMP12/LILRB1/IL1A/CD40/SRGN/GJA5/LILRA5/IL17A/GLUL/OSM/LRRK2/CLEC5A/TLR2/RHBDF2/RGCC/ANXA5/CCL3/IL33/SYT11/MYH10/SEC24A/KLF7/CADM1/PIM3/IFNG/IL26/PANX1/LPL/CARD16/FCN1/TNFAIP3/VEGFC/IL1RAP/TLR8/LILRA2/RIPK2/MAPK11/CLEC6A/SOCS1/HAVCR2/CD34/NOD2/IL6/CACNA1C/FOXP3/IFNGR1…
GO:0043062	extracellular structure organization	382	0.693885	2.10381	2.28081e-08	8.43351e-07	PDPN/MMP7/PECAM1/VWF/CTSK/BGN/LIPG/ICAM1/COL4A1/FAP/TIMP1/COL6A3/COL12A1/SERPINE1/SH3PXD2B/PRSS2/LOXL2/TNC/GREM1/KDR/ITGA5/ERO1A/ADAMTS2/COL5A3/ADAMTS9/MMP3/ITGAX/NID1/COL7A1/COL5A2/ADAM19/MMP12/FBN1/LAMC2/CSGALNACT1/MMP19/CD44/ADAMTS4/AGT/COL1A2/PXDN/SULF1/COL4A2/COL1A1/BCL3/MMP2/MMP10/SPARC/ITGA2/ITGAV/EGFL6/LUM/RGCC/ENG/ADAM12/MMP14/SFRP2/LPL/MMP25/AEBP1/MMP9/TGFBI/NFKB2/PRDX4/ITGA1/COL15A1/LA…
GO:0045785	positive regulation of cell adhesion	381	0.648458	1.96577	2.28165e-08	8.43351e-07	PDPN/TGM2/SAA1/DYSF/CD55/IL2RA/NFKBIZ/ICAM1/CD274/XBP1/LYN/PTAFR/PRSS2/IL23A/KDR/ITGA5/ADAM9/WNT5A/IL1B/NID1/ANXA1/THY1/LILRB4/JAK2/MAP3K8/LILRB2/ADAM19/RUNX1/LILRB1/CD44/LIMS1/DUSP10/SHH/CBFB/OLFM4/ITGA2/ITGAV/EGFL6/SIRPA/CD80/SFRP2/MMRN2/IFNG/CTLA4/ADA/PDCD1LG2/JAK3/HLA-DMB/CD74/EMILIN2/IL6ST/RIPK2/CEACAM6/MMRN1/CD86/CCR2/TNFSF13B/SOCS1/HAVCR2/NOD2/IL6/IL12RB1/ITGA6/FOXP3/BCL6/FYN/CASS4/IL18/VN…
GO:0022407	regulation of cell-cell adhesion	371	0.632077	1.91314	2.28992e-08	8.43351e-07	PDPN/IDO1/CD55/IL2RA/NFKBIZ/ICAM1/CD274/XBP1/LYN/PTAFR/ASS1/LAX1/IL23A/ZC3H12A/IRF1/WNT5A/IL1B/ANXA1/THY1/IL1RN/UBASH3B/LILRB4/JAK2/MAP3K8/LILRB2/ADAM19/RUNX1/LILRB1/CD44/CEBPB/LAG3/DUSP10/MAD2L2/SHH/CBFB/SIRPA/CD80/RGCC/IFNG/CTLA4/ADA/PDCD1LG2/JAK3/HLA-DMB/CD74/CD300A/IL6ST/RIPK2/CEACAM6/CD86/CCR2/TNFSF13B/SOCS1/HAVCR2/NOD2/IL6/IL12RB1/ITGA6/FOXP3/BCL6/FYN/LRRC32/IL18/VNN1/TGFBR2/ITGB2/SIRPB1/DO…
GO:0052547	regulation of peptidase activity	366	0.620326	1.87606	2.2942e-08	8.43351e-07	F2R/PI3/S100A8/LYN/S100A9/PML/SERPING1/TIMP1/F3/COL6A3/CASP1/SERPINE1/PLAUR/STAT3/SERPINB9/PSMB9/COL7A1/CASP4/CASP10/BIRC3/CASP5/JAK2/CLEC7A/CD44/AGT/MEFV/ROBO1/SERPINB7/HGF/XDH/PTGS2/IFI16/CST7/PSME2/SFRP2/TFPI/PSME1/BID/PAPLN/CARD16/HIP1/CASP8/MMP9/PSMB8/HERPUD1/AKIRIN2/CTSH/RIPK2/SPINK1/DPEP1/SERPINA3/C4B/SERPINI1/SERPINB8/FYN/SERPINA1/PMAIP1/LAMP3/MDM2/PSME4/SERPINB5/NRDC/ANOS1/PCOLCE/TNFRSF1…
GO:0043900	regulation of multi-organism process	362	0.596832	1.80383	2.29768e-08	8.43351e-07	CXCL6/NOS2/INHBA/CXCL8/CD55/IL2RA/IFITM2/IFITM3/PTAFR/PML/TIMP1/STOM/IL23A/ZC3H12A/SEC14L1/STAT1/IL1B/ISG20/APOBEC3G/BIRC3/CCL4/CLEC7A/MMP12/IFITM1/LILRB1/PARP9/PRF1/ITGAV/CCL3/IFI16/SYT11/FCN3/IFNG/CARD16/ADA/DTX3L/CD74/FCN1/TNFAIP3/PRDX4/LY96/LILRA2/RIPK2/SPINK1/TRIM21/HAVCR2/SASH1/IL12RB1/HTRA1/MICB/PLSCR1/LAMP3/KRT6A/OAS3/CX3CL1/ADAR/PPIB/AIM2/BST2/ADARB1/ISG15/P4HB/ARG2/CAV1/ARHGDIB/SYDE1/TR…
GO:0051604	protein maturation	355	0.65968	1.99141	2.30401e-08	8.43351e-07	C2/CFI/C4BPA/PLAU/IGHV4-34/CD55/BACE2/CPXM1/IGHG3/C4BPB/IGHG1/C1R/SERPING1/F3/CASP1/SERPINE1/DUOXA2/ERO1A/ADAMTS2/IGHV3-30/IGHV4-59/IGHV1-69/IGHV4-39/PCSK1/IL1B/IGKV3-20/CFB/BIRC3/C1S/SRGN/CHAC1/IGHV3-11/SHH/LRRK2/IGKV1D-39/IGHG4/IGKV1-5/C5AR1/IGKC/IFI16/CST7/MMP14/IGKV3-15/IGLV1-40/IGLV2-14/IGHV3-33/HM13/CARD16/SPCS3/AEBP1/CASP8/IGKV1D-12/IGKV3D-20/IGHV3-48/IGKV4-1/PRDX4/IGKV1D-33/IGLV2-23/CTSH/…
GO:0050867	positive regulation of cell activation	354	0.746483	2.25305	2.30492e-08	8.43351e-07	PDPN/IGHV4-34/CD55/IL2RA/NFKBIZ/IGHG3/SELP/CD274/XBP1/IGHV1-18/LYN/IGHG1/PTAFR/IGHV4-28/CD38/IL23A/IGHV1-24/IGHV3-30/IGHV4-59/IGHV1-69/IGHV4-39/WNT5A/IGHV4-61/IL1B/IGHV2-26/IGHV4-4/ANXA1/THY1/PLEK/LILRB4/FGR/JAK2/MAP3K8/LILRB2/CLEC7A/RUNX1/LILRB1/IGHV3-43/IGHV4-31/CD40/LILRA5/DUSP10/MAD2L2/IGHV3-11/CTSC/IGHV1-69-2/SHH/IGHV3-15/LRRK2/CBFB/IGHV3-49/IGHV5-51/SIRPA/IGHV3-73/IGHG4/CD80/CCL3/IGKC/IL33/…
GO:0045089	positive regulation of innate immune response	352	0.632941	1.90969	2.30672e-08	8.43351e-07	TNIP3/ZBP1/CTSK/IRAK3/GBP5/S100A8/FFAR2/LYN/S100A9/CLEC4E/FPR2/IRF1/SEC14L1/WNT5A/PSMB9/BIRC3/MNDA/CLEC7A/MMP12/PARP9/LAG3/CTSB/DMBT1/TLR2/PIK3AP1/IFI16/PSME2/CADM1/CLEC4D/CLEC4A/PSME1/MAPKAPK2/IRAK2/NLRC5/CASP8/PSMB8/FCN1/TNFAIP3/MUC1/TLR8/CD300A/LY96/LILRA2/RIPK2/IL18RAP/LBP/CLEC6A/HCK/HAVCR2/CD300LF/NOD2/FCER1G/CTSL/MICB/PLSCR1/FYN/ITGB2/SLAMF6/PSME4/TIFA/IRF4/VAV1/NFKBIA/NLRC4/BTK/ICAM2/PSMA3…
GO:0002696	positive regulation of leukocyte activation	343	0.740843	2.23169	2.31508e-08	8.43351e-07	IGHV4-34/CD55/IL2RA/NFKBIZ/IGHG3/CD274/XBP1/IGHV1-18/LYN/IGHG1/PTAFR/IGHV4-28/CD38/IL23A/IGHV1-24/IGHV3-30/IGHV4-59/IGHV1-69/IGHV4-39/WNT5A/IGHV4-61/IL1B/IGHV2-26/IGHV4-4/ANXA1/THY1/LILRB4/FGR/MAP3K8/LILRB2/CLEC7A/RUNX1/LILRB1/IGHV3-43/IGHV4-31/CD40/DUSP10/MAD2L2/IGHV3-11/CTSC/IGHV1-69-2/SHH/IGHV3-15/LRRK2/CBFB/IGHV3-49/IGHV5-51/SIRPA/IGHV3-73/IGHG4/CD80/CCL3/IGKC/IL33/MMP14/CLEC4D/IGHV1-58/IFNG/…
GO:0052548	regulation of endopeptidase activity	342	0.622887	1.87602	2.31604e-08	8.43351e-07	F2R/PI3/S100A8/LYN/S100A9/PML/SERPING1/TIMP1/F3/COL6A3/CASP1/SERPINE1/PLAUR/STAT3/SERPINB9/PSMB9/COL7A1/CASP4/CASP10/BIRC3/CASP5/JAK2/CLEC7A/CD44/AGT/MEFV/ROBO1/SERPINB7/HGF/XDH/PTGS2/IFI16/CST7/PSME2/SFRP2/TFPI/PSME1/BID/PAPLN/CARD16/HIP1/CASP8/MMP9/PSMB8/HERPUD1/AKIRIN2/CTSH/RIPK2/SPINK1/DPEP1/SERPINA3/C4B/SERPINI1/SERPINB8/FYN/SERPINA1/PMAIP1/LAMP3/MDM2/SERPINB5/NRDC/ANOS1/TNFRSF10B/TNFSF15/NL…
GO:0006909	phagocytosis	338	0.725392	2.18314	2.31989e-08	8.43351e-07	C2/TGM2/C4BPA/DYSF/PECAM1/IGHV4-34/IGHG3/RAB31/C4BPB/IGHV1-18/FCGR3A/LYN/IGHG1/IGHV4-28/NCF2/FPR2/IL15RA/IGHV1-24/IGHV3-30/IGHV4-59/IGHV1-69/IGHV4-39/IGHV4-61/IL1B/IGKV3-20/IGHV2-26/IGHV4-4/CD93/ANXA1/FGR/CLEC7A/IGHV3-43/IGHV4-31/IGHV3-11/SLC11A1/IGHV1-69-2/IGHV3-15/IGHV3-49/ITGA2/IGHV5-51/ITGAV/IGKV1D-39/TLR2/SIRPA/IGHV3-73/IGHG4/SPHK1/IGKV1-5/IGKC/SYT11/FCGR2A/FCN3/IGKV3-15/IGLV1-40/IGHV1-58/IF…
GO:0030198	extracellular matrix organization	336	0.71412	2.14841	2.3218e-08	8.43351e-07	PDPN/MMP7/PECAM1/VWF/CTSK/BGN/ICAM1/COL4A1/FAP/TIMP1/COL6A3/COL12A1/SERPINE1/SH3PXD2B/PRSS2/LOXL2/TNC/GREM1/KDR/ITGA5/ERO1A/ADAMTS2/COL5A3/ADAMTS9/MMP3/ITGAX/NID1/COL7A1/COL5A2/ADAM19/MMP12/FBN1/LAMC2/CSGALNACT1/MMP19/CD44/ADAMTS4/AGT/COL1A2/PXDN/SULF1/COL4A2/COL1A1/BCL3/MMP2/MMP10/SPARC/ITGA2/ITGAV/EGFL6/LUM/RGCC/ENG/ADAM12/MMP14/SFRP2/MMP25/AEBP1/MMP9/TGFBI/NFKB2/PRDX4/ITGA1/COL15A1/LAMC1/MMP1/…
GO:0002460	adaptive immune response based on somatic recombination of immune receptors built from immunoglobulin superfamily domains	332	0.777378	2.33694	2.32578e-08	8.43351e-07	C2/CFI/C4BPA/IGHV4-34/CD55/NFKBIZ/ICAM1/IGHG3/CD274/C4BPB/IGHV1-18/IGHG1/IGHV4-28/C1R/SERPING1/IL23A/IGHV1-24/ZC3H12A/STAT3/IGHV3-30/IGHV4-59/IGHV1-69/IGHV4-39/IGHV4-61/IL1B/IGKV3-20/IGHV2-26/IGHV4-4/ANXA1/C1S/LILRB1/IGHV3-43/IGHV4-31/CD40/MAD2L2/IGHV3-11/PRF1/SLC11A1/CTSC/IGHV1-69-2/BCL3/IGHV3-15/IGHV3-49/IGHV5-51/IGKV1D-39/IGHV3-73/IGHG4/CD80/IGKV1-5/IGKC/IL33/IGKV3-15/IGLV1-40/IGHV1-58/IGLV2-1…
GO:0031589	cell-substrate adhesion	329	0.585063	1.75779	2.32875e-08	8.43351e-07	PDPN/PLAU/PECAM1/VWF/LYPD5/SERPINE1/GBP1/KDR/ITGA5/ADAM9/COL5A3/ADAMTS9/NID1/ANGPT2/THY1/JAK2/MMP12/LAMC2/CD44/ADAMTS12/LIMS1/COL1A1/OLFM4/ITGA2/ITGAV/EGFL6/MMP14/MMRN2/HPSE/TACSTD2/ACTN1/EMILIN2/EPHB1/PARVB/ITGA1/LAMC1/FERMT2/CEACAM6/MMRN1/COL3A1/ITGB3/CD34/ITGA6/BCL6/CASS4/MYO1G/ITGB2/UNC13D/ZYX/DDR2/MAP4K4/CX3CL1/AJUBA/TNFRSF12A/ANTXR1/PREX1/RAC2/ITGA8/FZD4/TEK/MADCAM1/DLC1/SRGAP2/MACF1/SMOC2/…
GO:1901342	regulation of vasculature development	323	0.63994	1.9204	2.33488e-08	8.43351e-07	HIF1A/CXCL8/CXCR2/XBP1/CHI3L1/ECSCR/PML/F3/SERPINE1/CDH5/ZC3H12A/KDR/STAT3/ITGA5/STAT1/ADAMTS9/ITGAX/WNT5A/IL1B/ANGPT2/ANXA1/SOD2/RUNX1/IL1A/CD40/AGT/SERPINB7/SULF1/COL4A2/GLUL/ADM/CXCL10/THBS2/SPARC/PROK2/HGF/XDH/SPHK1/RGCC/C5AR1/PTGS2/ENG/ADAM12/PKM/SFRP2/MMRN2/HK2/ANGPTL4/CCL11/TNFAIP3/VEGFC/HDAC7/LRG1/CTSH/PF4/CYBB/CCR2/TIE1/CD34/SASH1/IL6/SRPX2/MTDH/TGFBR2/ITGB2/JAK1/ENPP2/SEMA4A/CX3CL1/FLT1…
GO:0002449	lymphocyte mediated immunity	321	0.782666	2.34775	2.33692e-08	8.43351e-07	C2/CFI/C4BPA/IGHV4-34/CD55/ICAM1/IGHG3/C4BPB/IGHV1-18/IGHG1/IGHV4-28/C1R/SERPING1/IL23A/IGHV1-24/IGHV3-30/IGHV4-59/IGHV1-69/IGHV4-39/SERPINB9/IGHV4-61/IL1B/IGKV3-20/IGHV2-26/IGHV4-4/SLAMF7/C1S/LILRB1/IGHV3-43/IGHV4-31/CD40/GZMB/LAG3/MAD2L2/IGHV3-11/PRF1/SLC11A1/CTSC/IGHV1-69-2/BCL3/IGHV3-15/IGHV3-49/IGHV5-51/IGKV1D-39/IGHV3-73/IGHG4/IGKV1-5/IGKC/CADM1/IGKV3-15/IGLV1-40/IGHV1-58/IGLV2-14/IGHV3-33/…
GO:0030098	lymphocyte differentiation	319	0.635101	1.90432	2.33904e-08	8.43351e-07	INHBA/IL2RA/NFKBIZ/XBP1/PRDM1/CLEC4E/IL23A/ZC3H12A/STAT3/IRF1/SLAMF8/ANXA1/LILRB4/LILRB2/RUNX1/LAG3/DUSP10/BCL3/SHH/CBFB/CD80/MMP14/CLEC4D/DNAJB9/IFNG/ADGRG3/CTLA4/IL18R1/ADA/JAK3/ZEB1/NFAM1/CD74/BATF/RIPK2/CD86/CCR2/TNFSF8/SOCS1/IL6/FCER1G/IL12RB1/IL11/FOXP3/BCL6/IL18/VNN1/TGFBR2/SLAMF6/SEMA4A/GPR183/IRF4/NCKAP1L/EOMES/VAV1/RUNX3/TNFSF9/CMTM7/PREX1/IL10/TBX21/BTK/PTPRC/TGFB1/BTN2A2/HLX/CD2/IL7R/…
GO:0007159	leukocyte cell-cell adhesion	315	0.694682	2.08126	2.34317e-08	8.43351e-07	IDO1/PECAM1/CD55/IL2RA/NFKBIZ/ICAM1/SELP/CD274/S100A8/XBP1/LYN/S100A9/SELE/PTAFR/ASS1/LAX1/IL23A/ZC3H12A/ITGA5/IRF1/IL1B/ANXA1/THY1/LILRB4/MAP3K8/LILRB2/RUNX1/LILRB1/CD44/CEBPB/LAG3/DUSP10/SHH/CBFB/SIRPA/CD80/MSN/IFNG/CTLA4/ADA/PDCD1LG2/JAK3/HLA-DMB/CD74/SEMA4D/CD300A/IL6ST/RIPK2/SELPLG/CD86/CCR2/TNFSF13B/SOCS1/HAVCR2/NOD2/IL6/IL12RB1/FOXP3/BCL6/FYN/LRRC32/IL18/VNN1/TGFBR2/ITGB2/SIRPB1/DOCK8/TWSG…
GO:0002237	response to molecule of bacterial origin	308	0.72703	2.1749	2.35089e-08	8.43351e-07	CXCL1/TNIP3/F2R/CXCL6/NOS2/IDO1/CXCL8/CXCL3/CD55/ICAM1/CLDN1/IRAK3/SELP/CD274/S100A8/XBP1/CXCL2/LCN2/LYN/SELE/PTAFR/DEFA6/SGMS1/CASP1/SERPINE1/ASS1/ZC3H12A/ADAM9/CXCL9/ALPL/WNT5A/IL1B/PDE4B/CXCL5/CXCL11/IL1RN/JAK2/LILRB2/LILRB1/CSF2RB/CEBPB/DUSP10/SLC11A1/ADM/CXCL10/SPARC/PTGFR/TLR2/THBD/SIRPA/CD80/C5AR1/PTGS2/CCL3/DEFA5/SBNO2/TFPI/MAPKAPK2/IRAK2/CARD16/PDCD1LG2/CASP8/TNFAIP3/NFKB2/LY96/AKIRIN2/L…
GO:0051251	positive regulation of lymphocyte activation	304	0.743408	2.22196	2.35527e-08	8.43351e-07	IGHV4-34/CD55/IL2RA/NFKBIZ/IGHG3/CD274/XBP1/IGHV1-18/LYN/IGHG1/IGHV4-28/CD38/IL23A/IGHV1-24/IGHV3-30/IGHV4-59/IGHV1-69/IGHV4-39/IGHV4-61/IL1B/IGHV2-26/IGHV4-4/ANXA1/THY1/LILRB4/MAP3K8/LILRB2/CLEC7A/RUNX1/LILRB1/IGHV3-43/IGHV4-31/CD40/DUSP10/MAD2L2/IGHV3-11/IGHV1-69-2/SHH/IGHV3-15/CBFB/IGHV3-49/IGHV5-51/SIRPA/IGHV3-73/IGHG4/CD80/IGKC/MMP14/IGHV1-58/IFNG/IGHV3-33/CTLA4/ADA/PDCD1LG2/JAK3/IGHV3-20/IG…
GO:0032496	response to lipopolysaccharide	297	0.734343	2.19139	2.36318e-08	8.43351e-07	CXCL1/TNIP3/F2R/CXCL6/NOS2/IDO1/CXCL8/CXCL3/CD55/ICAM1/CLDN1/IRAK3/SELP/CD274/S100A8/XBP1/CXCL2/LCN2/LYN/SELE/PTAFR/DEFA6/SGMS1/CASP1/SERPINE1/ASS1/ZC3H12A/ADAM9/CXCL9/ALPL/WNT5A/IL1B/PDE4B/CXCL5/CXCL11/IL1RN/JAK2/LILRB2/LILRB1/CSF2RB/CEBPB/DUSP10/SLC11A1/ADM/CXCL10/SPARC/PTGFR/TLR2/THBD/SIRPA/CD80/C5AR1/PTGS2/CCL3/DEFA5/SBNO2/TFPI/MAPKAPK2/IRAK2/CARD16/PDCD1LG2/CASP8/TNFAIP3/NFKB2/LY96/AKIRIN2/L…
GO:0016485	protein processing	295	0.682808	2.03665	2.36554e-08	8.43351e-07	C2/CFI/C4BPA/PLAU/IGHV4-34/CD55/BACE2/CPXM1/IGHG3/C4BPB/IGHG1/C1R/SERPING1/F3/CASP1/SERPINE1/ADAMTS2/IGHV3-30/IGHV4-59/IGHV1-69/IGHV4-39/PCSK1/IL1B/IGKV3-20/CFB/BIRC3/C1S/SRGN/CHAC1/IGHV3-11/SHH/LRRK2/IGKV1D-39/IGHG4/IGKV1-5/C5AR1/IGKC/IFI16/CST7/MMP14/IGKV3-15/IGLV1-40/IGLV2-14/IGHV3-33/HM13/CARD16/SPCS3/AEBP1/CASP8/IGKV1D-12/IGKV3D-20/IGHV3-48/IGKV4-1/IGKV1D-33/IGLV2-23/CTSH/RIPK2/IGHV3-7/LDLRA…
GO:0002218	activation of innate immune response	294	0.601747	1.79443	2.36678e-08	8.43351e-07	TNIP3/CTSK/IRAK3/S100A8/FFAR2/LYN/S100A9/CLEC4E/IRF1/SEC14L1/PSMB9/BIRC3/MNDA/CLEC7A/CTSB/DMBT1/TLR2/PIK3AP1/IFI16/PSME2/CLEC4D/CLEC4A/PSME1/MAPKAPK2/IRAK2/CASP8/PSMB8/FCN1/TNFAIP3/MUC1/TLR8/CD300A/LY96/LILRA2/RIPK2/LBP/CLEC6A/HCK/HAVCR2/CD300LF/NOD2/FCER1G/CTSL/FYN/ITGB2/PSME4/TIFA/IRF4/NFKBIA/NLRC4/BTK/ICAM2/PSMA3/HSP90B1/AIM2/CAV1/MARCO/REG3G/TANK/TLR1/TRIM15/PSMB2/TLR4/MUC13/TLR6/IKBKE/NPLOC4…
GO:0050863	regulation of T cell activation	294	0.67508	2.01311	2.36678e-08	8.43351e-07	IDO1/CD55/IL2RA/NFKBIZ/CD274/XBP1/LYN/PRDM1/LAX1/IL23A/ZC3H12A/IRF1/IL1B/ANXA1/THY1/LILRB4/MAP3K8/LILRB2/RUNX1/LILRB1/CEBPB/LAG3/DUSP10/SHH/CBFB/SIRPA/CD80/IFNG/CTLA4/ADA/PDCD1LG2/JAK3/ZEB1/HLA-DMB/CD74/CD300A/IL6ST/RIPK2/CD86/CCR2/TNFSF8/TNFSF13B/SOCS1/HAVCR2/NOD2/IL6/IL12RB1/FOXP3/BCL6/FYN/LRRC32/IL18/VNN1/TGFBR2/SIRPB1/TNFRSF1B/DOCK8/TWSG1/IRF4/FAM49B/NCKAP1L/VAV1/RUNX3/PRKAR1A/TNFSF9/RAC2/IL1…
GO:0006898	receptor-mediated endocytosis	292	0.658578	1.96298	2.36913e-08	8.43351e-07	SAA1/CXCL8/CXCR2/IGHV4-34/APOL1/RAB31/SELE/CXCR1/FPR2/SERPINE1/GREM1/IGHV3-30/IGHV4-59/IGHV1-69/IGHV4-39/IGKV3-20/LILRB1/IGHV3-11/SGIP1/ADM/SPARC/IGKV1D-39/RAMP3/IGKV1-5/IGKC/SYT11/IGKV3-15/IGLV1-40/IGLV2-14/IGHV3-33/HIP1/IGKV1D-12/IGKV3D-20/IGHV3-48/IGKV4-1/IGKV1D-33/IGLV2-23/IGHV3-7/LDLRAD3/IGKV3D-11/CALCRL/IGLV3-25/IGHV3-23/IGLV1-44/IGLV6-57/IGLV3-19/IGLV1-51/IGKV1-17/FCHSD2/ITGB3/IGKV1-16/IGH…
GO:0045765	regulation of angiogenesis	291	0.661891	1.97238	2.37036e-08	8.43351e-07	HIF1A/CXCL8/CXCR2/XBP1/CHI3L1/ECSCR/PML/F3/SERPINE1/CDH5/ZC3H12A/KDR/STAT3/ITGA5/STAT1/ADAMTS9/ITGAX/WNT5A/IL1B/ANGPT2/ANXA1/RUNX1/IL1A/CD40/AGT/SULF1/COL4A2/GLUL/ADM/CXCL10/THBS2/SPARC/PROK2/HGF/SPHK1/RGCC/C5AR1/PTGS2/ENG/ADAM12/PKM/SFRP2/MMRN2/HK2/ANGPTL4/CCL11/TNFAIP3/VEGFC/HDAC7/LRG1/CTSH/PF4/CYBB/CCR2/TIE1/CD34/SASH1/IL6/SRPX2/MTDH/TGFBR2/ITGB2/JAK1/ENPP2/SEMA4A/CX3CL1/FLT1/TNFRSF12A/PGF/IL1…
GO:0050851	antigen receptor-mediated signaling pathway	291	0.682374	2.03342	2.37036e-08	8.43351e-07	IGHV4-34/NFKBIZ/IGHG3/IGHV1-18/LYN/IGHG1/IGHV4-28/CD38/LAX1/IGHV1-24/GBP1/ZC3H12A/IGHV3-30/IGHV4-59/IGHV1-69/IGHV4-39/IGHV4-61/IGHV2-26/IGHV4-4/PSMB9/PDE4B/THY1/LILRB4/MNDA/THEMIS2/RUNX1/LCP2/HLA-DRA/IGHV3-43/IGHV4-31/IGHV3-11/IGHV1-69-2/IGHV3-15/CBFB/IGHV3-49/IGHV5-51/IGHV3-73/IGHG4/IGKC/PSME2/IGHV1-58/IGHV3-33/PSME1/CTLA4/ADA/IGHV3-20/RAB29/NFAM1/IGHV3-21/PSMB8/IGHV3-48/CD300A/HLA-DRB1/RIPK2/IG…
GO:0032103	positive regulation of response to external stimulus	288	0.661414	1.96956	2.37389e-08	8.43351e-07	TGM2/IDO1/DYSF/CXCL8/CXCR2/NFKBIZ/ABCC1/GBP5/S100A8/FFAR2/S100A9/F3/OSMR/FPR2/SERPINE1/IL23A/KDR/C2CD4A/WNT5A/IL1B/JAK2/CCL4/CLEC7A/CEBPB/AGT/LILRA5/CTSC/IL17A/OSM/CXCL10/LRRK2/ITGA2/C2CD4B/TLR2/THBD/C5AR1/PTGS2/CCL3/IL33/PDGFRB/LPL/SUCNR1/CD74/VEGFC/LY96/IL6ST/RIPK2/S100A12/PLA2G7/LBP/CCR2/CYP27B1/S1PR1/HAVCR2/NOD2/CCR1/SASH1/IL6/FCER1G/CMKLR1/IL18/CX3CL1/NCKAP1L/CCL18/NFKBIA/PGF/RAC2/GPRC5B/BTK…
GO:0034612	response to tumor necrosis factor	285	0.624363	1.85787	2.37748e-08	8.43351e-07	CXCL8/ICAM1/CLDN1/LCN2/CHI3L1/SELE/SGMS1/CASP1/ASS1/GBP1/ZC3H12A/ADAM9/STAT1/PSMB9/CASP4/BIRC3/JAK2/CCL4/CLDN18/CD40/CCDC3/ADAMTS12/LIMS1/COL1A1/CCL20/SPHK1/PTGS2/CCL3/PSME2/PSME1/GBP2/CARD16/CCL11/CASP8/PSMB8/TNFAIP3/TNFRSF9/UBD/TNFSF8/TNFSF13B/CARD14/CXCL16/DCSTAMP/TNFRSF1B/PSME4/CX3CL1/TNFRSF12A/TNFSF15/PIAS3/CCL18/NFKBIA/TNFSF9/PSMA3/AIM2/TNFRSF8/MAP3K5/CCL2/ADAM17/TRAF1/TANK/NKX3-1/PSMB2/TNF…
GO:0007596	blood coagulation	283	0.599156	1.78197	2.37995e-08	8.43351e-07	PDPN/F2R/SAA1/PLAU/VWF/SELP/FAP/C4BPB/LYN/SERPING1/F3/SERPINE1/PLAUR/IRF1/SLC7A11/F2RL2/UBASH3B/PLEK/JAK2/GNA15/LCP2/CD40/COL1A2/COL1A1/SHH/ENTPD1/ITGA2/EHD3/THBD/ANXA5/TFPI/HPSE/NFE2/PRKAR2B/PF4/MMRN1/HPS5/COL3A1/ITGB3/ZFPM2/CD34/LMAN1/IL6/FCER1G/PLSCR1/FYN/SERPINA1/DOCK8/VAV1/RAP2B/PRKAR1A/WAS/GNA12/MAFF/PIK3R5/NOS3/CAV1/DOCK9/PRKCH/MAFG/SERPINF2/F5/TLR4/ITPR1/STXBP1/DOCK11/EHD2/PLCG2/SH2B2/SRF…
GO:1903037	regulation of leukocyte cell-cell adhesion	283	0.678059	2.01663	2.37995e-08	8.43351e-07	IDO1/CD55/IL2RA/NFKBIZ/ICAM1/CD274/XBP1/LYN/PTAFR/ASS1/LAX1/IL23A/ZC3H12A/IRF1/IL1B/ANXA1/THY1/LILRB4/MAP3K8/LILRB2/RUNX1/LILRB1/CD44/CEBPB/LAG3/DUSP10/SHH/CBFB/SIRPA/CD80/IFNG/CTLA4/ADA/PDCD1LG2/JAK3/HLA-DMB/CD74/CD300A/IL6ST/RIPK2/CD86/CCR2/TNFSF13B/SOCS1/HAVCR2/NOD2/IL6/IL12RB1/FOXP3/BCL6/FYN/LRRC32/IL18/VNN1/TGFBR2/ITGB2/SIRPB1/DOCK8/TWSG1/FAM49B/NCKAP1L/VAV1/RUNX3/PRKAR1A/TNFSF9/IL10/TBX21/P…
GO:0009615	response to virus	279	0.665488	1.97725	2.3849e-08	8.43351e-07	IL2RA/IRAK3/IFITM2/LCN2/IFITM3/PIM2/PML/DUOX2/IL23A/GBP1/ZC3H12A/IRF1/SEC14L1/STAT1/CXCL9/IL1B/ISG20/APOBEC3G/DDIT4/BIRC3/FGR/CCL4/MMP12/IFITM1/LILRB1/CD40/PARP9/SLFN11/ABCC9/PRF1/BCL3/CXCL10/DMBT1/IFI16/IL33/FCN3/STAT2/IFNG/TRIM22/NLRC5/IFIT3/CCL11/DTX3L/TNFAIP3/TLR8/SAMHD1/IFNAR2/MAPK11/BNIP3/BATF3/OAS2/IL6/IL12RB1/HTRA1/MICB/PLSCR1/FOXP3/IFNGR1/PMAIP1/UNC13D/OAS3/RTP4/ADAR/TBX21/PTPRC/AIM2/FOS…
GO:0002758	innate immune response-activating signal transduction	276	0.602119	1.78758	2.38875e-08	8.43351e-07	TNIP3/CTSK/IRAK3/S100A8/FFAR2/LYN/S100A9/CLEC4E/IRF1/SEC14L1/PSMB9/BIRC3/CLEC7A/CTSB/DMBT1/TLR2/PIK3AP1/PSME2/CLEC4D/CLEC4A/PSME1/MAPKAPK2/IRAK2/CASP8/PSMB8/FCN1/TNFAIP3/MUC1/TLR8/CD300A/LY96/LILRA2/RIPK2/LBP/CLEC6A/HCK/HAVCR2/CD300LF/NOD2/FCER1G/CTSL/FYN/ITGB2/PSME4/TIFA/IRF4/NFKBIA/BTK/ICAM2/PSMA3/HSP90B1/CAV1/MARCO/REG3G/TANK/TLR1/TRIM15/PSMB2/TLR4/MUC13/TLR6/IKBKE/NPLOC4/PAK2/PGLYRP4/MALT1/MU…
GO:0060326	cell chemotaxis	273	0.68783	2.04042	2.39262e-08	8.43351e-07	CXCL1/CXCL6/SAA1/CSF3R/DYSF/CXCL8/CXCR2/CXCL3/SAA2/ABCC1/DOCK4/S100A8/FFAR2/CXCL2/LYN/S100A9/CXCR1/ADGRE2/FPR2/SERPINE1/IL23A/GREM1/KDR/SLAMF8/CXCL9/WNT5A/IL1B/PDE4B/CXCL5/CXCL11/ANXA1/IL1RN/CCL4/CXCL10/HGF/CYP7B1/CCL20/C5AR1/CCL3/PDGFRB/CXCR6/CCL11/CKLF/CD74/VEGFC/EPHB1/ITGA1/PF4/S100A12/PLA2G7/LBP/CCR2/S1PR1/CXCL16/CCR1/IL6/FCER1G/CMKLR1/ACKR4/CCR5/ITGB2/GPR183/CX3CL1/FLT1/NCKAP1L/VAV1/MIR223/C…
GO:0097193	intrinsic apoptotic signaling pathway	269	0.601551	1.78257	2.39776e-08	8.43351e-07	HIF1A/S100A8/XBP1/S100A9/PML/SGMS1/PLAUR/ERO1A/CASP4/SOD2/DDIT4/JAK2/CD44/CEBPB/CHAC1/BCL3/LRRK2/RNF183/GRINA/PTGS2/IFI16/SFRP2/BCL2A1/BID/SYVN1/PTPN1/SNAI1/MMP9/CD74/MUC1/HERPUD1/BNIP3/SKIL/VNN1/PMAIP1/TNFRSF1B/MDM2/TNFRSF10B/PDK1/ENO1/MAP3K5/P4HB/CAV1/NBN/PLEKHF1/MCL1/EPHA2/ACKR3/NKX3-1/PARP1/ITPR1/TNF/BRCA2/IKBKE/SOD1/POLB/FBXW7/IFI6/HYOU1/DDIAS/DNAJA1/MLLT11/DNAJC10/TRIB3/ATF4/TMEM109/SHISA5/…
GO:0006959	humoral immune response	268	0.798716	2.3662	2.39905e-08	8.43351e-07	CXCL1/CXCL6/C2/CFI/REG1A/C4BPA/CXCL8/CXCL3/IGHV4-34/CD55/PI3/IGHG3/C4BPB/S100A8/CXCL2/LCN2/IGHV1-18/REG3A/S100A9/IGHG1/IGHV4-28/C1R/SERPING1/DEFA6/PRSS2/IGHV1-24/IGHV3-30/IGHV4-59/IGHV1-69/IGHV4-39/CXCL9/IGHV4-61/IL1B/IGKV3-20/IGHV2-26/IGHV4-4/CFB/CXCL5/SPNS2/CXCL11/REG1B/C1S/TREM1/IGHV3-43/IGHV4-31/IGHV3-11/SLC11A1/IGHV1-69-2/BCL3/IGHV3-15/CXCL10/IGHV3-49/IGHV5-51/IGKV1D-39/DMBT1/IGHV3-73/IGHG4/…
GO:0071356	cellular response to tumor necrosis factor	266	0.618386	1.83096	2.40174e-08	8.43351e-07	CXCL8/ICAM1/CLDN1/LCN2/CHI3L1/SGMS1/CASP1/ASS1/GBP1/ZC3H12A/STAT1/PSMB9/CASP4/BIRC3/JAK2/CCL4/CLDN18/CD40/CCDC3/ADAMTS12/LIMS1/COL1A1/CCL20/SPHK1/CCL3/PSME2/PSME1/GBP2/CARD16/CCL11/CASP8/PSMB8/TNFAIP3/TNFRSF9/TNFSF8/TNFSF13B/CARD14/DCSTAMP/TNFRSF1B/PSME4/CX3CL1/TNFRSF12A/TNFSF15/PIAS3/CCL18/NFKBIA/TNFSF9/PSMA3/AIM2/TNFRSF8/MAP3K5/CCL2/ADAM17/TRAF1/TANK/NKX3-1/PSMB2/TNFRSF11B/TNF/TNFSF14/RORA/CLIP…
GO:0042113	B cell activation	265	0.737397	2.18274	2.40304e-08	8.43351e-07	INHBA/IGHV4-34/IGHG3/XBP1/IGHV1-18/LYN/IGHG1/IGHV4-28/CD38/LAX1/IGHV1-24/IGHV3-30/IGHV4-59/IGHV1-69/IGHV4-39/SLAMF8/IGHV4-61/IGHV2-26/IGHV4-4/MNDA/IGHV3-43/IGHV4-31/CD40/MAD2L2/IGHV3-11/MZB1/IGHV1-69-2/BCL3/IGHV3-15/IGHV3-49/IGHV5-51/IGHV3-73/IGHG4/IGKC/MMP14/DNAJB9/IGHV1-58/IGHV3-33/ADGRG3/CTLA4/ADA/JAK3/CASP8/IGHV3-20/NFAM1/SAMSN1/IGHV3-21/CD74/IGHV3-48/TNFAIP3/CD300A/BATF/IGHV1-3/IGHV3-7/IGHV6…
GO:0002440	production of molecular mediator of immune response	262	0.723705	2.1404	2.40711e-08	8.43351e-07	CD55/IRAK3/XBP1/FFAR2/LAX1/WNT5A/IL1B/IGKV3-20/IGKV1-9/LILRB1/CD40/GALNT2/MAD2L2/SLC11A1/MZB1/IGKV1D-39/TLR2/IGKV1-5/IGKC/IL33/IGKV3D-7/DNAJB9/IGKV3-15/IGLV1-40/IGLV2-14/IL18R1/JAK3/IGKV1D-12/IGKV3D-20/CD74/IGKV4-1/BATF/SAMHD1/IGKV1D-33/IGLV2-23/IGKV3D-11/IL13RA2/IGLV3-25/IGKV1-27/IL18RAP/IL1R1/IGLV1-44/IGLV6-57/IGLV3-19/IGLV1-51/CCR2/IGKV1-17/MR1/IGKV1-8/TNFSF13B/IGKV1-16/NOD2/IGLV3-1/IL6/FCER1G…
GO:0070661	leukocyte proliferation	258	0.661946	1.95552	2.41256e-08	8.43351e-07	IDO1/CD55/IL2RA/CD274/LYN/CD38/IL23A/GREM1/IRF1/IL1B/ANXA1/MNDA/LILRB2/LILRB1/CEBPB/CD40/SLC11A1/MZB1/SHH/CD80/IL33/MSN/CTLA4/ADA/PDCD1LG2/JAK3/HLA-DMB/CD74/TNFAIP3/CD300A/IL6ST/RIPK2/CD86/CCR2/TNFSF8/TNFSF13B/HAVCR2/IL6/IL12RB1/FOXP3/AHR/BCL6/LST1/FYN/LRRC32/IL18/TGFBR2/BTN3A1/TNFRSF1B/GJA1/DOCK8/TWSG1/GPR183/CX3CL1/NCKAP1L/PRKAR1A/TNFSF9/RAC2/IL10/BTK/PTPRC/TGFB1/BTN2A2/HLA-E/BST2/AIF1/ARG2/IL7…
GO:1902105	regulation of leukocyte differentiation	251	0.676427	1.99414	2.42245e-08	8.43351e-07	INHBA/IL2RA/NFKBIZ/XBP1/LYN/PRDM1/IL23A/ZC3H12A/IRF1/SLAMF8/ANXA1/UBASH3B/LILRB4/LILRB2/RUNX1/FBN1/LILRB1/CLDN18/CEBPB/LAG3/DUSP10/IL17A/SHH/CBFB/LILRB3/CD80/CCL3/MMP14/IFNG/CTLA4/ADA/JAK3/CASP8/ZEB1/NFAM1/CD74/RIPK2/PF4/CD86/CCR2/SOCS1/CCR1/DCSTAMP/IL12RB1/FOXP3/BCL6/IL18/VNN1/TGFBR2/TESC/IRF4/NCKAP1L/HCLS1/PIAS3/MIR223/RUNX3/TFE3/TNFSF9/TBX21/BTK/PTPRC/TGFB1/BTN2A2/HLX/EVI2B/CD2/SLC9B2/ROR2/FST…
GO:0001818	negative regulation of cytokine production	250	0.610894	1.8004	2.42389e-08	8.43351e-07	INHBA/IDO1/IRAK3/CD274/PML/IL23A/GBP1/TRIB2/ZC3H12A/CDH3/ANXA1/UBE2L6/LILRB1/SRGN/LILRA5/MEFV/LAG3/SLC11A1/BCL3/HGF/SIRPA/RGCC/IL33/SYT11/IFNG/CLEC4A/NLRC5/CARD16/PDCD1LG2/JAK3/NMI/TNFAIP3/TLR8/HDAC7/SLAMF1/LBP/HAVCR2/CD34/IL6/CMKLR1/FOXP3/BCL6/LRRC32/CD84/TWSG1/CX3CL1/TGFB3/NCKAP1L/ERRFI1/IL10/TBX21/BTK/PTPRC/NLRP7/TGFB1/BTN2A2/BST2/ISG15/ARG2/IL27RA/EPHA2/NLRP12/FGFR1/TIGIT/TLR4/TNF/TLR6/NLRP3/…
GO:0002793	positive regulation of peptide secretion	249	0.646018	1.90333	2.42533e-08	8.43351e-07	DOC2B/F2R/SAA1/HIF1A/CD274/S100A8/XBP1/FFAR2/CLEC4E/CASP1/CD38/ADAM9/WNT5A/IL1B/HCAR2/FGR/JAK2/VSNL1/MMP12/IL1A/LILRA5/IL17A/GLUL/OSM/LRRK2/CLEC5A/TLR2/RGCC/CCL3/IL33/MYH10/SEC24A/CADM1/IFNG/IL26/PANX1/LPL/FCN1/VEGFC/IL1RAP/TLR8/LILRA2/RIPK2/MAPK11/CLEC6A/HAVCR2/CD34/NOD2/IL6/IFNGR1/GJA1/TGFB3/ALOX15B/IL10/RAB8B/NLRP7/TGFB1/HK1/IL17RA/AIM2/HLA-E/APLN/AIF1/CD2/NLRP1/NLRP12/ADAM8/TLR1/RASGRP1/TLR4/…
GO:0022409	positive regulation of cell-cell adhesion	239	0.696386	2.04524	2.44018e-08	8.43351e-07	PDPN/CD55/IL2RA/NFKBIZ/ICAM1/CD274/XBP1/LYN/PTAFR/IL23A/WNT5A/IL1B/ANXA1/THY1/LILRB4/MAP3K8/LILRB2/ADAM19/RUNX1/LILRB1/CD44/DUSP10/SHH/CBFB/SIRPA/CD80/IFNG/CTLA4/ADA/PDCD1LG2/JAK3/HLA-DMB/CD74/IL6ST/RIPK2/CEACAM6/CD86/CCR2/TNFSF13B/SOCS1/HAVCR2/NOD2/IL6/IL12RB1/ITGA6/FOXP3/BCL6/FYN/IL18/VNN1/TGFBR2/ITGB2/SIRPB1/DOCK8/CX3CL1/FAM49B/NCKAP1L/VAV1/PODXL/RUNX3/TNFSF9/IL10/PTPRC/TGFB1/BTN2A2/HLX/HLA-E/…
GO:0032943	mononuclear cell proliferation	238	0.666195	1.95594	2.44167e-08	8.43351e-07	IDO1/CD55/IL2RA/CD274/LYN/CD38/IL23A/IRF1/IL1B/ANXA1/MNDA/LILRB2/LILRB1/CEBPB/CD40/SLC11A1/MZB1/SHH/CD80/MSN/CTLA4/ADA/PDCD1LG2/JAK3/HLA-DMB/CD74/CD300A/IL6ST/RIPK2/CD86/CCR2/TNFSF8/TNFSF13B/HAVCR2/IL6/IL12RB1/FOXP3/AHR/BCL6/LST1/FYN/LRRC32/IL18/TGFBR2/BTN3A1/TNFRSF1B/GJA1/DOCK8/TWSG1/GPR183/NCKAP1L/PRKAR1A/TNFSF9/RAC2/IL10/BTK/PTPRC/TGFB1/BTN2A2/HLA-E/AIF1/ARG2/IL7R/IMPDH1/CD276/DOCK2/IGF2/SASH3…
GO:0038093	Fc receptor signaling pathway	238	0.668079	1.96147	2.44167e-08	8.43351e-07	IGHV4-34/IGHG3/FCGR3A/LYN/IGHG1/CLEC4E/IGHV3-30/IGHV4-59/IGHV1-69/IGHV4-39/IGKV3-20/PSMB9/FGR/LCP2/IGHV3-11/IGKV1D-39/IGHG4/IGKV1-5/IGKC/PSME2/CLEC4D/FCGR2A/IGKV3-15/IGLV1-40/IGLV2-14/IGHV3-33/PSME1/IGKV1D-12/IGKV3D-20/PSMB8/IGHV3-48/IGKV4-1/IGKV1D-33/IGLV2-23/IGHV3-7/IGKV3D-11/IGLV3-25/IGHV3-23/IGLV1-44/IGLV6-57/IGLV3-19/IGLV1-51/IGKV1-17/HCK/IGKV1-16/IGHV3-53/IGLV3-1/FCGR1A/FCER1G/FYN/MYO1G/IGH…
GO:0046651	lymphocyte proliferation	236	0.668197	1.96052	2.44477e-08	8.43351e-07	IDO1/CD55/IL2RA/CD274/LYN/CD38/IL23A/IRF1/IL1B/ANXA1/MNDA/LILRB2/LILRB1/CEBPB/CD40/SLC11A1/MZB1/SHH/CD80/MSN/CTLA4/ADA/PDCD1LG2/JAK3/HLA-DMB/CD74/CD300A/IL6ST/RIPK2/CD86/CCR2/TNFSF8/TNFSF13B/HAVCR2/IL6/IL12RB1/FOXP3/AHR/BCL6/LST1/FYN/LRRC32/IL18/TGFBR2/BTN3A1/TNFRSF1B/GJA1/DOCK8/TWSG1/GPR183/NCKAP1L/PRKAR1A/TNFSF9/RAC2/IL10/BTK/PTPRC/TGFB1/BTN2A2/HLA-E/AIF1/ARG2/IL7R/IMPDH1/CD276/DOCK2/IGF2/SASH3…
GO:0050714	positive regulation of protein secretion	234	0.657297	1.92726	2.44777e-08	8.43351e-07	DOC2B/F2R/SAA1/HIF1A/CD274/XBP1/FFAR2/CLEC4E/CASP1/CD38/ADAM9/WNT5A/IL1B/HCAR2/FGR/JAK2/VSNL1/MMP12/IL1A/LILRA5/IL17A/GLUL/OSM/LRRK2/CLEC5A/TLR2/RGCC/CCL3/IL33/MYH10/SEC24A/CADM1/IFNG/IL26/PANX1/LPL/FCN1/VEGFC/IL1RAP/TLR8/LILRA2/RIPK2/MAPK11/CLEC6A/HAVCR2/CD34/NOD2/IL6/IFNGR1/GJA1/TGFB3/ALOX15B/IL10/NLRP7/TGFB1/HK1/IL17RA/AIM2/HLA-E/AIF1/CD2/NLRP1/NLRP12/ADAM8/TLR1/RASGRP1/TLR4/CSF1R/TNF/NLRP3/IL…
GO:0030217	T cell differentiation	228	0.655188	1.91714	2.45722e-08	8.43351e-07	IL2RA/NFKBIZ/XBP1/PRDM1/CLEC4E/IL23A/ZC3H12A/STAT3/IRF1/ANXA1/LILRB4/LILRB2/RUNX1/LAG3/DUSP10/BCL3/SHH/CBFB/CD80/CLEC4D/IFNG/CTLA4/IL18R1/ADA/JAK3/ZEB1/CD74/BATF/RIPK2/CD86/CCR2/TNFSF8/SOCS1/IL6/FCER1G/IL12RB1/FOXP3/BCL6/IL18/VNN1/TGFBR2/SLAMF6/SEMA4A/GPR183/IRF4/NCKAP1L/EOMES/VAV1/RUNX3/TNFSF9/PREX1/TBX21/PTPRC/TGFB1/BTN2A2/HLX/CD2/IL7R/ADAM17/RUNX2/ADAM8/DOCK2/SASH3/RASGRP1/RORA/MAFB/NLRP3/CR1/…
GO:0042742	defense response to bacterium	222	0.778317	2.27252	2.46712e-08	8.43351e-07	CXCL6/NOS2/IGHV4-34/IGHG3/SELP/S100A8/LCN2/IGHV1-18/S100A9/IGHG1/CLEC4E/IGHV4-28/DEFA6/FPR2/SERPINE1/IL23A/IGHV1-24/IGHV3-30/IGHV4-59/IGHV1-69/IGHV4-39/SLAMF8/IGHV4-61/GBP4/IGKV3-20/IGHV2-26/IGHV4-4/FGR/IGHV3-43/IGHV4-31/CEBPB/IGHV3-11/SLC11A1/IGHV1-69-2/BCL3/IGHV3-15/IGHV3-49/IGHV5-51/DMBT1/TLR2/IGHV3-73/IGHG4/CCL20/C5AR1/IGKC/SYT11/CLEC4D/DEFA5/IGHV1-58/IGHV3-33/GBP2/IGHV3-20/IGHV3-21/IGHV3-48/…
GO:0071216	cellular response to biotic stimulus	213	0.744243	2.16565	2.48234e-08	8.43351e-07	CXCL1/TNIP3/CXCL6/NOS2/CXCL8/CXCL3/CD55/ICAM1/CD274/XBP1/CXCL2/LCN2/LYN/PTAFR/DEFA6/SGMS1/CASP1/SERPINE1/ASS1/ZC3H12A/ADAM9/CXCL9/WNT5A/IL1B/PDE4B/CXCL5/CXCL11/IL1RN/LILRB2/CLEC7A/LILRB1/CEBPB/CXCL10/TLR2/TIGAR/SIRPA/CD80/CCL3/DEFA5/SBNO2/TFPI/IRAK2/CARD16/PDCD1LG2/TNFAIP3/LY96/LILRA2/RIPK2/PF4/LBP/CD86/HCK/CSF3/HAVCR2/NOD2/SASH1/IL6/MTDH/IL18/CCR5/TNFRSF1B/CX3CL1/NFKBIA/HSPA5/IL10/VIM/BTK/NLRP7/…
GO:1903039	positive regulation of leukocyte cell-cell adhesion	208	0.718126	2.08546	2.49129e-08	8.43351e-07	CD55/IL2RA/NFKBIZ/ICAM1/CD274/XBP1/LYN/PTAFR/IL23A/IL1B/ANXA1/THY1/LILRB4/MAP3K8/LILRB2/RUNX1/LILRB1/CD44/DUSP10/SHH/CBFB/SIRPA/CD80/IFNG/CTLA4/ADA/PDCD1LG2/JAK3/HLA-DMB/CD74/IL6ST/RIPK2/CD86/CCR2/TNFSF13B/SOCS1/HAVCR2/NOD2/IL6/IL12RB1/FOXP3/BCL6/FYN/IL18/VNN1/TGFBR2/ITGB2/SIRPB1/DOCK8/FAM49B/NCKAP1L/VAV1/RUNX3/TNFSF9/PTPRC/TGFB1/BTN2A2/HLX/HLA-E/AIF1/CAV1/CCL2/ICOS/IL7R/CD276/ADAM8/IGF2/SASH3/RA…
GO:0030595	leukocyte chemotaxis	205	0.707952	2.0534	2.49666e-08	8.43351e-07	CXCL1/CXCL6/SAA1/CSF3R/DYSF/CXCL8/CXCR2/CXCL3/S100A8/FFAR2/CXCL2/LYN/S100A9/CXCR1/ADGRE2/FPR2/SERPINE1/IL23A/GREM1/SLAMF8/CXCL9/WNT5A/IL1B/PDE4B/CXCL5/CXCL11/ANXA1/IL1RN/CCL4/CXCL10/CYP7B1/CCL20/C5AR1/CCL3/CCL11/CKLF/CD74/VEGFC/ITGA1/PF4/S100A12/PLA2G7/LBP/CCR2/S1PR1/CXCL16/CCR1/IL6/FCER1G/CMKLR1/CCR5/ITGB2/GPR183/CX3CL1/FLT1/NCKAP1L/VAV1/MIR223/CCL18/PGF/PREX1/RAC2/IL10/IL17RA/AIF1/CXCL17/CCL2/A…
GO:0050663	cytokine secretion	202	0.754003	2.18423	2.50217e-08	8.43351e-07	F2R/NOS2/SAA1/DYSF/GBP5/CD274/XBP1/FFAR2/LYN/CHI3L1/CLEC4E/PML/CASP1/GBP1/ZC3H12A/WNT5A/IL1B/ANXA1/FGR/LCP2/MMP12/LILRB1/IL1A/AGT/SRGN/LILRA5/IL17A/OSM/LRRK2/ITGAV/CLEC5A/TLR2/RGCC/CCL3/IL33/SYT11/CADM1/IFNG/IL26/PANX1/LPL/CARD16/FCN1/TNFAIP3/IL1RAP/TLR8/LILRA2/RIPK2/MAPK11/S100A12/TMEM106A/CLEC6A/SOCS1/HAVCR2/CD34/NOD2/FOXP3/IFNGR1/LRRC32/BTN3A1/TNFRSF1B/CX3CL1/ALOX15B/IL10/NLRC4/NLRP7/BTN2A2/HK…
GO:0070663	regulation of leukocyte proliferation	200	0.682796	1.97627	2.50587e-08	8.43351e-07	IDO1/CD55/IL2RA/CD274/LYN/CD38/IL23A/GREM1/IRF1/IL1B/ANXA1/MNDA/LILRB2/LILRB1/CEBPB/CD40/MZB1/SHH/CD80/CTLA4/ADA/PDCD1LG2/JAK3/HLA-DMB/CD74/TNFAIP3/CD300A/IL6ST/RIPK2/CD86/CCR2/TNFSF8/TNFSF13B/HAVCR2/IL6/IL12RB1/FOXP3/AHR/BCL6/LST1/LRRC32/IL18/TGFBR2/TNFRSF1B/TWSG1/GPR183/NCKAP1L/PRKAR1A/TNFSF9/RAC2/IL10/BTK/PTPRC/TGFB1/BTN2A2/HLA-E/BST2/AIF1/ARG2/CD276/IGF2/SASH3/CCDC88B/TLR4/IKZF3/CD70/GAL/PLA2…
GO:0051607	defense response to virus	199	0.663669	1.92007	2.50778e-08	8.43351e-07	IL2RA/IFITM2/IFITM3/PML/IL23A/GBP1/ZC3H12A/IRF1/SEC14L1/STAT1/CXCL9/IL1B/ISG20/APOBEC3G/DDIT4/BIRC3/MMP12/IFITM1/LILRB1/CD40/PARP9/SLFN11/ABCC9/PRF1/CXCL10/DMBT1/IFI16/IL33/FCN3/STAT2/IFNG/TRIM22/NLRC5/IFIT3/DTX3L/TNFAIP3/TLR8/SAMHD1/IFNAR2/BNIP3/OAS2/IL6/IL12RB1/HTRA1/MICB/PLSCR1/PMAIP1/UNC13D/OAS3/RTP4/ADAR/PTPRC/AIM2/BST2/ADARB1/ISG15/LYST/APOBEC1/IFIT5/FAM111A/TRIM15/NLRP3/NPLOC4/SLFN13/APOBE…
GO:0002699	positive regulation of immune effector process	198	0.691896	2.00086	2.50964e-08	8.43351e-07	NFKBIZ/XBP1/FFAR2/LYN/PTAFR/ADGRE2/IL23A/WNT5A/IL1B/ANXA1/FGR/LILRB1/CD40/LAG3/MAD2L2/MZB1/CD80/IL33/CADM1/IFNG/IL18R1/HLA-DMB/CD74/CD300A/RIPK2/IL13RA2/IL18RAP/IL1R1/LBP/CD86/CCR2/NOD2/IL6/FCER1G/IL12RB1/MICB/FOXP3/IL18/ITGB2/SLAMF6/UNC13D/CD1B/CD84/FAM49B/VAV1/RAC2/GPRC5B/TBX21/BTK/PTPRC/TGFB1/C3/HK1/HLX/HLA-E/SEMA7A/SASH3/RASGRP1/TRIM15/NR4A3/PTPRJ/TLR4/STXBP1/TNF/C12orf4/NLRP3/HLA-B/CD226/MAL…
GO:0019724	B cell mediated immunity	196	0.818407	2.36462	2.51348e-08	8.43351e-07	C2/CFI/C4BPA/IGHV4-34/CD55/IGHG3/C4BPB/IGHV1-18/IGHG1/IGHV4-28/C1R/SERPING1/IGHV1-24/IGHV3-30/IGHV4-59/IGHV1-69/IGHV4-39/IGHV4-61/IGKV3-20/IGHV2-26/IGHV4-4/C1S/IGHV3-43/IGHV4-31/CD40/MAD2L2/IGHV3-11/IGHV1-69-2/BCL3/IGHV3-15/IGHV3-49/IGHV5-51/IGKV1D-39/IGHV3-73/IGHG4/IGKV1-5/IGKC/IGKV3-15/IGLV1-40/IGHV1-58/IGLV2-14/IGHV3-33/IGHV3-20/IGKV1D-12/IGHV3-21/IGKV3D-20/CD74/IGHV3-48/IGKV4-1/TLR8/BATF/IGKV…
GO:0050870	positive regulation of T cell activation	194	0.709135	2.04705	2.51736e-08	8.43351e-07	CD55/IL2RA/NFKBIZ/CD274/XBP1/LYN/IL23A/IL1B/ANXA1/THY1/LILRB4/MAP3K8/LILRB2/RUNX1/LILRB1/DUSP10/SHH/CBFB/SIRPA/CD80/IFNG/CTLA4/ADA/PDCD1LG2/JAK3/HLA-DMB/CD74/IL6ST/RIPK2/CD86/CCR2/TNFSF13B/SOCS1/HAVCR2/NOD2/IL6/IL12RB1/FOXP3/BCL6/FYN/IL18/VNN1/TGFBR2/SIRPB1/DOCK8/FAM49B/NCKAP1L/VAV1/RUNX3/TNFSF9/PTPRC/TGFB1/BTN2A2/HLX/HLA-E/AIF1/CAV1/CCL2/ICOS/IL7R/CD276/ADAM8/IGF2/SASH3/RASGRP1/CCDC88B/TNFSF14/N…
GO:0070555	response to interleukin-1	194	0.659377	1.90342	2.51736e-08	8.43351e-07	HIF1A/CXCL8/ICAM1/IRAK3/LCN2/CHI3L1/SELE/CD38/GBP1/ZC3H12A/IL1B/PSMB9/ANXA1/IL1RN/MAP3K8/CCL4/CEBPB/IL1A/ADAMTS12/IL17A/SIRPA/CCL20/CCL3/PSME2/TFPI/PSME1/GBP2/IRAK2/CCL11/PSMB8/IL1RAP/RIPK2/MAPK11/IL1R1/NOD2/IL6/PSME4/CX3CL1/CCL18/NFKBIA/NLRP7/PSMA3/MAP3K3/CCL2/TANK/NKX3-1/VRK2/PSMB2/RORA/ETS1/KMO/UBC/CD47/PSMC2/CCL24/PSMA4/KLF2/HYAL2/MIR142/ACOD1/CCL3L3/PTGIS/PSMB5/PLCB1/PSMA1/PSMD14/RELA/MTHFR/…
GO:0002526	acute inflammatory response	193	0.806928	2.3283	2.51931e-08	8.43351e-07	C2/SAA1/CFI/C4BPA/CXCR2/IGHV4-34/CD55/ICAM1/SAA2/IGHG3/C4BPB/S100A8/FFAR2/REG3A/IGHG1/C1R/SERPING1/F3/OSMR/ASS1/APOL2/STAT3/IGHV3-30/IGHV4-59/C2CD4A/IGHV1-69/IGHV4-39/IL1B/IGKV3-20/CFB/C1S/TREM1/CEBPB/IL1A/IGHV3-11/ACVR1/OSM/IGKV1D-39/C2CD4B/IGHG4/IGKV1-5/C5AR1/PTGS2/IGKC/IGKV3-15/IGLV1-40/IGLV2-14/IGHV3-33/IGKV1D-12/IGKV3D-20/IGHV3-48/IGKV4-1/IL6ST/IGKV1D-33/IGLV2-23/IGHV3-7/IGKV3D-11/IGLV3-25/I…
GO:0016064	immunoglobulin mediated immune response	193	0.818073	2.36045	2.51931e-08	8.43351e-07	C2/CFI/C4BPA/IGHV4-34/CD55/IGHG3/C4BPB/IGHV1-18/IGHG1/IGHV4-28/C1R/SERPING1/IGHV1-24/IGHV3-30/IGHV4-59/IGHV1-69/IGHV4-39/IGHV4-61/IGKV3-20/IGHV2-26/IGHV4-4/C1S/IGHV3-43/IGHV4-31/CD40/MAD2L2/IGHV3-11/IGHV1-69-2/BCL3/IGHV3-15/IGHV3-49/IGHV5-51/IGKV1D-39/IGHV3-73/IGHG4/IGKV1-5/IGKC/IGKV3-15/IGLV1-40/IGHV1-58/IGLV2-14/IGHV3-33/IGHV3-20/IGKV1D-12/IGHV3-21/IGKV3D-20/CD74/IGHV3-48/IGKV4-1/TLR8/BATF/IGKV…
GO:0032944	regulation of mononuclear cell proliferation	191	0.687936	1.98312	2.52334e-08	8.43351e-07	IDO1/CD55/IL2RA/CD274/LYN/CD38/IL23A/IRF1/IL1B/ANXA1/MNDA/LILRB2/LILRB1/CEBPB/CD40/MZB1/SHH/CD80/CTLA4/ADA/PDCD1LG2/JAK3/HLA-DMB/CD74/CD300A/IL6ST/RIPK2/CD86/CCR2/TNFSF8/TNFSF13B/HAVCR2/IL6/IL12RB1/FOXP3/AHR/BCL6/LST1/LRRC32/IL18/TGFBR2/TNFRSF1B/TWSG1/GPR183/NCKAP1L/PRKAR1A/TNFSF9/RAC2/IL10/BTK/PTPRC/TGFB1/BTN2A2/HLA-E/AIF1/ARG2/CD276/IGF2/SASH3/CCDC88B/TLR4/IKZF3/CD70/GAL/PLA2G2D/VCAM1/INPP5D/CA…
GO:0034341	response to interferon-gamma	191	0.720052	2.0757	2.52334e-08	8.43351e-07	NOS2/KYNU/ICAM1/CLDN1/IFITM2/GBP5/IFITM3/PTAFR/PML/CASP1/ASS1/SOCS3/GBP1/IRF1/STAT1/WNT5A/GBP4/JAK2/CCL4/PARP14/IFITM1/HLA-DRA/CD44/PARP9/MEFV/SLC11A1/TLR2/SIRPA/CCL20/CCL3/IFNG/TRIM22/GBP2/CDC42EP2/NLRC5/CCL11/NMI/CIITA/UBD/HLA-DRB1/TRIM21/CYP27B1/HCK/SOCS1/OAS2/CXCL16/FCGR1A/IL12RB1/IFNGR1/JAK1/ZYX/OAS3/CX3CL1/IRF4/CCL18/WAS/SEC61A1/VIM/HLA-E/BST2/AIF1/CCL2/MRC1/TRIM26/HLA-DQB1/TLR4/STXBP1/HLA-…
GO:0050670	regulation of lymphocyte proliferation	190	0.689457	1.9866	2.52523e-08	8.43351e-07	IDO1/CD55/IL2RA/CD274/LYN/CD38/IL23A/IRF1/IL1B/ANXA1/MNDA/LILRB2/LILRB1/CEBPB/CD40/MZB1/SHH/CD80/CTLA4/ADA/PDCD1LG2/JAK3/HLA-DMB/CD74/CD300A/IL6ST/RIPK2/CD86/CCR2/TNFSF8/TNFSF13B/HAVCR2/IL6/IL12RB1/FOXP3/AHR/BCL6/LST1/LRRC32/IL18/TGFBR2/TNFRSF1B/TWSG1/GPR183/NCKAP1L/PRKAR1A/TNFSF9/RAC2/IL10/BTK/PTPRC/TGFB1/BTN2A2/HLA-E/AIF1/ARG2/CD276/IGF2/SASH3/CCDC88B/TLR4/IKZF3/CD70/GAL/PLA2G2D/VCAM1/INPP5D/CA…
GO:0071219	cellular response to molecule of bacterial origin	190	0.768727	2.21501	2.52523e-08	8.43351e-07	CXCL1/TNIP3/CXCL6/NOS2/CXCL8/CXCL3/CD55/ICAM1/CD274/XBP1/CXCL2/LCN2/LYN/PTAFR/DEFA6/SGMS1/CASP1/SERPINE1/ASS1/ZC3H12A/ADAM9/CXCL9/WNT5A/IL1B/PDE4B/CXCL5/CXCL11/IL1RN/LILRB2/LILRB1/CEBPB/CXCL10/TLR2/SIRPA/CD80/CCL3/DEFA5/SBNO2/TFPI/IRAK2/CARD16/PDCD1LG2/TNFAIP3/LY96/LILRA2/RIPK2/PF4/LBP/CD86/HCK/CSF3/HAVCR2/NOD2/SASH1/IL6/MTDH/IL18/CCR5/TNFRSF1B/CX3CL1/NFKBIA/IL10/VIM/NLRP7/TGFB1/NOS3/CCL2/NUGGC/M…
GO:0002703	regulation of leukocyte mediated immunity	189	0.699093	2.01341	2.52728e-08	8.43351e-07	CXCL6/C4BPA/C4BPB/LYN/PTAFR/ADGRE2/IL23A/SERPINB9/IL1B/FGR/LILRB1/CD40/LAG3/MAD2L2/CADM1/IL18R1/JAK3/CD300A/IL13RA2/IL18RAP/IL1R1/CCR2/HAVCR2/NOD2/IL6/FCER1G/IL12RB1/MICB/FOXP3/BCL6/IL18/ITGB2/SLAMF6/UNC13D/TNFRSF1B/CD1B/CD84/FAM49B/VAV1/WAS/RAC2/IL10/TBX21/BTK/PTPRC/TGFB1/C3/HLA-E/BST2/IL27RA/IL7R/SASH3/RASGRP1/TLR4/STXBP1/TNF/C12orf4/NLRP3/CR1/HLA-B/CD226/MALT1/CRTAM/TNFSF13/SH2D1A/ITGAM/P2RX7/…
GO:0097529	myeloid leukocyte migration	189	0.714244	2.05705	2.52728e-08	8.43351e-07	CXCL1/CXCL6/SAA1/CSF3R/DYSF/CXCL8/CXCR2/CXCL3/PECAM1/S100A8/CXCL2/LYN/S100A9/CXCR1/ADGRE2/FPR2/SERPINE1/IL23A/GREM1/SLAMF8/CXCL9/IL1B/PDE4B/CXCL5/CXCL11/ANXA1/IL1RN/CCL4/IL17A/CXCL10/SIRPA/CCL20/C5AR1/CCL3/MMP14/CCL11/CKLF/CD74/VEGFC/CD300A/ITGA1/PF4/S100A12/IL1R1/PLA2G7/LBP/CCR2/CCR1/IL6/FCER1G/CMKLR1/ITGB2/CX3CL1/FLT1/NCKAP1L/VAV1/MIR223/CCL18/PGF/PREX1/RAC2/IL17RA/AIF1/ROR2/CXCL17/CCL2/S100A7/…
GO:1904018	positive regulation of vasculature development	189	0.704759	2.02973	2.52728e-08	8.43351e-07	HIF1A/CXCL8/CXCR2/XBP1/CHI3L1/F3/SERPINE1/CDH5/ZC3H12A/KDR/STAT3/ITGA5/ITGAX/WNT5A/IL1B/ANGPT2/ANXA1/SOD2/RUNX1/IL1A/CD40/SERPINB7/ADM/HGF/SPHK1/C5AR1/PTGS2/ENG/ADAM12/PKM/SFRP2/HK2/ANGPTL4/CCL11/VEGFC/HDAC7/LRG1/CTSH/CYBB/TIE1/CD34/SASH1/SRPX2/MTDH/TGFBR2/ITGB2/JAK1/CX3CL1/FLT1/PGF/IL10/CFLAR/C3/TEK/NOS3/PPP1R16B/MAP3K3/APLNR/SMOC2/RHOJ/C3AR1/MYOCD/ETS1/CXCR4/ADM2/FGF2/RAMP2/CCL24/AKT3/MYDGF/PTG…
GO:0008037	cell recognition	183	0.690989	1.98432	2.5396e-08	8.43351e-07	PECAM1/IGHV4-34/IGHG3/IGHV1-18/IGHG1/IGHV4-28/IGHV1-24/IGHV3-30/IGHV4-59/IGHV1-69/IGHV4-39/IGHV4-61/IGHV2-26/IGHV4-4/CATSPERB/CLEC7A/CSGALNACT1/IGHV3-43/IGHV4-31/ROBO1/IGHV3-11/PRF1/IGHV1-69-2/IGHV3-15/IGHV3-49/IGHV5-51/IGHV3-73/IGHG4/IGKC/MSN/CADM1/FCN3/PALLD/IGHV1-58/IGHV3-33/IGHV3-20/IGHV3-21/IGHV3-48/FCN1/EPHB1/IGHV1-3/IGHV3-7/IGHV6-1/IGHV3-23/IGHV1-45/IGHV3-66/HAVCR2/IGHV3-53/MFGE8/IGHV2-70/…
GO:0071222	cellular response to lipopolysaccharide	183	0.779202	2.23764	2.5396e-08	8.43351e-07	CXCL1/TNIP3/CXCL6/NOS2/CXCL8/CXCL3/CD55/ICAM1/CD274/XBP1/CXCL2/LCN2/LYN/PTAFR/DEFA6/SGMS1/CASP1/SERPINE1/ASS1/ZC3H12A/ADAM9/CXCL9/WNT5A/IL1B/PDE4B/CXCL5/CXCL11/IL1RN/LILRB2/LILRB1/CEBPB/CXCL10/TLR2/SIRPA/CD80/CCL3/DEFA5/SBNO2/TFPI/IRAK2/CARD16/PDCD1LG2/TNFAIP3/LY96/LILRA2/RIPK2/PF4/LBP/CD86/HCK/CSF3/HAVCR2/NOD2/SASH1/IL6/MTDH/IL18/CCR5/TNFRSF1B/CX3CL1/NFKBIA/IL10/VIM/NLRP7/TGFB1/NOS3/CCL2/NUGGC/M…
GO:0050866	negative regulation of cell activation	178	0.689391	1.97477	2.55011e-08	8.43351e-07	INHBA/IDO1/IL2RA/CD274/LYN/ADGRF5/LAX1/ZC3H12A/IRF1/ANXA1/UBASH3B/MNDA/LILRB2/RUNX1/LILRB1/CEBPB/LAG3/SHH/CBFB/THBD/CD80/CST7/CTLA4/PDCD1LG2/JAK3/SAMSN1/CD74/TNFAIP3/CD300A/IL13RA2/CD86/CCR2/SOCS1/HAVCR2/CD300LF/FOXP3/BCL6/LST1/LRRC32/CD84/TWSG1/CX3CL1/RUNX3/PRKAR1A/IL10/TBX21/BTK/PTPRC/TGFB1/BTN2A2/HLX/NOS3/ARG2/TIGIT/PGLYRP4/LRFN5/GLI3/GAL/PLA2G2D/INPP5D/NFKBID/PDGFB/TYRO3/CD200/ATM/SPN/FOXF1/M…
GO:0002377	immunoglobulin production	177	0.767438	2.1972	2.55227e-08	8.43351e-07	XBP1/LAX1/IGKV3-20/IGKV1-9/CD40/GALNT2/MAD2L2/MZB1/IGKV1D-39/IGKV1-5/IGKC/IL33/IGKV3D-7/DNAJB9/IGKV3-15/IGLV1-40/IGLV2-14/IGKV1D-12/IGKV3D-20/IGKV4-1/BATF/SAMHD1/IGKV1D-33/IGLV2-23/IGKV3D-11/IL13RA2/IGLV3-25/IGKV1-27/IGLV1-44/IGLV6-57/IGLV3-19/IGLV1-51/IGKV1-17/IGKV1-8/TNFSF13B/IGKV1-16/IGLV3-1/IL6/FOXP3/BCL6/IGKV1-6/IGKV3D-15/IGLV3-21/IGKV1D-13/IGKV1D-8/IGKV1D-17/IGLV2-11/IL10/TBX21/BTK/IGKV1D-4…
GO:1903708	positive regulation of hemopoiesis	176	0.654911	1.87405	2.55446e-08	8.43351e-07	HIF1A/INHBA/IL2RA/NFKBIZ/XBP1/IL23A/STAT3/STAT1/ANXA1/LILRB4/LILRB2/RUNX1/DUSP10/IL17A/SHH/CBFB/CD80/MMP14/IFNG/ADA/CASP8/CD74/RIPK2/PF4/CD86/SOCS1/CSF3/CCR1/DCSTAMP/IL12RB1/FOXP3/BCL6/IL18/VNN1/TGFBR2/TESC/NCKAP1L/HCLS1/RUNX3/TNFSF9/BTK/PTPRC/TGFB1/BTN2A2/HLX/EVI2B/SLC9B2/ISG15/ROR2/IL7R/ADAM8/SASH3/RASGRP1/TNF/FOXC1/NLRP3/ETS1/MALT1/GLI3/INPP5D/LIF/STAT5B/ZAP70/CD27/NFKBID/ATP11C/EGR3/CD4/MDK/T…
GO:0050707	regulation of cytokine secretion	173	0.7515	2.14702	2.56098e-08	8.43351e-07	F2R/SAA1/CD274/XBP1/FFAR2/LYN/CLEC4E/PML/CASP1/GBP1/ZC3H12A/WNT5A/IL1B/ANXA1/FGR/MMP12/LILRB1/IL1A/SRGN/LILRA5/IL17A/OSM/LRRK2/CLEC5A/TLR2/RGCC/CCL3/IL33/SYT11/CADM1/IFNG/IL26/PANX1/LPL/CARD16/FCN1/TNFAIP3/IL1RAP/TLR8/LILRA2/RIPK2/MAPK11/CLEC6A/SOCS1/HAVCR2/CD34/NOD2/FOXP3/IFNGR1/LRRC32/TNFRSF1B/CX3CL1/ALOX15B/IL10/NLRP7/BTN2A2/HK1/IL17RA/AIM2/AIF1/CD2/ARG2/IL27RA/NLRP1/NLRP12/TLR1/RASGRP1/TLR4/C…
GO:0071346	cellular response to interferon-gamma	173	0.705754	2.01633	2.56098e-08	8.43351e-07	NOS2/ICAM1/CLDN1/GBP5/PTAFR/PML/CASP1/ASS1/SOCS3/GBP1/IRF1/STAT1/WNT5A/GBP4/JAK2/CCL4/PARP14/HLA-DRA/CD44/PARP9/TLR2/SIRPA/CCL20/CCL3/IFNG/TRIM22/GBP2/CDC42EP2/NLRC5/CCL11/NMI/CIITA/HLA-DRB1/TRIM21/HCK/SOCS1/OAS2/FCGR1A/IL12RB1/IFNGR1/JAK1/ZYX/OAS3/CX3CL1/IRF4/CCL18/WAS/VIM/HLA-E/AIF1/CCL2/MRC1/TRIM26/HLA-DQB1/TLR4/STXBP1/HLA-B/HLA-DQA1/IFI30/GBP7/CD47/VCAM1/B2M/HLA-C/FCGR1B/RAB12/CCL24/ACOD1/CCL…
GO:0042098	T cell proliferation	172	0.67897	1.93878	2.56307e-08	8.43351e-07	IDO1/CD55/IL2RA/CD274/IL23A/IRF1/IL1B/ANXA1/LILRB2/LILRB1/CEBPB/SLC11A1/SHH/CD80/MSN/CTLA4/PDCD1LG2/JAK3/HLA-DMB/IL6ST/RIPK2/CD86/CCR2/TNFSF8/TNFSF13B/HAVCR2/IL6/IL12RB1/FOXP3/FYN/LRRC32/IL18/TGFBR2/BTN3A1/TNFRSF1B/GJA1/DOCK8/TWSG1/NCKAP1L/PRKAR1A/TNFSF9/RAC2/IL10/PTPRC/TGFB1/BTN2A2/HLA-E/AIF1/ARG2/CD276/DOCK2/IGF2/SASH3/CCDC88B/TNFSF14/WNT4/MALT1/CD70/CTPS1/PLA2G2D/VCAM1/P2RX7/CARD11/CD6/ZAP70/I…
GO:0071347	cellular response to interleukin-1	170	0.674995	1.92534	2.5675e-08	8.43351e-07	HIF1A/CXCL8/ICAM1/IRAK3/LCN2/CHI3L1/GBP1/ZC3H12A/IL1B/PSMB9/IL1RN/MAP3K8/CCL4/CEBPB/IL1A/ADAMTS12/IL17A/SIRPA/CCL20/CCL3/PSME2/TFPI/PSME1/GBP2/IRAK2/CCL11/PSMB8/IL1RAP/RIPK2/MAPK11/IL1R1/NOD2/IL6/PSME4/CX3CL1/CCL18/NFKBIA/NLRP7/PSMA3/MAP3K3/CCL2/TANK/NKX3-1/VRK2/PSMB2/RORA/KMO/UBC/CD47/PSMC2/CCL24/PSMA4/KLF2/HYAL2/ACOD1/CCL3L3/PTGIS/PSMB5/PLCB1/PSMA1/PSMD14/RELA/PSMA5/PSMB6/PSMB4/CCL22/CCL19/PSMA…
GO:0045766	positive regulation of angiogenesis	167	0.721607	2.05483	2.57433e-08	8.43351e-07	HIF1A/CXCL8/CXCR2/XBP1/CHI3L1/F3/SERPINE1/CDH5/ZC3H12A/KDR/STAT3/ITGA5/ITGAX/WNT5A/IL1B/ANGPT2/ANXA1/RUNX1/IL1A/CD40/ADM/HGF/SPHK1/C5AR1/PTGS2/ENG/ADAM12/PKM/SFRP2/HK2/ANGPTL4/CCL11/VEGFC/HDAC7/LRG1/CTSH/CYBB/TIE1/CD34/SASH1/SRPX2/MTDH/TGFBR2/ITGB2/JAK1/CX3CL1/FLT1/PGF/IL10/C3/TEK/NOS3/PPP1R16B/MAP3K3/APLNR/SMOC2/RHOJ/C3AR1/ETS1/CXCR4/ADM2/FGF2/RAMP2/CCL24/AKT3/MYDGF/PTGIS/CYP1B1/ANXA3/TWIST1/PRK…
GO:0060759	regulation of response to cytokine stimulus	167	0.66787	1.90181	2.57433e-08	8.43351e-07	ZBP1/HIF1A/IRAK3/CASP1/SOCS3/STAT1/WNT5A/CASP4/IL1RN/BIRC3/JAK2/PARP14/RUNX1/MMP12/PARP9/CCDC3/PXDN/ROBO1/CBFB/TLR2/SPHK1/IFNG/IRAK2/NLRC5/CARD16/CASP8/PTPN1/CD74/TNFAIP3/SAMHD1/RIPK2/IFNAR2/IL1R1/SOCS1/CD300LF/IL6/IFNGR1/JAK1/USP18/ADAR/PTPRC/CAV1/ADAM17/TRAF1/VRK2/TLR4/TNF/CLIP3/IKBKE/CXCR4/CARD8
GO:0072376	protein activation cascade	167	0.823126	2.34392	2.57433e-08	8.43351e-07	C2/CFI/C4BPA/IGHV4-34/VWF/CD55/IGHG3/C4BPB/IGHV1-18/IGHG1/IGHV4-28/C1R/SERPING1/F3/IGHV1-24/IGHV3-30/IGHV4-59/IGHV1-69/IGHV4-39/IGHV4-61/IL1B/IGKV3-20/IGHV2-26/IGHV4-4/CFB/C1S/IGHV3-43/IGHV4-31/IGHV3-11/IGHV1-69-2/IGHV3-15/IGHV3-49/IGHV5-51/IGKV1D-39/IGHV3-73/IGHG4/IGKV1-5/RGCC/C5AR1/IGKC/FCN3/IGKV3-15/SCARA3/IGLV1-40/IGHV1-58/IGLV2-14/IGHV3-33/TFPI/IGHV3-20/IGKV1D-12/IGHV3-21/IGKV3D-20/IGHV3-48/…
GO:0038095	Fc-epsilon receptor signaling pathway	166	0.697778	1.98584	2.57667e-08	8.43351e-07	IGHV4-34/LYN/IGHV3-30/IGHV4-59/IGHV1-69/IGHV4-39/IGKV3-20/PSMB9/LCP2/IGHV3-11/IGKV1D-39/IGKV1-5/IGKC/PSME2/IGKV3-15/IGLV1-40/IGLV2-14/IGHV3-33/PSME1/IGKV1D-12/IGKV3D-20/PSMB8/IGHV3-48/IGKV4-1/IGKV1D-33/IGLV2-23/IGHV3-7/IGKV3D-11/IGLV3-25/IGHV3-23/IGLV1-44/IGLV6-57/IGLV3-19/IGLV1-51/IGKV1-17/IGKV1-16/IGHV3-53/IGLV3-1/FCER1G/IGHV2-70/PSME4/IGHV1OR15-1/IGLC2/IGLV3-21/VAV1/IGLV2-11/BTK/IGKV1-39/IGLV3…
GO:1903317	regulation of protein maturation	163	0.765658	2.17525	2.58369e-08	8.43351e-07	C2/CFI/C4BPA/IGHV4-34/CD55/IGHG3/C4BPB/IGHG1/C1R/SERPING1/SERPINE1/IGHV3-30/IGHV4-59/IGHV1-69/IGHV4-39/IL1B/IGKV3-20/CFB/BIRC3/C1S/CHAC1/IGHV3-11/LRRK2/IGKV1D-39/IGHG4/IGKV1-5/C5AR1/IGKC/CST7/MMP14/IGKV3-15/IGLV1-40/IGLV2-14/IGHV3-33/CARD16/IGKV1D-12/IGKV3D-20/IGHV3-48/IGKV4-1/IGKV1D-33/IGLV2-23/IGHV3-7/LDLRAD3/IGKV3D-11/IGLV3-25/IGHV3-23/IGLV1-44/IGLV6-57/IGLV3-19/IGLV1-51/C4B/IGKV1-17/IGKV1-16/…
GO:0050864	regulation of B cell activation	161	0.792708	2.24946	2.58836e-08	8.43351e-07	INHBA/IGHV4-34/IGHG3/XBP1/IGHV1-18/LYN/IGHG1/IGHV4-28/CD38/IGHV1-24/IGHV3-30/IGHV4-59/IGHV1-69/IGHV4-39/SLAMF8/IGHV4-61/IGHV2-26/IGHV4-4/MNDA/IGHV3-43/IGHV4-31/CD40/MAD2L2/IGHV3-11/MZB1/IGHV1-69-2/IGHV3-15/IGHV3-49/IGHV5-51/IGHV3-73/IGHG4/IGKC/MMP14/IGHV1-58/IGHV3-33/CTLA4/ADA/IGHV3-20/NFAM1/SAMSN1/IGHV3-21/CD74/IGHV3-48/TNFAIP3/CD300A/IGHV1-3/IGHV3-7/IGHV6-1/IGHV3-23/TNFSF13B/IGHV1-45/IGHV3-66/I…
GO:0070613	regulation of protein processing	161	0.766553	2.17524	2.58836e-08	8.43351e-07	C2/CFI/C4BPA/IGHV4-34/CD55/IGHG3/C4BPB/IGHG1/C1R/SERPING1/SERPINE1/IGHV3-30/IGHV4-59/IGHV1-69/IGHV4-39/IL1B/IGKV3-20/CFB/BIRC3/C1S/CHAC1/IGHV3-11/LRRK2/IGKV1D-39/IGHG4/IGKV1-5/C5AR1/IGKC/CST7/MMP14/IGKV3-15/IGLV1-40/IGLV2-14/IGHV3-33/CARD16/IGKV1D-12/IGKV3D-20/IGHV3-48/IGKV4-1/IGKV1D-33/IGLV2-23/IGHV3-7/LDLRAD3/IGKV3D-11/IGLV3-25/IGHV3-23/IGLV1-44/IGLV6-57/IGLV3-19/IGLV1-51/C4B/IGKV1-17/IGKV1-16/…
GO:0002695	negative regulation of leukocyte activation	158	0.714691	2.02441	2.59554e-08	8.43351e-07	INHBA/IDO1/IL2RA/CD274/LYN/ADGRF5/LAX1/ZC3H12A/IRF1/ANXA1/MNDA/LILRB2/RUNX1/LILRB1/CEBPB/LAG3/SHH/CBFB/CD80/CST7/CTLA4/PDCD1LG2/JAK3/SAMSN1/CD74/TNFAIP3/CD300A/IL13RA2/CD86/CCR2/SOCS1/HAVCR2/CD300LF/FOXP3/BCL6/LST1/LRRC32/CD84/TWSG1/CX3CL1/RUNX3/PRKAR1A/IL10/TBX21/BTK/PTPRC/TGFB1/BTN2A2/HLX/ARG2/TIGIT/PGLYRP4/LRFN5/GLI3/GAL/PLA2G2D/INPP5D/NFKBID/TYRO3/CD200/ATM/SPN/FOXF1/MDK/ARG1/TNFAIP8L2/IL31RA…
GO:0045619	regulation of lymphocyte differentiation	158	0.7166	2.02981	2.59554e-08	8.43351e-07	INHBA/IL2RA/NFKBIZ/XBP1/PRDM1/IL23A/ZC3H12A/IRF1/SLAMF8/ANXA1/LILRB4/LILRB2/RUNX1/LAG3/DUSP10/SHH/CBFB/CD80/MMP14/IFNG/CTLA4/ADA/JAK3/ZEB1/NFAM1/CD74/RIPK2/CD86/CCR2/SOCS1/IL12RB1/FOXP3/BCL6/IL18/VNN1/TGFBR2/IRF4/NCKAP1L/RUNX3/TNFSF9/TBX21/BTK/PTPRC/TGFB1/BTN2A2/HLX/CD2/IL7R/ADAM8/SASH3/RASGRP1/NLRP3/CR1/IKZF3/SOD1/PGLYRP4/MALT1/HLA-DOA/GLI3/INPP5D/CARD11/ZAP70/CD27/NFKBID/ATP11C/EGR3/CD28/SPINK5…
GO:0001959	regulation of cytokine-mediated signaling pathway	157	0.670959	1.89937	2.59792e-08	8.43351e-07	ZBP1/HIF1A/IRAK3/CASP1/SOCS3/STAT1/WNT5A/CASP4/IL1RN/BIRC3/JAK2/PARP14/RUNX1/MMP12/PARP9/CCDC3/PXDN/ROBO1/CBFB/SPHK1/IFNG/IRAK2/NLRC5/CARD16/CASP8/PTPN1/CD74/TNFAIP3/SAMHD1/RIPK2/IFNAR2/IL1R1/SOCS1/CD300LF/IL6/IFNGR1/JAK1/USP18/ADAR/PTPRC/CAV1/ADAM17/TRAF1/VRK2/TNF/CLIP3/IKBKE/CXCR4/CARD8
GO:0002819	regulation of adaptive immune response	151	0.729161	2.0562	2.61308e-08	8.43351e-07	C4BPA/NFKBIZ/CD274/C4BPB/IL23A/ZC3H12A/IRF1/IL1B/ANXA1/LILRB1/CD40/DUSP10/MAD2L2/SLC11A1/CD80/IL33/IL18R1/ADA/JAK3/SAMSN1/TNFAIP3/IL6ST/RIPK2/IL1R1/CCR2/TNFSF13B/HAVCR2/IL6/FCER1G/IL12RB1/FOXP3/BCL6/IL18/TNFRSF1B/CD1B/FAM49B/WAS/IL10/TBX21/BTK/PTPRC/TGFB1/C3/HLX/HLA-E/IL27RA/IL7R/SASH3/TNF/NLRP3/CR1/IL1RL1/HLA-B/CD226/MALT1/TNFSF13/P2RX7/B2M/HLA-C/NFKBID/CD4/CD28/TRIM27/PRKCQ/RSAD2/CLCF1/SUPT6H/M…
GO:0006956	complement activation	148	0.836068	2.35296	2.62075e-08	8.43351e-07	C2/CFI/C4BPA/IGHV4-34/CD55/IGHG3/C4BPB/IGHV1-18/IGHG1/IGHV4-28/C1R/SERPING1/IGHV1-24/IGHV3-30/IGHV4-59/IGHV1-69/IGHV4-39/IGHV4-61/IL1B/IGKV3-20/IGHV2-26/IGHV4-4/CFB/C1S/IGHV3-43/IGHV4-31/IGHV3-11/IGHV1-69-2/IGHV3-15/IGHV3-49/IGHV5-51/IGKV1D-39/IGHV3-73/IGHG4/IGKV1-5/RGCC/C5AR1/IGKC/FCN3/IGKV3-15/SCARA3/IGLV1-40/IGHV1-58/IGLV2-14/IGHV3-33/IGHV3-20/IGKV1D-12/IGHV3-21/IGKV3D-20/IGHV3-48/FCN1/IGKV4-1…
GO:0042129	regulation of T cell proliferation	144	0.688891	1.9334	2.63145e-08	8.43351e-07	IDO1/CD55/IL2RA/CD274/IL23A/IRF1/IL1B/ANXA1/LILRB2/LILRB1/CEBPB/SHH/CD80/CTLA4/PDCD1LG2/JAK3/HLA-DMB/IL6ST/RIPK2/CD86/CCR2/TNFSF8/TNFSF13B/HAVCR2/IL6/IL12RB1/FOXP3/LRRC32/IL18/TGFBR2/TNFRSF1B/TWSG1/NCKAP1L/PRKAR1A/TNFSF9/RAC2/IL10/PTPRC/TGFB1/BTN2A2/HLA-E/AIF1/ARG2/CD276/IGF2/SASH3/CCDC88B/CD70/PLA2G2D/VCAM1/CARD11/CD6/ZAP70/IL21/CD4/CD28/RASAL3/CTNNB1/PRKCQ/SPN
GO:0002431	Fc receptor mediated stimulatory signaling pathway	143	0.724322	2.03141	2.63413e-08	8.43351e-07	IGHV4-34/IGHG3/FCGR3A/LYN/IGHG1/IGHV3-30/IGHV4-59/IGHV1-69/IGHV4-39/IGKV3-20/FGR/IGHV3-11/IGKV1D-39/IGHG4/IGKV1-5/IGKC/FCGR2A/IGKV3-15/IGLV1-40/IGLV2-14/IGHV3-33/IGKV1D-12/IGKV3D-20/IGHV3-48/IGKV4-1/IGKV1D-33/IGLV2-23/IGHV3-7/IGKV3D-11/IGLV3-25/IGHV3-23/IGLV1-44/IGLV6-57/IGLV3-19/IGLV1-51/IGKV1-17/HCK/IGKV1-16/IGHV3-53/IGLV3-1/FCGR1A/FCER1G/PLSCR1/FYN/MYO1G/IGHV2-70/IGHV1OR15-1/IGLC2/IGLV3-21/NCK…
GO:0002673	regulation of acute inflammatory response	143	0.803068	2.25226	2.63413e-08	8.43351e-07	C2/CFI/C4BPA/IGHV4-34/CD55/IGHG3/C4BPB/FFAR2/IGHG1/C1R/SERPING1/OSMR/IGHV3-30/IGHV4-59/C2CD4A/IGHV1-69/IGHV4-39/IL1B/IGKV3-20/CFB/C1S/IGHV3-11/OSM/IGKV1D-39/C2CD4B/IGHG4/IGKV1-5/C5AR1/PTGS2/IGKC/IGKV3-15/IGLV1-40/IGLV2-14/IGHV3-33/IGKV1D-12/IGKV3D-20/IGHV3-48/IGKV4-1/IL6ST/IGKV1D-33/IGLV2-23/IGHV3-7/IGKV3D-11/IGLV3-25/IGHV3-23/IGLV1-44/IGLV6-57/IGLV3-19/IGLV1-51/C4B/IGKV1-17/IGKV1-16/IGHV3-53/IGL…
GO:0002706	regulation of lymphocyte mediated immunity	140	0.705312	1.97379	2.64241e-08	8.43351e-07	C4BPA/C4BPB/IL23A/SERPINB9/IL1B/LILRB1/CD40/LAG3/MAD2L2/CADM1/IL18R1/IL18RAP/IL1R1/CCR2/HAVCR2/IL6/FCER1G/IL12RB1/MICB/FOXP3/BCL6/IL18/SLAMF6/TNFRSF1B/CD1B/FAM49B/VAV1/WAS/IL10/TBX21/BTK/PTPRC/TGFB1/C3/HLA-E/IL27RA/IL7R/SASH3/RASGRP1/TNF/NLRP3/CR1/HLA-B/CD226/MALT1/CRTAM/TNFSF13/SH2D1A/P2RX7/B2M/HLA-C/IL21/CD28/RSAD2/ULBP2/CLCF1/SH2D1B/RAET1E/SUPT6H/MLH1/ARG1/DUSP22
GO:0038094	Fc-gamma receptor signaling pathway	140	0.728077	2.0375	2.64241e-08	8.43351e-07	IGHV4-34/IGHG3/FCGR3A/LYN/IGHG1/CLEC4E/IGHV3-30/IGHV4-59/IGHV1-69/IGHV4-39/IGKV3-20/FGR/IGHV3-11/IGKV1D-39/IGHG4/IGKV1-5/IGKC/CLEC4D/FCGR2A/IGKV3-15/IGLV1-40/IGLV2-14/IGHV3-33/IGKV1D-12/IGKV3D-20/IGHV3-48/IGKV4-1/IGKV1D-33/IGLV2-23/IGHV3-7/IGKV3D-11/IGLV3-25/IGHV3-23/IGLV1-44/IGLV6-57/IGLV3-19/IGLV1-51/IGKV1-17/HCK/IGKV1-16/IGHV3-53/IGLV3-1/FCGR1A/FCER1G/FYN/MYO1G/IGHV2-70/IGHV1OR15-1/IGLC2/IGLV3…
GO:0001906	cell killing	138	0.744773	2.08113	2.64803e-08	8.43351e-07	CXCL6/NOS2/CD55/ICAM1/APOL1/DEFA6/IL23A/SERPINB9/SLAMF7/CLEC7A/LILRB1/GZMB/LAG3/PRF1/CTSC/CADM1/DEFA5/IFNG/CTSH/PF4/S100A12/IL18RAP/LYZ/HAVCR2/IL12RB1/MICB/IL18/SLAMF6/UNC13D/KRT6A/CD1B/FAM49B/PRDX1/VAV1/PTPRC/C3/HLA-E/IL7R/LYST/REG3G/RASGRP1/HLA-B/CD226/PGLYRP4/CRTAM/SH2D1A/ITGAM/P2RX7/B2M/HLA-C/CD59/TSTA3/IL21/GNLY/ULBP2/RAET1E/ARG1/TYROBP/SEMG1/CORO1A/GAPDH/HLA-F/PTPN6/FCGR2B/ARRB2/CR1L/NECTIN…
GO:0002433	immune response-regulating cell surface receptor signaling pathway involved in phagocytosis	137	0.719441	2.00881	2.65091e-08	8.43351e-07	IGHV4-34/IGHG3/FCGR3A/LYN/IGHG1/IGHV3-30/IGHV4-59/IGHV1-69/IGHV4-39/IGKV3-20/FGR/IGHV3-11/IGKV1D-39/IGHG4/IGKV1-5/IGKC/FCGR2A/IGKV3-15/IGLV1-40/IGLV2-14/IGHV3-33/IGKV1D-12/IGKV3D-20/IGHV3-48/IGKV4-1/IGKV1D-33/IGLV2-23/IGHV3-7/IGKV3D-11/IGLV3-25/IGHV3-23/IGLV1-44/IGLV6-57/IGLV3-19/IGLV1-51/IGKV1-17/HCK/IGKV1-16/IGHV3-53/IGLV3-1/FCGR1A/FYN/MYO1G/IGHV2-70/IGHV1OR15-1/IGLC2/IGLV3-21/NCKAP1L/VAV1/WAS/…
GO:0038096	Fc-gamma receptor signaling pathway involved in phagocytosis	137	0.719441	2.00881	2.65091e-08	8.43351e-07	IGHV4-34/IGHG3/FCGR3A/LYN/IGHG1/IGHV3-30/IGHV4-59/IGHV1-69/IGHV4-39/IGKV3-20/FGR/IGHV3-11/IGKV1D-39/IGHG4/IGKV1-5/IGKC/FCGR2A/IGKV3-15/IGLV1-40/IGLV2-14/IGHV3-33/IGKV1D-12/IGKV3D-20/IGHV3-48/IGKV4-1/IGKV1D-33/IGLV2-23/IGHV3-7/IGKV3D-11/IGLV3-25/IGHV3-23/IGLV1-44/IGLV6-57/IGLV3-19/IGLV1-51/IGKV1-17/HCK/IGKV1-16/IGHV3-53/IGLV3-1/FCGR1A/FYN/MYO1G/IGHV2-70/IGHV1OR15-1/IGLC2/IGLV3-21/NCKAP1L/VAV1/WAS/…
GO:1902107	positive regulation of leukocyte differentiation	137	0.692123	1.93254	2.65091e-08	8.43351e-07	IL2RA/NFKBIZ/XBP1/IL23A/ANXA1/LILRB4/LILRB2/RUNX1/DUSP10/IL17A/SHH/CBFB/CD80/MMP14/IFNG/ADA/CASP8/CD74/RIPK2/PF4/CD86/SOCS1/CCR1/DCSTAMP/IL12RB1/FOXP3/BCL6/IL18/VNN1/TGFBR2/TESC/NCKAP1L/HCLS1/RUNX3/TNFSF9/BTK/PTPRC/TGFB1/BTN2A2/HLX/EVI2B/SLC9B2/ROR2/IL7R/ADAM8/SASH3/RASGRP1/TNF/NLRP3/MALT1/GLI3/INPP5D/LIF/ZAP70/CD27/NFKBID/ATP11C/EGR3/CD4/MDK/TYROBP/PNP/FES/RB1/IL15/CCL19/CD83/CYLD/ZBTB16/AP3D1/T…
GO:0002822	regulation of adaptive immune response based on somatic recombination of immune receptors built from immunoglobulin superfamily domains	136	0.728022	2.03122	2.65378e-08	8.43351e-07	C4BPA/NFKBIZ/CD274/C4BPB/IL23A/ZC3H12A/IL1B/ANXA1/LILRB1/CD40/MAD2L2/SLC11A1/CD80/IL33/IL18R1/ADA/JAK3/TNFAIP3/RIPK2/IL1R1/CCR2/TNFSF13B/HAVCR2/IL6/FCER1G/IL12RB1/FOXP3/BCL6/IL18/TNFRSF1B/CD1B/FAM49B/WAS/IL10/TBX21/BTK/PTPRC/TGFB1/C3/HLX/HLA-E/IL27RA/IL7R/SASH3/TNF/NLRP3/CR1/IL1RL1/HLA-B/CD226/MALT1/TNFSF13/P2RX7/B2M/HLA-C/NFKBID/CD4/CD28/PRKCQ/RSAD2/CLCF1/SUPT6H/MLH1/ARG1/DUSP22/PKN1/CCL19
GO:0050777	negative regulation of immune response	136	0.746391	2.08247	2.65378e-08	8.43351e-07	C4BPA/CD55/IL2RA/IRAK3/C4BPB/LYN/SERPING1/ZC3H12A/SLAMF8/SERPINB9/ANXA1/PARP14/MMP12/LILRB1/DUSP10/TRAFD1/IFI16/IL33/CTLA4/NLRC5/JAK3/NMI/SAMSN1/TNFAIP3/CD300A/SAMHD1/IL13RA2/COL3A1/CCR2/HAVCR2/FOXP3/BCL6/CD84/TGFB3/ADAR/IL10/TBX21/PTPRC/TGFB1/HLX/HLA-E/BST2/ARG2/IL27RA/IL7R/TNF/CR1/IL1RL1/PGLYRP4/TGFB2/INPP5D/CD59/DHX58/ACOD1/PDCD1/TYRO3/TRIM27/PSMA1/FOXF1/SPINK5/ARG1/DUSP22/PSMB4
GO:0071706	tumor necrosis factor superfamily cytokine production	136	0.708289	1.97617	2.65378e-08	8.43351e-07	IRAK3/CD274/PTAFR/IL23A/ZC3H12A/WNT5A/JAK2/CLEC7A/LILRB1/LILRA5/BCL3/LRRK2/TLR2/SIRPA/CCL3/SYT11/IFNG/CLEC4A/LPL/MAPKAPK2/TNFAIP3/LY96/LILRA2/RIPK2/PF4/TMEM106A/SLAMF1/CYBB/LBP/CD86/CCR2/HAVCR2/CD34/NOD2/FCER1G/FOXP3/IFNGR1/CX3CL1/ERRFI1/IL10/PTPRC/HLA-E/UBE2J1/TNFRSF8/CD2/ARG2/IL27RA/ADAM8/TLR1/SASH3/RASGRP1/PTPRJ/TLR4/CD33/ACP5/CD47/IL17F/CLU/TRIM27/TWIST1/SPN
GO:0032635	interleukin-6 production	132	0.747522	2.07908	2.66544e-08	8.43351e-07	F2R/NOS2/IRAK3/XBP1/PTAFR/ZC3H12A/STAT3/WNT5A/IL1B/IL1RN/LILRB2/CLEC7A/CEBPB/LILRA5/IL17A/HGF/TLR2/SIRPA/IL33/SYT11/LPL/MAPKAPK2/CD74/TNFAIP3/IL1RAP/TLR8/AKIRIN2/LILRA2/RIPK2/TMEM106A/SLAMF1/IL18RAP/LBP/HAVCR2/NOD2/IL6/FCER1G/FOXP3/IL18/AFAP1L2/CX3CL1/NCKAP1L/IL10/AIF1/IL27RA/NLRP12/TLR1/TLR4/TNF/TLR6/CD47/P2RX7/INPP5D/IL17F/KLF2/HYAL2
GO:0045580	regulation of T cell differentiation	132	0.724751	2.01574	2.66544e-08	8.43351e-07	IL2RA/NFKBIZ/XBP1/PRDM1/IL23A/ZC3H12A/IRF1/ANXA1/LILRB4/LILRB2/RUNX1/LAG3/DUSP10/SHH/CBFB/CD80/IFNG/CTLA4/ADA/JAK3/ZEB1/CD74/RIPK2/CD86/CCR2/SOCS1/IL12RB1/FOXP3/BCL6/IL18/VNN1/TGFBR2/IRF4/NCKAP1L/RUNX3/TNFSF9/TBX21/PTPRC/TGFB1/BTN2A2/HLX/CD2/IL7R/ADAM8/SASH3/RASGRP1/NLRP3/CR1/SOD1/MALT1/HLA-DOA/GLI3/CARD11/ZAP70/CD27/NFKBID/EGR3/CD28/SPINK5/MDK/PNP/IL15/CCL19/FANCA/CD83/CYLD/ZBTB16/AP3D1/FANCD2
GO:0002455	humoral immune response mediated by circulating immunoglobulin	131	0.848486	2.35799	2.6684e-08	8.43351e-07	C2/CFI/C4BPA/IGHV4-34/CD55/IGHG3/C4BPB/IGHV1-18/IGHG1/IGHV4-28/C1R/SERPING1/IGHV1-24/IGHV3-30/IGHV4-59/IGHV1-69/IGHV4-39/IGHV4-61/IGKV3-20/IGHV2-26/IGHV4-4/C1S/IGHV3-43/IGHV4-31/IGHV3-11/IGHV1-69-2/BCL3/IGHV3-15/IGHV3-49/IGHV5-51/IGKV1D-39/IGHV3-73/IGHG4/IGKV1-5/IGKC/IGKV3-15/IGLV1-40/IGHV1-58/IGLV2-14/IGHV3-33/IGHV3-20/IGKV1D-12/IGHV3-21/IGKV3D-20/IGHV3-48/IGKV4-1/IGKV1D-33/IGLV2-23/IGHV1-3/IGHV…
GO:0050729	positive regulation of inflammatory response	131	0.737899	2.05066	2.6684e-08	8.43351e-07	TGM2/IDO1/NFKBIZ/ABCC1/GBP5/S100A8/FFAR2/S100A9/OSMR/SERPINE1/IL23A/C2CD4A/WNT5A/IL1B/JAK2/CLEC7A/CEBPB/AGT/LILRA5/CTSC/IL17A/OSM/LRRK2/ITGA2/C2CD4B/TLR2/PTGS2/CCL3/IL33/LPL/SUCNR1/IL6ST/S100A12/PLA2G7/LBP/CCR2/NOD2/IL6/FCER1G/IL18/CX3CL1/CCL18/NFKBIA/GPRC5B/BTK/C3/IL17RA/HLA-E/NLRP12/ADAM8/GPSM3/TLR4/TNF/TLR6/ETS1/IL1RL1/CD47/CD6/IL17F/CCL24/HYAL2/MIR142/IL21/CCL3L3/PLA2G2A/CD28
GO:1903555	regulation of tumor necrosis factor superfamily cytokine production	131	0.709194	1.97089	2.6684e-08	8.43351e-07	IRAK3/CD274/PTAFR/IL23A/ZC3H12A/WNT5A/JAK2/CLEC7A/LILRB1/LILRA5/BCL3/LRRK2/TLR2/SIRPA/CCL3/SYT11/IFNG/CLEC4A/LPL/MAPKAPK2/TNFAIP3/LY96/LILRA2/RIPK2/PF4/SLAMF1/CYBB/LBP/CD86/CCR2/HAVCR2/CD34/NOD2/FCER1G/FOXP3/IFNGR1/CX3CL1/ERRFI1/IL10/PTPRC/HLA-E/UBE2J1/TNFRSF8/CD2/ARG2/IL27RA/ADAM8/TLR1/SASH3/RASGRP1/PTPRJ/TLR4/CD33/ACP5
GO:0051250	negative regulation of lymphocyte activation	130	0.71534	1.98634	2.67143e-08	8.43351e-07	INHBA/IDO1/IL2RA/CD274/LYN/LAX1/ZC3H12A/IRF1/ANXA1/MNDA/LILRB2/RUNX1/LILRB1/CEBPB/LAG3/SHH/CBFB/CD80/CTLA4/PDCD1LG2/JAK3/SAMSN1/CD74/TNFAIP3/CD300A/CD86/SOCS1/HAVCR2/FOXP3/BCL6/LST1/LRRC32/TWSG1/RUNX3/PRKAR1A/IL10/TBX21/BTK/TGFB1/BTN2A2/HLX/ARG2/TIGIT/PGLYRP4/GLI3/GAL/PLA2G2D/INPP5D/NFKBID/TYRO3/ATM/SPN/MDK/ARG1/TNFAIP8L2/TYROBP/SLA2/DUSP22/PKN1
GO:0097530	granulocyte migration	127	0.761656	2.10967	2.68055e-08	8.43351e-07	CXCL1/CXCL6/SAA1/CSF3R/DYSF/CXCL8/CXCR2/CXCL3/PECAM1/S100A8/CXCL2/S100A9/CXCR1/ADGRE2/IL23A/SLAMF8/CXCL9/IL1B/PDE4B/CXCL5/CXCL11/ANXA1/IL1RN/CCL4/IL17A/CXCL10/CCL20/C5AR1/CCL3/CCL11/CKLF/CD74/CD300A/ITGA1/PF4/S100A12/IL1R1/LBP/FCER1G/CMKLR1/ITGB2/CX3CL1/NCKAP1L/VAV1/MIR223/CCL18/PREX1/RAC2/IL17RA/CXCL17/CCL2/S100A7/ADAM8/C3AR1/CD99L2
GO:0032675	regulation of interleukin-6 production	124	0.743161	2.05313	2.68979e-08	8.43351e-07	F2R/IRAK3/XBP1/PTAFR/ZC3H12A/STAT3/WNT5A/IL1B/IL1RN/LILRB2/CLEC7A/CEBPB/LILRA5/IL17A/HGF/TLR2/SIRPA/IL33/SYT11/LPL/MAPKAPK2/CD74/TNFAIP3/IL1RAP/TLR8/AKIRIN2/LILRA2/RIPK2/SLAMF1/LBP/HAVCR2/NOD2/IL6/FCER1G/FOXP3/AFAP1L2/CX3CL1/NCKAP1L/IL10/AIF1/IL27RA/NLRP12/TLR1/TLR4/TNF/TLR6/CD47/P2RX7/INPP5D/IL17F/KLF2/HYAL2/CD200/TWIST1
GO:0010324	membrane invagination	122	0.72625	2.0029	2.69593e-08	8.43351e-07	IGHV4-34/IGHG3/RAB31/IGHV1-18/IGHG1/IGHV4-28/IGHV1-24/IGHV3-30/IGHV4-59/IGHV1-69/IGHV4-39/IGHV4-61/IGHV2-26/IGHV4-4/IGHV3-43/IGHV4-31/IGHV3-11/IGHV1-69-2/IGHV3-15/IGHV3-49/ITGA2/IGHV5-51/IGHV3-73/IGHG4/IGKC/SYT11/IGHV1-58/IGHV3-33/IGHV3-20/IGHV3-21/IGHV3-48/CD300A/IGHV1-3/IGHV3-7/IGHV6-1/IGHV3-23/IGHV1-45/IGHV3-66/IGHV3-53/FCGR1A/FCER1G/MFGE8/ITGB2/IGHV2-70/IGHV1OR15-1/IGLC2/NCKAP1L/IGHV3-74/ARHG…
GO:0002920	regulation of humoral immune response	121	0.818468	2.25518	2.69917e-08	8.43351e-07	C2/CFI/C4BPA/IGHV4-34/CD55/IGHG3/C4BPB/IGHG1/C1R/SERPING1/IGHV3-30/IGHV4-59/IGHV1-69/IGHV4-39/IL1B/IGKV3-20/CFB/SPNS2/C1S/IGHV3-11/IGKV1D-39/IGHG4/IGKV1-5/C5AR1/IGKC/IGKV3-15/IGLV1-40/IGLV2-14/IGHV3-33/IGKV1D-12/IGKV3D-20/IGHV3-48/IGKV4-1/IGKV1D-33/IGLV2-23/IGHV3-7/IGKV3D-11/IGLV3-25/IGHV3-23/IGLV1-44/IGLV6-57/IGLV3-19/IGLV1-51/C4B/IGKV1-17/IGKV1-16/IGHV3-53/IGLV3-1/IGHV2-70/IGHV1OR15-1/IGLC2/IGL…
GO:0050871	positive regulation of B cell activation	120	0.805355	2.21701	2.70241e-08	8.43351e-07	IGHV4-34/IGHG3/XBP1/IGHV1-18/IGHG1/IGHV4-28/CD38/IGHV1-24/IGHV3-30/IGHV4-59/IGHV1-69/IGHV4-39/IGHV4-61/IGHV2-26/IGHV4-4/IGHV3-43/IGHV4-31/CD40/MAD2L2/IGHV3-11/IGHV1-69-2/IGHV3-15/IGHV3-49/IGHV5-51/IGHV3-73/IGHG4/IGKC/MMP14/IGHV1-58/IGHV3-33/ADA/IGHV3-20/IGHV3-21/CD74/IGHV3-48/IGHV1-3/IGHV3-7/IGHV6-1/IGHV3-23/TNFSF13B/IGHV1-45/IGHV3-66/IGHV3-53/NOD2/IL6/BCL6/IGHV2-70/IGHV1OR15-1/IGLC2/GPR183/NCKAP…
GO:0050715	positive regulation of cytokine secretion	119	0.77382	2.12824	2.70566e-08	8.43351e-07	F2R/SAA1/CD274/XBP1/FFAR2/CLEC4E/CASP1/WNT5A/IL1B/FGR/MMP12/IL1A/LILRA5/IL17A/OSM/LRRK2/CLEC5A/TLR2/RGCC/CCL3/IL33/CADM1/IFNG/IL26/PANX1/LPL/FCN1/IL1RAP/TLR8/LILRA2/RIPK2/MAPK11/CLEC6A/HAVCR2/CD34/NOD2/IFNGR1/ALOX15B/IL10/NLRP7/HK1/IL17RA/AIM2/AIF1/CD2/NLRP1/NLRP12/TLR1/RASGRP1/TLR4/CSF1R/TNF/NLRP3/IL1RL1/CRTAM/CARD8/P2RX7/IL17F/HYAL2
GO:0006958	complement activation, classical pathway	118	0.855918	2.35182	2.709e-08	8.43351e-07	C2/CFI/C4BPA/IGHV4-34/CD55/IGHG3/C4BPB/IGHV1-18/IGHG1/IGHV4-28/C1R/SERPING1/IGHV1-24/IGHV3-30/IGHV4-59/IGHV1-69/IGHV4-39/IGHV4-61/IGKV3-20/IGHV2-26/IGHV4-4/C1S/IGHV3-43/IGHV4-31/IGHV3-11/IGHV1-69-2/IGHV3-15/IGHV3-49/IGHV5-51/IGKV1D-39/IGHV3-73/IGHG4/IGKV1-5/IGKC/IGKV3-15/IGLV1-40/IGHV1-58/IGLV2-14/IGHV3-33/IGHV3-20/IGKV1D-12/IGHV3-21/IGKV3D-20/IGHV3-48/IGKV4-1/IGKV1D-33/IGLV2-23/IGHV1-3/IGHV3-7/I…
GO:0050853	B cell receptor signaling pathway	114	0.769224	2.10547	2.72246e-08	8.43351e-07	IGHV4-34/IGHG3/IGHV1-18/LYN/IGHG1/IGHV4-28/CD38/IGHV1-24/IGHV3-30/IGHV4-59/IGHV1-69/IGHV4-39/IGHV4-61/IGHV2-26/IGHV4-4/MNDA/RUNX1/IGHV3-43/IGHV4-31/IGHV3-11/IGHV1-69-2/IGHV3-15/CBFB/IGHV3-49/IGHV5-51/IGHV3-73/IGHG4/IGKC/IGHV1-58/IGHV3-33/CTLA4/IGHV3-20/NFAM1/IGHV3-21/IGHV3-48/CD300A/IGHV1-3/IGHV3-7/IGHV6-1/IGHV3-23/IGHV1-45/IGHV3-66/IGHV3-53/IGHV2-70/IGHV1OR15-1/IGLC2/NCKAP1L/IGHV3-74/BTK/PTPRC/I…
GO:0099024	plasma membrane invagination	114	0.73021	1.99868	2.72246e-08	8.43351e-07	IGHV4-34/IGHG3/RAB31/IGHV1-18/IGHG1/IGHV4-28/IGHV1-24/IGHV3-30/IGHV4-59/IGHV1-69/IGHV4-39/IGHV4-61/IGHV2-26/IGHV4-4/IGHV3-43/IGHV4-31/IGHV3-11/IGHV1-69-2/IGHV3-15/IGHV3-49/ITGA2/IGHV5-51/IGHV3-73/IGHG4/IGKC/IGHV1-58/IGHV3-33/IGHV3-20/IGHV3-21/IGHV3-48/CD300A/IGHV1-3/IGHV3-7/IGHV6-1/IGHV3-23/IGHV1-45/IGHV3-66/IGHV3-53/FCGR1A/FCER1G/MFGE8/ITGB2/IGHV2-70/IGHV1OR15-1/IGLC2/NCKAP1L/IGHV3-74/ARHGAP25/C…
GO:0071621	granulocyte chemotaxis	113	0.758243	2.07335	2.72586e-08	8.43351e-07	CXCL1/CXCL6/SAA1/CSF3R/DYSF/CXCL8/CXCR2/CXCL3/S100A8/CXCL2/S100A9/CXCR1/ADGRE2/IL23A/CXCL9/IL1B/PDE4B/CXCL5/CXCL11/ANXA1/IL1RN/CCL4/CXCL10/CCL20/C5AR1/CCL3/CCL11/CKLF/CD74/ITGA1/PF4/S100A12/LBP/FCER1G/CMKLR1/ITGB2/CX3CL1/NCKAP1L/VAV1/MIR223/CCL18/PREX1/RAC2/IL17RA/CXCL17/CCL2/S100A7/C3AR1
GO:1990266	neutrophil migration	106	0.760166	2.0634	2.75084e-08	8.43351e-07	CXCL1/CXCL6/SAA1/CSF3R/DYSF/CXCL8/CXCR2/CXCL3/PECAM1/S100A8/CXCL2/S100A9/CXCR1/IL23A/SLAMF8/CXCL9/IL1B/PDE4B/CXCL5/CXCL11/IL1RN/CCL4/CXCL10/CCL20/C5AR1/CCL3/CCL11/CKLF/CD74/ITGA1/PF4/S100A12/IL1R1/LBP/FCER1G/ITGB2/CX3CL1/NCKAP1L/VAV1/MIR223/CCL18/PREX1/RAC2/CCL2/ADAM8/C3AR1/CD99L2/JAM3/PPBP
GO:2000257	regulation of protein activation cascade	106	0.835649	2.26829	2.75084e-08	8.43351e-07	C2/CFI/C4BPA/IGHV4-34/CD55/IGHG3/C4BPB/IGHG1/C1R/SERPING1/IGHV3-30/IGHV4-59/IGHV1-69/IGHV4-39/IL1B/IGKV3-20/CFB/C1S/IGHV3-11/IGKV1D-39/IGHG4/IGKV1-5/C5AR1/IGKC/IGKV3-15/IGLV1-40/IGLV2-14/IGHV3-33/IGKV1D-12/IGKV3D-20/IGHV3-48/IGKV4-1/IGKV1D-33/IGLV2-23/IGHV3-7/IGKV3D-11/IGLV3-25/IGHV3-23/IGLV1-44/IGLV6-57/IGLV3-19/IGLV1-51/C4B/IGKV1-17/IGKV1-16/IGHV3-53/IGLV3-1/IGHV2-70/IGHV1OR15-1/IGLC2/IGLV3-21/…
GO:0006911	phagocytosis, engulfment	105	0.744664	2.01908	2.7546e-08	8.43351e-07	IGHV4-34/IGHG3/RAB31/IGHV1-18/IGHG1/IGHV4-28/IGHV1-24/IGHV3-30/IGHV4-59/IGHV1-69/IGHV4-39/IGHV4-61/IGHV2-26/IGHV4-4/IGHV3-43/IGHV4-31/IGHV3-11/IGHV1-69-2/IGHV3-15/IGHV3-49/ITGA2/IGHV5-51/IGHV3-73/IGHG4/IGKC/IGHV1-58/IGHV3-33/IGHV3-20/IGHV3-21/IGHV3-48/CD300A/IGHV1-3/IGHV3-7/IGHV6-1/IGHV3-23/IGHV1-45/IGHV3-66/IGHV3-53/FCGR1A/FCER1G/MFGE8/ITGB2/IGHV2-70/IGHV1OR15-1/IGLC2/NCKAP1L/IGHV3-74/ARHGAP25/C…
GO:0030449	regulation of complement activation	105	0.835825	2.26625	2.7546e-08	8.43351e-07	C2/CFI/C4BPA/IGHV4-34/CD55/IGHG3/C4BPB/IGHG1/C1R/SERPING1/IGHV3-30/IGHV4-59/IGHV1-69/IGHV4-39/IL1B/IGKV3-20/CFB/C1S/IGHV3-11/IGKV1D-39/IGHG4/IGKV1-5/C5AR1/IGKC/IGKV3-15/IGLV1-40/IGLV2-14/IGHV3-33/IGKV1D-12/IGKV3D-20/IGHV3-48/IGKV4-1/IGKV1D-33/IGLV2-23/IGHV3-7/IGKV3D-11/IGLV3-25/IGHV3-23/IGLV1-44/IGLV6-57/IGLV3-19/IGLV1-51/C4B/IGKV1-17/IGKV1-16/IGHV3-53/IGLV3-1/IGHV2-70/IGHV1OR15-1/IGLC2/IGLV3-21/…
GO:0032609	interferon-gamma production	103	0.737814	1.99596	2.76226e-08	8.43351e-07	INHBA/CD274/IL23A/ZC3H12A/WNT5A/IL1B/PDE4B/CLEC7A/LILRB1/SLC11A1/BCL3/SIRPA/IL33/IL18R1/PDCD1LG2/TLR8/RIPK2/IL18RAP/IL1R1/CCR2/HAVCR2/IL12RB1/FOXP3/IL18/BTN3A1/SLAMF6/FAM49B/EOMES/IL10/CD2/ISG15/IL27RA/IL12RB2/CD276/SASH3/RASGRP1/TLR4/TNF/IL1RL1/CD226/PGLYRP4/ITK/CD47/TCIRG1/IL21/TRIM27/SPN
GO:0001909	leukocyte mediated cytotoxicity	102	0.744286	2.01116	2.76607e-08	8.43351e-07	CXCL6/NOS2/ICAM1/IL23A/SERPINB9/SLAMF7/LILRB1/GZMB/LAG3/PRF1/CTSC/CADM1/CTSH/IL18RAP/HAVCR2/IL12RB1/MICB/IL18/SLAMF6/UNC13D/CD1B/FAM49B/PRDX1/VAV1/PTPRC/HLA-E/IL7R/LYST/RASGRP1/HLA-B/CD226/CRTAM/SH2D1A/ITGAM/P2RX7/B2M/HLA-C/TSTA3/IL21/ULBP2/RAET1E/ARG1/TYROBP/CORO1A/HLA-F/PTPN6/FCGR2B/ARRB2/NECTIN2/TUBB/CD1A
GO:0032963	collagen metabolic process	98	0.7613	2.04733	2.7816e-08	8.43351e-07	F2R/HIF1A/MMP7/CTSK/FAP/PRSS2/ADAMTS2/TRAM2/P3H1/MMP3/MMP12/MMP19/COL1A2/SERPINB7/COL1A1/MMP2/MMP10/CTSB/ITGA2/RGCC/PDGFRB/ENG/MMP14/MMP25/MMP9/CIITA/COL15A1/MMP1/PLOD1/IL6/CTSL/TGFB3/ERRFI1/VIM/TGFB1/SERPINH1/COL5A1/SERPINF2/MMP13/MRC2/WNT4/ADAMTS14/P2RX7
GO:0030593	neutrophil chemotaxis	95	0.76452	2.04825	2.79381e-08	8.43351e-07	CXCL1/CXCL6/SAA1/CSF3R/DYSF/CXCL8/CXCR2/CXCL3/S100A8/CXCL2/S100A9/CXCR1/IL23A/CXCL9/IL1B/PDE4B/CXCL5/CXCL11/IL1RN/CCL4/CXCL10/CCL20/C5AR1/CCL3/CCL11/CKLF/CD74/ITGA1/PF4/S100A12/LBP/FCER1G/ITGB2/CX3CL1/NCKAP1L/VAV1/MIR223/CCL18/PREX1/RAC2
GO:0002824	positive regulation of adaptive immune response based on somatic recombination of immune receptors built from immunoglobulin superfamily domains	93	0.73621	1.96727	2.80198e-08	8.43351e-07	NFKBIZ/CD274/IL23A/IL1B/ANXA1/CD40/MAD2L2/SLC11A1/CD80/IL18R1/ADA/RIPK2/IL1R1/CCR2/TNFSF13B/IL6/FCER1G/IL12RB1/FOXP3/IL18/CD1B/FAM49B/TBX21/BTK/PTPRC/TGFB1/C3/HLX/HLA-E/IL27RA/SASH3/TNF/NLRP3/HLA-B/CD226/MALT1/TNFSF13/P2RX7/B2M/HLA-C/NFKBID/CD4/CD28/PRKCQ/RSAD2/CLCF1/MLH1
GO:0031341	regulation of cell killing	93	0.747711	1.99801	2.80198e-08	8.43351e-07	CXCL6/NOS2/CD55/ICAM1/IL23A/SERPINB9/CLEC7A/LILRB1/LAG3/PRF1/CADM1/IFNG/IL18RAP/HAVCR2/IL12RB1/MICB/SLAMF6/KRT6A/CD1B/FAM49B/VAV1/PTPRC/HLA-E/IL7R/RASGRP1/HLA-B/CD226/PGLYRP4/CRTAM/SH2D1A/ITGAM/P2RX7/B2M/HLA-C/CD59/IL21/ULBP2/RAET1E/ARG1/TYROBP/GAPDH/HLA-F/FCGR2B/ARRB2/CR1L/NECTIN2/CD1A
GO:0032612	interleukin-1 production	92	0.780091	2.08177	2.80614e-08	8.43351e-07	F2R/SAA1/GBP5/PML/CASP1/ZC3H12A/WNT5A/IL1B/ANXA1/JAK2/MNDA/CLEC7A/LILRA5/MEFV/SIRPA/SPHK1/CCL3/IFI16/IFNG/PANX1/LPL/CARD16/CASP8/SUCNR1/TNFAIP3/TLR8/LILRA2/RIPK2/TMEM106A/MR1/HAVCR2/NOD2/CX3CL1/ERRFI1/IL10/NLRC4/NLRP7/HK1/AIM2/ARG2/NLRP1/NLRP12/S1PR3/TLR4/TLR6/NLRP3/CD33/SERPINB1/MALT1/ACP5/CARD8
GO:0032649	regulation of interferon-gamma production	92	0.7512	2.00467	2.80614e-08	8.43351e-07	INHBA/CD274/IL23A/ZC3H12A/WNT5A/IL1B/PDE4B/CLEC7A/LILRB1/SLC11A1/BCL3/SIRPA/IL33/IL18R1/PDCD1LG2/TLR8/RIPK2/IL1R1/CCR2/HAVCR2/IL12RB1/FOXP3/IL18/SLAMF6/FAM49B/IL10/CD2/ISG15/IL27RA/IL12RB2/CD276/SASH3/RASGRP1/TLR4/TNF/IL1RL1/CD226/PGLYRP4/CD47
GO:1990868	response to chemokine	92	0.750286	2.00223	2.80614e-08	8.43351e-07	CXCL1/CXCL6/HIF1A/REG1A/CXCL8/CXCR2/CXCL3/CXCL2/CXCR1/ZC3H12A/CXCL9/CXCL5/CXCL11/CCL4/ROBO1/CXCL10/CCL20/CCL3/CXCR6/CCL11/PF4/CCR2/CCR1/CMKLR1/ACKR4/CCR5/DOCK8/CX3CL1/CCL18/ACKR1/CCR8/CCL2/LOX/CXCR3/ACKR3/FOXC1/PPBP/CXCR4/CCR4/WNK1/CCL24/CCL3L3
GO:1990869	cellular response to chemokine	92	0.750286	2.00223	2.80614e-08	8.43351e-07	CXCL1/CXCL6/HIF1A/REG1A/CXCL8/CXCR2/CXCL3/CXCL2/CXCR1/ZC3H12A/CXCL9/CXCL5/CXCL11/CCL4/ROBO1/CXCL10/CCL20/CCL3/CXCR6/CCL11/PF4/CCR2/CCR1/CMKLR1/ACKR4/CCR5/DOCK8/CX3CL1/CCL18/ACKR1/CCR8/CCL2/LOX/CXCR3/ACKR3/FOXC1/PPBP/CXCR4/CCR4/WNK1/CCL24/CCL3L3
GO:0045621	positive regulation of lymphocyte differentiation	91	0.751526	2.00284	2.81033e-08	8.43351e-07	IL2RA/NFKBIZ/XBP1/IL23A/ANXA1/LILRB4/LILRB2/RUNX1/DUSP10/SHH/CBFB/CD80/MMP14/IFNG/ADA/CD74/RIPK2/CD86/SOCS1/IL12RB1/FOXP3/BCL6/IL18/VNN1/TGFBR2/NCKAP1L/RUNX3/TNFSF9/BTK/PTPRC/TGFB1/BTN2A2/HLX/IL7R/ADAM8/SASH3/RASGRP1/NLRP3/MALT1/GLI3/INPP5D/ZAP70/CD27/NFKBID/ATP11C/EGR3/MDK/PNP/IL15/CCL19/CD83/CYLD/ZBTB16/AP3D1
GO:0046634	regulation of alpha-beta T cell activation	90	0.75121	1.99926	2.81456e-08	8.43351e-07	CD55/NFKBIZ/CD274/PRDM1/IL23A/ZC3H12A/IRF1/ANXA1/RUNX1/LILRB1/SHH/CBFB/CD80/IFNG/ADA/JAK3/CD300A/RIPK2/CD86/CCR2/SOCS1/IL12RB1/FOXP3/BCL6/IL18/TGFBR2/TWSG1/IRF4/NCKAP1L/RUNX3/TBX21/PTPRC/HLX/HLA-E/ARG2/SASH3/NLRP3/MALT1/GLI3/ZAP70/NFKBID/CD28/RASAL3/PRKCQ/PNP/CCL19/CD3E/CD83/ZBTB16/AP3D1/EBI3
GO:0042116	macrophage activation	86	0.773673	2.04729	2.83216e-08	8.43351e-07	DYSF/NAMPT/FPR2/ADGRF5/ZC3H12A/WNT5A/CD93/JAK2/SLC11A1/CTSC/LRRK2/TLR2/SPHK1/C5AR1/CCL3/IL33/CST7/SBNO2/IFNG/SUCNR1/CD74/TLR8/TMEM106A/LBP/HAVCR2/IL6/IFNGR1/ITGB2/CRTC3/CX3CL1/IL10/PTPRC/AIF1/TLR1/TLR4/TNF/RORA/TLR6/IL1RL1/LRFN5/ITGAM/CSF2/MIR142/CLU/CD200/ATM/IL31RA/TYROBP/C1QA
GO:0001776	leukocyte homeostasis	84	0.756697	1.99637	2.84134e-08	8.43351e-07	CXCL6/HIF1A/CXCR2/IL2RA/LYN/SLC7A11/PDE4B/SPNS2/ANXA1/HCAR2/ADA/JAK3/CD74/TNFAIP3/CCR2/SKIL/TNFSF13B/IL6/FCER1G/FOXP3/PMAIP1/GPR183/NCKAP1L/TGFB1/ADAM17/TNFSF14/DOCK11/JAM3/TSC22D3/SH2B2/SLC40A1/PIK3CD/P2RX7/TCIRG1
GO:0032611	interleukin-1 beta production	81	0.781704	2.0527	2.85519e-08	8.43351e-07	F2R/GBP5/PML/CASP1/ZC3H12A/WNT5A/IL1B/JAK2/MNDA/CLEC7A/LILRA5/MEFV/SIRPA/SPHK1/CCL3/IFI16/IFNG/PANX1/LPL/CARD16/CASP8/SUCNR1/TNFAIP3/TLR8/LILRA2/RIPK2/TMEM106A/MR1/NOD2/CX3CL1/ERRFI1/NLRC4/NLRP7/HK1/AIM2/ARG2/NLRP1/NLRP12/S1PR3/TLR4/TLR6/NLRP3/CD33/SERPINB1/MALT1/ACP5/CARD8/P2RX7
GO:0032602	chemokine production	80	0.766731	2.01009	2.86006e-08	8.43351e-07	CXCL6/HIF1A/S100A8/FFAR2/S100A9/WNT5A/IL1B/CLEC7A/MEFV/TLR2/SIRPA/IL33/IFNG/LPL/CD74/RIPK2/LBP/HAVCR2/IL6/IL18/ALOX15B/IL10/ACKR1/AIF1/ARG2/ADAM17/EPHA2/TLR4/CSF1R/TNF/IL1RL1
GO:0032652	regulation of interleukin-1 production	80	0.784528	2.05675	2.86006e-08	8.43351e-07	F2R/SAA1/PML/CASP1/ZC3H12A/WNT5A/ANXA1/JAK2/MNDA/CLEC7A/LILRA5/MEFV/SIRPA/SPHK1/CCL3/IFI16/IFNG/PANX1/LPL/CARD16/CASP8/TNFAIP3/TLR8/LILRA2/RIPK2/HAVCR2/NOD2/CX3CL1/ERRFI1/IL10/NLRP7/HK1/AIM2/ARG2/NLRP1/NLRP12/S1PR3/TLR4/NLRP3/CD33/SERPINB1/MALT1/ACP5/CARD8/P2RX7
GO:0045582	positive regulation of T cell differentiation	80	0.765176	2.00601	2.86006e-08	8.43351e-07	IL2RA/NFKBIZ/XBP1/IL23A/ANXA1/LILRB4/LILRB2/RUNX1/DUSP10/SHH/CBFB/CD80/IFNG/ADA/CD74/RIPK2/CD86/SOCS1/IL12RB1/FOXP3/BCL6/IL18/VNN1/TGFBR2/NCKAP1L/RUNX3/TNFSF9/PTPRC/TGFB1/BTN2A2/HLX/IL7R/ADAM8/SASH3/RASGRP1/NLRP3/MALT1/GLI3/ZAP70/CD27/NFKBID/EGR3/MDK/PNP/CCL19/CD83/CYLD/ZBTB16/AP3D1
GO:0019730	antimicrobial humoral response	79	0.787813	2.06196	2.86492e-08	8.43351e-07	CXCL1/CXCL6/REG1A/CXCL8/CXCL3/PI3/S100A8/CXCL2/LCN2/REG3A/S100A9/DEFA6/PRSS2/CXCL9/IGKV3-20/CXCL5/CXCL11/REG1B/SLC11A1/BCL3/CXCL10/DMBT1/DEFA5/PF4/S100A12/LYZ/KRT6A/HLA-E/REG3G/S100A7/IGHA1/PGLYRP4/PPBP/ACOD1/PLA2G2A/CLU/GNLY/SLPI/SPINK5/SEMG1/IGHM/CXCL13/SPON2
GO:0007204	positive regulation of cytosolic calcium ion concentration	280	0.594376	1.76641	4.76735e-08	1.3547e-06	F2R/TGM2/SAA1/CXCR2/CD55/CEMIP/FPR1/LYN/CXCR1/PML/FPR2/CD38/ERO1A/CXCL9/F2RL2/CXCL11/THY1/UBASH3B/JAK2/GNA15/AGT/ADM/CXCL10/ITGAV/PROK2/PTGFR/RAMP3/C5AR1/CCL3/CXCR6/CCR2/S1PR1/EDNRA/SLC8A1/CCR1/CACNA1C/CMKLR1/ACKR4/FYN/ATP2B4/CCR5/PLN/GJA1/CX3CL1/PTPRC/TGFB1/RYR2/CCR8/GPR4/GPR65/CAV1/APLNR/P2RY6/CXCR3/ACKR3/C3AR1/S1PR3/ITPR1/CACNA2D1/GPR55/GSTO1/PLCG2/CXCR4/CCR4/PTGIR/FGF2/NPSR1/DIAPH1/P2RX7/MYO5…
GO:0033108	mitochondrial respiratory chain complex assembly	87	-0.722813	-2.15429	6.83294e-08	1.88712e-06	SAMM50/ECSIT/TFAM/NDUFB8/NDUFA8/NDUFB3/NDUFV1/SLC25A33/OXA1L/NDUFA9/FASTKD3/BCS1L/SDHAF1/NDUFB2/NDUFA12/TIMMDC1/NDUFAF5/NDUFC2/NDUFAB1/NDUFS2/NDUFA2/NDUFS4/NDUFAF4/UQCR10/UQCRB/NDUFB10/PET117/NDUFA6/NDUFS3/NDUFV3/NDUFAF6/COX20/IMMP2L/UQCC1/COX14/COA5/NDUFC1/NDUFB5/COX19/COA3/COX16/NDUFB1/NDUFA1/NDUFB9/TTC19/SCO1/NUBPL/NDUFS1/NDUFA5/NDUFA10/LYRM7
GO:0045862	positive regulation of proteolysis	329	0.574389	1.72572	6.98624e-08	1.91502e-06	F2R/S100A8/LYN/S100A9/ECSCR/PML/F3/CASP1/TRIB2/ZC3H12A/STAT3/ADAM9/IL1B/CASP4/CASP10/CASP5/JAK2/CLEC7A/MEFV/ROBO1/CTSC/LRRK2/EDEM1/XDH/IFI16/IL33/PSME2/MMP14/RNF19B/SFRP2/IFNG/PSME1/BID/HIP1/CASP8/HERPUD1/AKIRIN2/CTSH/RIPK2/BAG2/FYN/PMAIP1/TNFRSF1B/MDM2/PSME4/NRDC/PCOLCE/TNFRSF10B/TNFSF15/ANTXR1/NLRC4/CFLAR/C3/AIM2/ENO1/MAP3K5/ASPH/CAV1/DLC1/PLK3/DAP/NLRP1/NLRP12/ADAM8/TANK/NKX3-1/RNF144B/VCP/TNF…
GO:0019395	fatty acid oxidation	96	-0.695815	-2.10378	7.06563e-08	1.91502e-06	PEX13/ALDH3A2/DECR2/POR/HADH/PEX7/CRAT/TYSND1/ECH1/DECR1/ADIPOR2/IVD/ECHS1/ACACB/PDK4/ETFBKMT/ECHDC2/ACADS/HIBCH/BDH2/ACAD10/ACADVL/EHHADH/MLYCD/ACOT8/ETFA/SCP2/HADHB/CROT/AUH/HADHA/PECR/FABP1/CPT1A/PPARA/ACAA1/ABCD3/ACADM/CPT2/ACOX2/APPL2/PPARGC1A/ACAT1/PHYH/PPARG/ACOX1/ETFDH/AMACR
GO:0034440	lipid oxidation	98	-0.675024	-2.04689	7.1177e-08	1.91502e-06	PEX13/ALDH3A2/DECR2/POR/HADH/PEX7/CRAT/TYSND1/ECH1/DECR1/ADIPOR2/IVD/ECHS1/ACACB/PDK4/ETFBKMT/ECHDC2/ACADS/HIBCH/BDH2/ACAD10/ACADVL/EHHADH/MLYCD/ACOT8/ETFA/SCP2/HADHB/CROT/AUH/HADHA/PECR/FABP1/CPT1A/PPARA/ACAA1/ABCD3/ACADM/CPT2/ACOX2/APPL2/PPARGC1A/ACAT1/PHYH/PPARG/ACOX1/ETFDH/AMACR
GO:0050817	coagulation	286	0.594684	1.76999	7.12873e-08	1.91502e-06	PDPN/F2R/SAA1/PLAU/VWF/SELP/FAP/C4BPB/LYN/SERPING1/F3/SERPINE1/PLAUR/IRF1/SLC7A11/F2RL2/UBASH3B/PLEK/JAK2/GNA15/LCP2/CD40/COL1A2/COL1A1/SHH/ENTPD1/ITGA2/EHD3/THBD/ANXA5/TFPI/HPSE/NFE2/PRKAR2B/PF4/MMRN1/HPS5/COL3A1/ITGB3/ZFPM2/CD34/LMAN1/IL6/FCER1G/PLSCR1/FYN/SERPINA1/DOCK8/VAV1/RAP2B/PRKAR1A/WAS/GNA12/MAFF/PIK3R5/NOS3/CAV1/DOCK9/PRKCH/MAFG/SERPINF2/F5/TLR4/ITPR1/STXBP1/DOCK11/EHD2/PLCG2/SH2B2/SRF…
GO:0022904	respiratory electron transport chain	100	-0.682475	-2.07544	7.16955e-08	1.91552e-06	SLC25A13/NDUFA9/UQCR11/ETFB/UQCRHL/NDUFB2/CYC1/NDUFA12/NDUFC2/NDUFAB1/NDUFS2/COX5B/NDUFA2/UQCRH/NDUFS4/DLD/UQCR10/UQCRB/SLC25A12/NDUFB10/NDUFA6/COX10/UQCRFS1/UQCRQ/NDUFS3/UQCRC1/NDUFV3/COX6B1/IMMP2L/COX7B/COX15/NDUFC1/NDUFB5/SDHA/UQCRC2/COX5A/NDUFB1/SDHB/SDHC/NDUFA1/NDUFB9/PINK1/COX6A1/ETFA/COX7C/CYCS/SDHD/COX6C/COX4I1/COQ9/NDUFS1/ALDH5A1/NDUFA5/NDUFA10/PPARGC1A/ETFDH
GO:0019882	antigen processing and presentation	219	0.61958	1.80704	7.41633e-08	1.95914e-06	ICAM1/NCF2/HLA-DMA/TAP1/PSMB9/TAP2/LILRB2/HLA-DRA/LAG3/SLC11A1/ITGAV/SEC24A/PSME2/CLEC4A/PSME1/HLA-DMB/CD74/PSMB8/RAB34/HLA-DRB1/CTSH/CYBB/MR1/NOD2/FCGR1A/FCER1G/CTSL/PSME4/CD1B/WAS/RAB8B/PSMA3/HLA-E/SEC24D/KLC2/SEC31A/KIF3A/KIF2A/TAPBP/HLA-DQB1/PSMB2/KIF3C/SPTBN2/HLA-B/SEC13/HLA-DQA1/HLA-DOA/NCF1/IFI30/RFTN1/PDIA3/PSMC2/B2M/HLA-C/HLA-DOB/FCGR1B/NCF4/PSMA4/DYNC1LI1/CD8A/PSMB5/PSMA1/PSMD14/CALR/KI…
GO:0001935	endothelial cell proliferation	150	0.665367	1.87507	7.84669e-08	2.04097e-06	ALDH1A2/HIF1A/DYSF/XBP1/F3/LOXL2/KDR/STAT3/STAT1/WNT5A/SULF1/SPARC/XDH/RGCC/MMP14/STAT5A/CCL11/VEGFC/LRG1/NRP2/ITGB3/CD34/GJA1/FLT1/PGF/IL10/WNT2/TEK/APLN/PPP1R16B/CAV1/CCL2/APLNR/ADAM17/EPHA2/PTPRM/FGFR1/FLT4/TNF/CAV2/FGF2/VASH1/ITGB1BP1/CCL24/AKT3/MYDGF/EGR3/PDGFB/ERN1/VIP/ITGA4/MDK/ECM1/ARG1/MIR29A/NRP1/VEGFA/PRKD1
GO:0050730	regulation of peptidyl-tyrosine phosphorylation	229	0.612085	1.79164	9.8224e-08	2.52811e-06	PECAM1/ICAM1/LYN/SOCS3/IL23A/GREM1/STAT3/ITGA5/THY1/JAK2/PARP14/CD44/CD40/PARP9/AGT/LILRA5/LRP8/ACVR1/OSM/SH3BP5/HGF/CD80/SFRP2/IFNG/PTPN1/SAMSN1/CD74/SEMA4D/CD300A/IL6ST/RIPK2/SPINK1/ITGB3/SOCS1/CSF3/FCGR1A/IL6/IL11/FYN/CASS4/IL18/ITGB2/AFAP1L2/ENPP2/HCLS1/RAP2B/ERRFI1/GPRC5B/EHD4/PTPRC/TGFB1/FGF7/CAV1/ADAM17/BDNF/IGF2/PTPRJ/CSF1R/NOX4/TNF/PPP2R5B/PAK2/NCF1/FBXW7/LIF/HYAL2/CSF2/AREG/SHC1/IL21/CB…
GO:0150076	neuroinflammatory response	60	0.789161	1.98845	1.48473e-07	3.64946e-06	BACE2/NAMPT/FPR2/MMP3/IL1B/JAK2/CTSC/LRRK2/TLR2/SPHK1/C5AR1/PTGS2/CCL3/IL33/CST7/IFNG/MMP9/TLR8/IL6/IFNGR1/IL18/ITGB2/TNFRSF1B/CX3CL1/PTPRC/AIF1/TNF/TLR6/SMO/ITGAM/MIR142/CLU/CD200/ATM
GO:0035821	modification of morphology or physiology of other organism	138	0.67162	1.87672	1.58882e-07	3.88588e-06	CXCL6/NOS2/REG1A/APOL1/REG3A/S100A9/DEFA6/STOM/ZC3H12A/SERPINB9/REG1B/CCL4/CLEC7A/PRF1/ITGAV/CCL3/DEFA5/IFNG/CASP8/PF4/S100A12/LYZ/KRT6A/TGFB1/PPIB/REG3G/RRP1B/CSF1R/PGLYRP4/KPNA2/CAV2/P2RX7/HYAL2/ATG7/CD4/GNLY/ANXA2/SLPI/ANXA2P2/ARG1/SEMG1
GO:0018212	peptidyl-tyrosine modification	336	0.568871	1.71143	1.62526e-07	3.95534e-06	PECAM1/ICAM1/LYN/SOCS3/IL23A/GREM1/KDR/STAT3/ITGA5/SLA/THY1/FGR/JAK2/PARP14/CD44/CD40/PARP9/AGT/LILRA5/LRP8/ACVR1/OSM/SH3BP5/HGF/CD80/PDGFRB/SFRP2/IFNG/DYRK3/TTL/JAK3/PTPN1/SAMSN1/CD74/SEMA4D/CD300A/EPHB1/IL6ST/TPST1/RIPK2/TPST2/SPINK1/ITGB3/HCK/TIE1/SOCS1/CSF3/FCGR1A/IL6/IL11/FYN/CASS4/IL18/ITGB2/JAK1/DDR2/AFAP1L2/ENPP2/FLT1/HCLS1/RAP2B/ERRFI1/MAP2K1/GPRC5B/BTK/EHD4/PTPRC/TGFB1/MET/FGF7/TEK/CAV1…
GO:0061041	regulation of wound healing	132	0.678051	1.88586	1.86581e-07	4.47429e-06	PDPN/F2R/PLAU/DUOX1/SELP/FAP/XBP1/REG3A/LYN/SERPING1/F3/SERPINE1/PLAUR/DUOX2/ANXA1/UBASH3B/PLEK/CLEC7A/DUSP10/THBD/ANXA5/TFPI/HPSE/TNFAIP3/CD34/FCER1G/TGFBR2/GJA1/TNFRSF12A/NOS3/CAV1/SMOC2/SERPINF2/REG3G/TLR4/WNT4/CXCR4/FGF2/ANO6/USF1/F11/PDGFB/PRKCQ/ANXA2/ANXA2P2
GO:0042035	regulation of cytokine biosynthetic process	97	0.715676	1.92228	1.94988e-07	4.60847e-06	INHBA/PTAFR/TRIB2/STAT3/IRF1/WNT5A/IL1B/JAK2/CLEC7A/LILRB1/CEBPB/IL1A/LAG3/BCL3/CD80/IFNG/MAPKAPK2/NMI/CD74/TLR8/CYBB/LBP/CD86/CCR2/IL6/FOXP3/IRF4/ERRFI1/IGF2BP3/IL10/PTPRC/UBE2J1/TNFRSF8/CD276/NLRP12/TLR1/TLR4/TNF/TLR6/INPP5D/CARD11/IL17F/IL21/CD4/CD28/PRKCQ/SPN/INHBB/RELA/TBK1/TYROBP
GO:0061844	antimicrobial humoral immune response mediated by antimicrobial peptide	46	0.824245	1.99472	2.45423e-07	5.74523e-06	CXCL1/CXCL6/REG1A/CXCL8/CXCL3/CXCL2/REG3A/S100A9/DEFA6/CXCL9/CXCL5/CXCL11/REG1B/CXCL10/DEFA5/PF4/S100A12/KRT6A/REG3G/S100A7/PGLYRP4/PPBP
GO:0031348	negative regulation of defense response	197	0.622232	1.79861	3.26502e-07	7.4655e-06	SAA1/IL2RA/IRAK3/SERPING1/FPR2/CDH5/SOCS3/ZC3H12A/SEC14L1/SLAMF8/SERPINB9/PARP14/MMP12/LILRB1/MEFV/DUSP10/TRAFD1/HGF/SIRPA/IFI16/CST7/TNFAIP6/NLRC5/ADA/NMI/TNFAIP3/SAMHD1/CALCRL/FNDC4/HAVCR2/SIGLEC10/HTRA1/MICB/FOXP3/TNFRSF1B/CX3CL1/MIR223/ADAR/IL10/PTPRC/NLRP7/HLA-E/TEK/ARG2/CXCL17/NLRP12/RORA/NLRP3/CR1/ETS1/NPLOC4/SOD1/ACP5/LRFN5/SERPINF1/ABCD2/DHX58/ACOD1/PTGIS/TYRO3/CD200/PSMA1/FOXF1/SPINK5/M…
GO:0042773	ATP synthesis coupled electron transport	83	-0.679026	-2.00956	3.36421e-07	7.6567e-06	UQCRHL/NDUFB2/CYC1/NDUFA12/NDUFC2/NDUFAB1/NDUFS2/COX5B/NDUFA2/UQCRH/NDUFS4/DLD/UQCR10/UQCRB/NDUFB10/NDUFA6/COX10/UQCRFS1/UQCRQ/NDUFS3/UQCRC1/NDUFV3/COX6B1/COX7B/COX15/NDUFC1/NDUFB5/SDHA/UQCRC2/COX5A/NDUFB1/SDHC/NDUFA1/NDUFB9/PINK1/COX6A1/COX7C/CYCS/SDHD/COX6C/COX4I1/COQ9/NDUFS1/NDUFA5/NDUFA10
GO:0051924	regulation of calcium ion transport	219	0.60943	1.77743	3.70817e-07	8.3239e-06	F2R/DYSF/ICAM1/CEMIP/LYN/PML/STC1/CXCL9/PDE4B/CXCL11/THY1/UBASH3B/LILRB2/CCL4/LILRB1/AGT/LILRA5/GEM/CXCL10/EHD3/RAMP3/PTGS2/CCL3/PDGFRB/GNB5/LILRA2/SPINK1/TRPV2/WNK3/RGS4/SLC8A1/CCR1/CACNA1C/FYN/PLN/GJA1/CD84/CX3CL1/GNAI2/BEST1/TGFB1/NOS3/RYR2/STC2/CAV1/CCL2/APLNR/P2RY6/OPRD1/SESTD1/CACNA2D1/CD33/GSTO1/STIM2/PLCG2/CXCR4/KCNE3/STAC/NPSR1/DIAPH1/P2RX7/MYO5A/HOMER1/JPH1/PDGFB/CD4/CLIC2/CTNNB1/TRIM27…
GO:0002269	leukocyte activation involved in inflammatory response	41	0.822094	1.95312	8.08311e-07	1.65569e-05	NAMPT/FPR2/JAK2/CTSC/LRRK2/TLR2/SPHK1/C5AR1/CCL3/IL33/CST7/IFNG/TLR8/IL6/IFNGR1/ITGB2/CX3CL1/PTPRC/AIF1/TNF/TLR6/ITGAM/MIR142/CLU/ATM/TYROBP/C1QA/LDLR
GO:0001938	positive regulation of endothelial cell proliferation	98	0.700399	1.88356	9.45744e-07	1.87471e-05	HIF1A/DYSF/F3/KDR/STAT3/WNT5A/STAT5A/CCL11/VEGFC/LRG1/NRP2/ITGB3/PGF/IL10/WNT2/TEK/APLN/PPP1R16B/APLNR/ADAM17/FGFR1/FLT4/CAV2/FGF2/CCL24/AKT3/MYDGF/EGR3/PDGFB/VIP/ITGA4/MDK/ECM1/ARG1/MIR29A/NRP1/VEGFA/PRKD1/VASH2/PRKD2/EGFL7/CYBA/TGFBR1/THBS4/BMPR2
GO:0010466	negative regulation of peptidase activity	195	0.611231	1.76524	1.05647e-06	2.04473e-05	PI3/SERPING1/TIMP1/COL6A3/SERPINE1/PLAUR/SERPINB9/COL7A1/BIRC3/CD44/AGT/SERPINB7/HGF/PTGS2/IFI16/CST7/SFRP2/TFPI/PAPLN/CARD16/MMP9/HERPUD1/SPINK1/DPEP1/SERPINA3/C4B/SERPINI1/SERPINB8/SERPINA1/LAMP3/MDM2/SERPINB5/ANOS1/CFLAR/NLRP7/C3/BST2/PI15/SERPINH1/SERPINF2/NAIP/SPOCK2/TNFAIP8/TNFSF14/CR1/PAK2/SERPINB1/C4A/CARD8/DNAJB6/IFI6/SPINK4/TIMP2/CSTA/TIMP3/SERPINF1/CD27/SERPINB6/WFDC12/SLPI/SPINK5/HMSD…
GO:0072593	reactive oxygen species metabolic process	243	0.579879	1.70526	1.31448e-06	2.44772e-05	NOS2/HIF1A/DUOX1/ICAM1/NCF2/FPR2/DUOXA2/SH3PXD2B/ASS1/DUOX2/ZC3H12A/STAT3/MMP3/IL1B/SOD2/DDIT4/JAK2/CLEC7A/AGT/PXDN/LRRK2/XDH/TLR2/TIGAR/SIRPA/PTGS2/PDGFRB/IFNG/HK2/DUOXA1/PRDX4/TMEM106A/BNIP3/CYBB/CD34/FYN/ATP2B4/TGFBR2/PMAIP1/ITGB2/PRDX1/VAV1/GNAI2/PREX1/RAC2/IL10/CFLAR/TGFB1/NOS3/AIF1/ARG2/CAV1/BMP7/HP/TLR4/NOX4/TNF/RORA/TLR6/SOD1/NRROS/GLA/ACP5/NCF1/IFI6/ITGAM/CD47/P2RX7/NCF4/GCH1/ABCD2/KLF2/…
GO:2000106	regulation of leukocyte apoptotic process	77	0.728209	1.89951	1.35114e-06	2.50649e-05	HIF1A/IDO1/CXCR2/CD274/LYN/WNT5A/SLC7A11/ANXA1/HCAR2/GIMAP8/LILRB1/ADA/JAK3/CD74/NOD2/FCER1G/BCL6/CCR5/DOCK8/HCLS1/IL10/BTK/ARG2/IL7R/ADAM17/ADAM8/NR4A3/TSC22D3/PIK3CD/P2RX7/CD27/NFKBID/PDCD1/PRKCQ
GO:0036293	response to decreased oxygen levels	340	0.539885	1.62544	1.6921e-06	3.04703e-05	NOS2/HIF1A/REG1A/PLAU/ICAM1/NAMPT/PML/STC1/LOXL2/CD38/ERO1A/PSMB9/ANGPT2/DDIT4/CPEB4/ADM/MMP2/ITGA2/TLR2/TIGAR/RGCC/PTGS2/PSME2/MMP14/PKM/PSME1/HK2/ANGPTL4/CARD16/ADA/PSMB8/VEGFC/PLOD1/BNIP3/CYBB/CD34/EDNRA/SLC8A1/TGFBR2/PMAIP1/MDM2/PSME4/LDHA/AJUBA/TGFB3/PGF/UCP2/CFLAR/VASN/TGFB1/PSMA3/HSP90B1/S100B/TEK/BACH1/PDK1/RYR2/ENO1/P4HB/STC2/CAV1/BMP7/ADAM17/PLK3/SLC2A1/ADAM8/NKX3-1/OPRD1/PSMB2/ITPR1/NO…
GO:0043588	skin development	245	0.575543	1.69359	1.96926e-06	3.52031e-05	INHBA/CTSK/CLDN1/PI3/ABCA12/REG3A/GRHL3/DSG3/IGFBP5/ADAMTS2/ADAM9/COL5A3/WNT5A/CDH3/ANXA1/COL5A2/GRHL1/RUNX1/COL1A2/COL1A1/SHH/CBFB/ITGA2/FOXQ1/PALLD/HPSE/KRT6B/SNAI1/COL3A1/CYP27B1/KRT17/CTSL/ITGA6/KRT6A/ERRFI1/ALOX15B/MAP2K1/KRT80/KLK12/MET/FGF7/LDB2/KRT7/APCDD1/PRKCH/EPHA2/COL5A1/REG3G/MSX2/S100A7/TNF/ABCB6/FOXC1/NCOA3/SMO/KRT2/PKP4/GAL/TGFB2/KRT23/SRF/RBPJ/FZD3/CSTA/MYO5A/LIPN/KRTAP5-2
GO:0051091	positive regulation of DNA-binding transcription factor activity	243	0.574307	1.68887	2.40988e-06	4.20751e-05	ICAM1/IRAK3/S100A8/S100A9/STAT3/WNT5A/IL1B/JAK2/CD40/AGT/ADGRF1/LRP8/SHH/TLR2/SPHK1/RGCC/TRIM22/IL18R1/IRAK2/CARD16/NFAM1/NFKB2/IL1RAP/RIPK2/S100A12/TRIM21/IL18RAP/STK3/CSF3/CARD14/NOD2/IL6/MTDH/IL18/ITGB2/DDR2/CRTC3/CX3CL1/HCLS1/ERC1/IL10/NLRC4/CFLAR/BTK/WNT2/TGFB1/FZD4/AIM2/FOSL1/CAV1/PRKCH/TRAF1/ADAM8/TRIM26/NKX3-1/TRIM15/OPRD1/TLR4/TNF/TLR6/PPP2R5B/NLRP3/MYOCD/MALT1/SMO/UBC/SRF/CARD11/ESR1/CL…
GO:0051092	positive regulation of NF-kappaB transcription factor activity	147	0.635565	1.78746	2.41359e-06	4.20751e-05	ICAM1/IRAK3/S100A8/S100A9/STAT3/WNT5A/IL1B/CD40/AGT/TLR2/SPHK1/TRIM22/IL18R1/IRAK2/CARD16/NFKB2/IL1RAP/RIPK2/S100A12/IL18RAP/CARD14/NOD2/MTDH/IL18/ITGB2/CX3CL1/ERC1/NLRC4/CFLAR/BTK/TGFB1/AIM2/CAV1/PRKCH/TRAF1/ADAM8/TRIM15/TLR4/TNF/TLR6/NLRP3/MALT1/UBC/CARD11
GO:0050764	regulation of phagocytosis	86	0.705619	1.86721	2.80384e-06	4.74154e-05	C2/C4BPA/DYSF/RAB31/C4BPB/FPR2/IL15RA/IL1B/FGR/CLEC7A/SLC11A1/ITGA2/ITGAV/TLR2/SIRPA/SPHK1/SYT11/IFNG/CD300A/C4B/HCK/CD300LF/FCER1G/MFGE8/SIRPB1/NCKAP1L/PTPRC/TGFB1/C3/CCL2/DOCK2/IL2RB/PTPRJ/TNF/SOD1/ABCA7/C4A/SIRPG/CD47/ANO6
GO:0061900	glial cell activation	49	0.783124	1.91406	3.25789e-06	5.42907e-05	BACE2/NAMPT/FPR2/IL1B/JAK2/CTSC/LRRK2/TLR2/SPHK1/C5AR1/CCL3/IL33/CST7/IFNG/TLR8/IL6/IFNGR1/ITGB2/CX3CL1/PTPRC/AIF1/TNF/TLR6/SMO/ITGAM/MIR142/CLU/ATM/TYROBP/C1QA
GO:0034976	response to endoplasmic reticulum stress	270	0.559692	1.65898	3.59471e-06	5.87096e-05	CXCL8/XBP1/CREB3L2/PML/FBXO6/ERO1A/CASP4/CEBPB/CHAC1/LRRK2/RNF183/EDEM1/GRINA/DERL3/HSPA13/DNAJB9/HM13/DERL1/SYVN1/PTPN1/HERPUD1/SRPRA/SGTB/PMAIP1/KDELR3/TNFRSF10B/HSPA5/MANF/SEL1L/RASGRF2/FICD/HSP90B1/UBE2J1/ERLEC1/PREB/MAP3K5/SEC31A/PDIA5/P4HB/STC2/EXTL3/CAV1/PDIA4/CCL2/SSR1/FKBP14/DNAJB11/VCP/ITPR1/PPP2R5B/NPLOC4/FBXO44/SEC61B/DERL2/HYOU1/PDIA3/PDIA6/DNAJC10/DNAJC3/BHLHA15/TLN1/TRIB3/ATF4/RHBD…
GO:0044706	multi-multicellular organism process	189	0.600439	1.72929	3.79091e-06	6.17091e-05	IDO1/MMP7/PRDM1/PTAFR/NAMPT/STS/TIMP1/STC1/IGFBP7/SH3PXD2B/APOL2/IGFBP5/CD38/ITGA5/IL1B/ANGPT2/ACSL4/AGT/ADM/MMP2/CTSB/ITGA2/PTGFR/THBD/PTGS2/SLC38A2/MMP9/CYP27B1/HAVCR2/TGFBR2/GJA1/TGFB3/PGF/MAFF/PNOC/TGFB1/SPP1/FOSL1/PAPPA/STC2/ARHGDIB/SLC2A1/SYDE1/TRO/ETS1/WNT4/SOD1/PPAT/MAGED2/RAMP2/LIF/ACOD1/PTGIS/ESR1/B4GALT1/BYSL/CALR/ARG1/SEMG1/AKR1B1/RGS2/AVPR1A
GO:0071260	cellular response to mechanical stimulus	73	0.724534	1.87643	3.87975e-06	6.29468e-05	MMP7/CASP1/IRF1/IL1B/CASP5/CD40/AGT/COL1A1/ITGA2/PTGS2/ENG/SLC38A2/CASP8/TLR8/BNIP3/BAG3/GJA1/TNFRSF10B/TGFB1/CNN2/TNFRSF8/SLC2A1/TLR4/TNFSF14
GO:0007565	female pregnancy	165	0.616191	1.75265	4.04893e-06	6.48356e-05	IDO1/MMP7/PRDM1/NAMPT/STS/TIMP1/STC1/IGFBP7/APOL2/IGFBP5/CD38/ITGA5/IL1B/ANGPT2/ACSL4/AGT/ADM/MMP2/CTSB/ITGA2/THBD/PTGS2/SLC38A2/MMP9/CYP27B1/HAVCR2/TGFBR2/GJA1/TGFB3/PGF/PNOC/TGFB1/SPP1/FOSL1/PAPPA/STC2/ARHGDIB/SLC2A1/SYDE1/TRO/ETS1/WNT4/SOD1/PPAT/MAGED2/RAMP2/LIF/ACOD1/PTGIS/ESR1/BYSL
GO:0055074	calcium ion homeostasis	414	0.513688	1.56452	4.76077e-06	7.45349e-05	F2R/TGM2/SAA1/REG1A/CXCR2/CD55/CEMIP/FPR1/LYN/CXCR1/SNX10/PML/STC1/FPR2/CDH5/CD38/ERO1A/CXCL9/WNT5A/F2RL2/CXCL11/THY1/UBASH3B/JAK2/GNA15/CD40/AGT/TMEM165/FAM20A/ADM/CXCL10/ITGAV/PROK2/PTGFR/GRINA/RAMP3/C5AR1/ANXA5/CCL3/CXCR6/CCL11/HERPUD1/BNIP3/ATP2C1/CCR2/CYP27B1/S1PR1/ANXA6/EDNRA/SLC8A1/CCR1/CACNA1C/CMKLR1/ACKR4/FYN/ATP2B4/CCR5/PLN/GJA1/CX3CL1/PTPRC/TGFB1/HSP90B1/RYR2/CCR8/NCS1/GPR4/STC2/GPR65/…
GO:0002367	cytokine production involved in immune response	95	0.683479	1.83113	5.89493e-06	8.99984e-05	CD55/IRAK3/FFAR2/WNT5A/IL1B/LILRB1/SLC11A1/TLR2/IL18R1/JAK3/CD74/IL18RAP/IL1R1/CCR2/MR1/NOD2/IL6/FCER1G/FOXP3/BCL6/IL18/TNFRSF1B/TGFB3/IL10/GPRC5B/TBX21/BTK/TGFB1/HK1/HLA-E/BST2/SEMA7A/SASH3/NR4A3/TLR4/TNF/NLRP3/CD226/MALT1/TGFB2/B2M
GO:0006986	response to unfolded protein	169	0.608875	1.73578	6.03885e-06	9.18857e-05	CXCL8/XBP1/CREB3L2/FBXO6/ERO1A/CHAC1/EDEM1/DERL3/HSPA13/DNAJB9/DERL1/SYVN1/PTPN1/HERPUD1/SRPRA/BAG3/KDELR3/HSPA5/MANF/DNAJB5/HSPA6/FICD/HSP90B1/PREB/SEC31A/PDIA5/STC2/EXTL3/CCL2/SSR1/SERPINH1/HSPB8/FKBP14/DNAJB11/VCP/PPP2R5B/DERL2/HYOU1/PDIA6/DNAJA1/DNAJC3/BHLHA15/TLN1/ATF4/RHBDD1/SHC1/MYDGF/SRPRB/UBXN4/EIF2S1/ERN1/CALR/TPP1/HSPB7/WFS1/CREB3/BOK/FAF2
GO:0003158	endothelium development	116	0.656254	1.79977	6.05593e-06	9.18857e-05	PDPN/PECAM1/ICAM1/CLDN1/STC1/CDH5/KDR/ITGAX/IL1B/HEG1/GJA5/ADAMTS12/ACVR1/CXCL10/XDH/MSN/ENG/ZEB1/NOTCH4/COL18A1/COL23A1/S1PR1/CD34/GJA1/GJA4/COL4A4/MET/PPP1R16B/S1PR3/TNF/SOX17/CXCR4/SLC40A1/RBPJ/S1PR2/CTNNB1/RAP2C/ANXA2/ANXA2P2/RAPGEF3/CCM2/RAPGEF1/NRP1/VEGFA/RHOB
GO:0050921	positive regulation of chemotaxis	128	0.643343	1.78347	6.10457e-06	9.22158e-05	DYSF/CXCL8/CXCR2/F3/FPR2/SERPINE1/IL23A/KDR/WNT5A/CCL4/CXCL10/ITGA2/C5AR1/CCL3/PDGFRB/SUCNR1/CD74/VEGFC/PLA2G7/LBP/CCR2/S1PR1/CCR1/IL6/CMKLR1/NCKAP1L/PGF/RAC2/TGFB1/MET/AIF1/CXCL17/ADAM17/SMOC2/S100A7/FGFR1/GPSM3/C3AR1/TNFSF14/CXCR4/CCR4/FGF2/WNK1/ANO6/SWAP70/PDGFB/PPM1F/TRPV4/CALR/MDK/NRP1/CREB3/VEGFA/PRKD1/CCL19/CXCL13
GO:0071887	leukocyte apoptotic process	98	0.677752	1.82265	6.56458e-06	9.80896e-05	HIF1A/IDO1/CXCR2/IL2RA/CD274/LYN/WNT5A/SLC7A11/ANXA1/HCAR2/GIMAP8/LILRB1/ADA/JAK3/CD74/NOD2/IL6/FCER1G/CTSL/BCL6/CCR5/DOCK8/HCLS1/IL10/BTK/ARG2/IL7R/ADAM17/ADAM8/NR4A3/TSC22D3/GLI3/PIK3CD/P2RX7/CD27/NFKBID/PDCD1/PRKCQ
GO:0090287	regulation of cellular response to growth factor stimulus	248	0.562502	1.65677	6.67359e-06	9.91159e-05	HIF1A/FSTL1/CDH5/GREM1/ITGA5/WNT5A/IL1B/CHST11/FBN1/AGT/ADAMTS12/ROBO1/SULF1/HTRA3/XDH/ENG/SFRP2/MMRN2/PTPN1/ZEB1/VEGFC/LRG1/SKIL/GRB10/ITGB3/PTP4A3/SDCBP/HTRA1/TGFBR2/TWSG1/FLT1/TGFB3/FAM20C/HSPA5/PMEPA1/CFLAR/VASN/TGFB1/ITGA8/FZD4/APLN/CAV1/FSTL3/LOX/PELO/ADAM17/SMOC2/MSX2/RUNX2/FGFR1/PPP2R5B/MYOCD/HTRA4/WNT4/NRROS/DCN/CAV2/FGF2/UBC/SULF2/RBPJ/ADGRA2/EPN2/IL17F/HHEX/UBE2O/WASF1/CTNNB1/TMEM204/P…
GO:2000377	regulation of reactive oxygen species metabolic process	171	0.605105	1.72693	7.33669e-06	0.000107024	HIF1A/ICAM1/FPR2/DUOXA2/ASS1/ZC3H12A/STAT3/MMP3/IL1B/JAK2/CLEC7A/AGT/XDH/TIGAR/SIRPA/PTGS2/PDGFRB/IFNG/HK2/DUOXA1/TMEM106A/BNIP3/CD34/FYN/ATP2B4/TGFBR2/ITGB2/GNAI2/RAC2/IL10/CFLAR/TGFB1/AIF1/ARG2/CAV1/BMP7/HP/TLR4/NOX4/TNF/TLR6/SOD1/GLA/ACP5/ITGAM/CD47/GCH1/ABCD2/KLF2/ACOD1/FBLN5/PTGIS/CLU/PDGFB/CYP1B1/MPV17
GO:0032102	negative regulation of response to external stimulus	310	0.53526	1.60192	9.62938e-06	0.000136815	SAA1/PLAU/IL2RA/FAP/SERPING1/FPR2/SERPINE1/PLAUR/CDH5/SOCS3/GRIN3A/ZC3H12A/GREM1/SEC14L1/SLAMF8/BACE1/WNT5A/ANGPT2/UBASH3B/MEFV/ROBO1/DUSP10/HGF/THBD/SIRPA/ANXA5/CST7/TFPI/TNFAIP6/CARD16/ADA/SEMA4D/TNFAIP3/LILRA2/CALCRL/FNDC4/HAVCR2/CD34/SIGLEC10/HTRA1/MICB/FOXP3/TNFRSF1B/GJA1/SEMA4A/CX3CL1/MIR223/IL10/PTPRC/NLRP7/SPP1/TEK/NOS3/AIF1/ARG2/CXCL17/CCL2/SERPINF2/NLRP12/SEMA7A/RORA/NLRP3/ETS1/NPLOC4/W…
GO:0140053	mitochondrial gene expression	158	-0.536898	-1.73074	1.26391e-05	0.000174533	MRPL21/TRUB2/MRPS22/MRPL46/MRPL10/MRPL30/TRIT1/MRPL16/MRPL27/MRPS18A/SUPV3L1/TFAM/TUFM/MRPL45/MRPS28/SLC25A33/OXA1L/TRMT10B/MRPS11/MTRF1L/MTRF1/MRPL13/TRMT5/RARS2/MRPL24/MRPS18B/DARS2/FASTKD3/MRPS5/GFM1/MRPS16/MTERF2/MRPS6/MRPL34/MRPS35/MRPL2/GATC/PTCD3/IARS2/MTERF1/CHCHD10/GFM2/MTIF2/UQCC1/MRPL15/NOA1/RMND1/MRPS14/MRPS36/MRPL48/COA3/MRPS9/MRPS33/MRRF/MRPL35/MRPS25/NSUN3/LRPPRC/PPARGC1B/MRPS30
GO:0000184	nuclear-transcribed mRNA catabolic process, nonsense-mediated decay	120	-0.576126	-1.79563	1.26962e-05	0.000174793	RPL3/RPLP2/RPLP0/RPL10/RPS27A/RPL24/RPL7A/RPS7/RPS21/RPL38/DCP1B/RPS11/RPS13/RPS3A/RPL35A/RPS25/RPL8/RPL13A/RPL6/RPL14/RPL13/RPS15A/RPS4Y1/RPS17/RBM8A/RPL12/RPS26/PPP2R1A/EIF3E/RPS23/RPS4X/RPL32/RPS29/RPS3/RPS12/RPL23/RPL5/RPL30/RPL37/RPS18/RPS14/RPL26/NCBP1/RPS8/RPL37A/RPL15/RPL11/RPS24/SECISBP2/RPL10A/RPL34/RPL31/RPS6/PNRC2/RPL22
GO:0001570	vasculogenesis	69	0.717407	1.84375	1.40878e-05	0.000189742	KDR/HEG1/SHH/ADM/ITGAV/XDH/PDGFRB/ENG/GJC1/HDAC7/TIE1/ZFPM2/CD34/TGFBR2/TGFB1/FZD4/CAV1/APLNR/EPHA2/QKI/ACKR3/RASIP1/MYOCD/SOX17/SMO/FBXW7/TIPARP/RAMP2/TEAD2/CTNNB1/FOXF1/CCM2/VEGFA
GO:0150077	regulation of neuroinflammatory response	29	0.838286	1.8769	1.42423e-05	0.000191299	MMP3/IL1B/CTSC/LRRK2/SPHK1/PTGS2/CCL3/IL33/CST7/MMP9/IL6/IL18/TNFRSF1B/CX3CL1/PTPRC/TNF/MIR142/CD200/ATM
GO:0030193	regulation of blood coagulation	75	0.704087	1.83015	1.53187e-05	0.000203532	PDPN/F2R/PLAU/SELP/FAP/LYN/SERPING1/F3/SERPINE1/PLAUR/UBASH3B/PLEK/THBD/ANXA5/TFPI/HPSE/CD34/FCER1G/NOS3/CAV1/SERPINF2/TLR4/ANO6/USF1/F11/PDGFB/PRKCQ/ANXA2/ANXA2P2
GO:1900046	regulation of hemostasis	75	0.704087	1.83015	1.53187e-05	0.000203532	PDPN/F2R/PLAU/SELP/FAP/LYN/SERPING1/F3/SERPINE1/PLAUR/UBASH3B/PLEK/THBD/ANXA5/TFPI/HPSE/CD34/FCER1G/NOS3/CAV1/SERPINF2/TLR4/ANO6/USF1/F11/PDGFB/PRKCQ/ANXA2/ANXA2P2
GO:0002228	natural killer cell mediated immunity	60	0.732096	1.84467	1.9153e-05	0.000247779	SERPINB9/SLAMF7/LILRB1/GZMB/LAG3/CADM1/IL18RAP/HAVCR2/MICB/IL18/SLAMF6/UNC13D/PRDX1/VAV1/HLA-E/LYST/RASGRP1/CD226/CRTAM/SH2D1A/IL21/ULBP2/SH2D1B/RAET1E/CORO1A/HLA-F/PTPN6/ARRB2/NECTIN2/TUBB
GO:0034620	cellular response to unfolded protein	135	0.620957	1.73118	2.13328e-05	0.000271689	CXCL8/XBP1/CREB3L2/ERO1A/EDEM1/DERL3/HSPA13/DNAJB9/DERL1/SYVN1/PTPN1/HERPUD1/SRPRA/BAG3/KDELR3/HSPA5/HSPA6/FICD/HSP90B1/PREB/SEC31A/PDIA5/STC2/EXTL3/CCL2/SSR1/HSPB8/FKBP14/DNAJB11/VCP/PPP2R5B/DERL2/HYOU1/PDIA6/DNAJC3/BHLHA15/TLN1/ATF4/RHBDD1/SHC1/MYDGF/SRPRB/EIF2S1/ERN1/CALR/TPP1/WFS1/CREB3/BOK
GO:0002831	regulation of response to biotic stimulus	124	0.63165	1.74506	2.23252e-05	0.000282136	CXCL6/CD55/IL2RA/CD274/IL23A/ZC3H12A/SEC14L1/STAT1/IL1B/APOBEC3G/BIRC3/MMP12/LILRB1/PARP9/TIGAR/SYT11/CARD16/DTX3L/TNFAIP3/LY96/LILRA2/RIPK2/HAVCR2/SASH1/IL12RB1/HTRA1/MICB/CX3CL1/AIM2/ARG2/TRIM15/CD180/NPLOC4/CD226/CRTAM/CARD8
GO:0050818	regulation of coagulation	78	0.693573	1.81225	2.25857e-05	0.000284695	PDPN/F2R/PLAU/SELP/FAP/LYN/SERPING1/F3/SERPINE1/PLAUR/UBASH3B/PLEK/THBD/ANXA5/TFPI/HPSE/CD34/FCER1G/NOS3/CAV1/SERPINF2/TLR4/ANO6/USF1/F11/PDGFB/PRKCQ/ANXA2/ANXA2P2
GO:0006805	xenobiotic metabolic process	111	-0.579841	-1.78866	2.40156e-05	0.000300145	BCHE/GSTM5/AOC1/N6AMT1/RORC/UGT1A4/AKR7L/CYB5B/UGT1A5/CES3/NAT2/SULT1B1/SULT1A1/MGST3/EPHX1/GSTA1/BPHL/CMBL/UGT1A9/CYP2B6/HNF4A/CYP2R1/UGT1A1/GHR/GSTO2/GSTM4/UGT1A8/PON3/CYP2S1/CYP2J2/UGT1A10/ACAA1/MARC2/NR1I2/CES2/UGT1A7/EPHX2/SULT1A2/CYP3A4
GO:0009595	detection of biotic stimulus	20	0.879993	1.83908	2.91635e-05	0.000357525	CLEC7A/TLR2/LY96/LBP/C4B/NOD2/NLRC4/TLR1/TLR4/TLR6/NLRP3/PGLYRP4/SMO/CRTAM
GO:1901652	response to peptide	460	0.487759	1.49381	3.01983e-05	0.000368374	REG1A/ICAM1/LPIN1/RAB31/XBP1/REG3A/PIK3R3/LYN/NAMPT/TIMP1/FPR2/ASS1/IGFBP5/SOCS3/STAT3/STAT1/BACE1/MMP3/IL1B/ANXA1/REG1B/CASP4/JAK2/MMP12/FBN1/AGT/MZB1/COL1A1/ADM/MMP2/SPARC/TLR2/RAMP3/PTGS2/ANXA5/PKM/STAT2/RHOQ/LPL/STAT5A/JAK3/PTPN1/ATP6V1B2/PRKAR2B/MMP9/TNFAIP3/OSBPL8/RIPK2/CYBB/PTPRE/GRB10/SOCS1/NOD2/TSHR/STAT4/FYN/MDM2/PLN/GJA1/GNAI2/PRKAR1A/ERRFI1/NFKBIA/IL10/RAB8B/CFLAR/VIM/TGFB1/TEK/STC2/C…
GO:0006605	protein targeting	410	-0.410315	-1.44451	3.55692e-05	0.000423106	ERBIN/HPCA/HPS4/GNPAT/PEX7/PAN3/CRAT/TYSND1/NAGPA/ECH1/BAG4/ZFAND6/TOMM20/RAB27A/RPS23/DMTN/TIMM10B/IMMP1L/MIEF2/DAO/VPS13A/RPS4X/SREBF2/RPL32/AP1M2/ZDHHC11B/TOMM7/PMPCB/RPS29/CACNB3/NLGN1/ZDHHC3/IMMP2L/PARD3/MFF/PAK1/DHRS4/IDH1/RPS3/RPS12/RPL23/SCARB2/RPL5/C2CD5/RPL30/UQCRC2/VPS13D/RPL37/RPS18/AKAP5/VTI1A/AKAP6/KIF13B/RPS14/RPL26/PRKCI/ZFAND2B/RPS8/RPL37A/RPL15/EHHADH/PEX1/RPL11/PINK1/RPS24/MLYC…
GO:0006968	cellular defense response	51	0.74424	1.83029	4.26338e-05	0.00049548	CXCR2/NCF2/CXCL9/MNDA/LILRB2/PRF1/CLEC5A/C5AR1/LY96/LBP/CCR2/CCR5/RAB23/FOSL1/NCF1/ITK/SH2D1A/CD300C/TCIRG1/GNLY/SPN/RELA/TYROBP/KLRG1
GO:0030968	endoplasmic reticulum unfolded protein response	117	0.629508	1.72806	4.42119e-05	0.000511401	CXCL8/XBP1/CREB3L2/ERO1A/EDEM1/DERL3/HSPA13/DNAJB9/DERL1/SYVN1/PTPN1/HERPUD1/SRPRA/KDELR3/HSPA5/FICD/HSP90B1/PREB/SEC31A/PDIA5/STC2/EXTL3/CCL2/SSR1/FKBP14/DNAJB11/VCP/PPP2R5B/DERL2/HYOU1/PDIA6/DNAJC3/BHLHA15/TLN1/ATF4/SHC1/MYDGF/SRPRB/EIF2S1/ERN1/CALR/TPP1/WFS1/CREB3/BOK
GO:0030203	glycosaminoglycan metabolic process	151	0.5982	1.68689	4.44745e-05	0.000513232	BGN/CEMIP/CHST15/ST3GAL1/IL1B/CHSY1/CHST2/CHST11/CSGALNACT1/CD44/SDC3/HGF/LUM/PDGFRB/CHST3/HPSE/DSE/ST3GAL2/CSGALNACT2/VCAN/TGFB1/ARSB/EXTL3/HS6ST2/SPOCK2/PIM1/FOXC1/HS3ST3B1/PGLYRP4/DCN/FGF2/GNS/HYAL2/PDGFB/B4GALT1/HS3ST3A1/HS6ST1/CHPF/CHST12/CHSY3/HS3ST1/IL15/EXT2/HYAL1/SDC2/GPC3/AGRN
GO:0006413	translational initiation	185	-0.496077	-1.62741	4.67863e-05	0.000538645	RPL3/RPLP2/RPLP0/EIF4H/RPL10/RPS27A/RPL24/RPL7A/GLE1/RPS7/RPS21/EIF3H/RPL38/EIF2D/EIF4E3/YTHDF3/RPS11/EIF1AX/RPS13/RPS3A/RPL35A/RPS25/RPL8/RPL13A/COPS5/RPL6/EIF5/RPL14/RPL13/RPS15A/RPS4Y1/RPS17/EIF4B/RPL12/UHMK1/RXRA/RPS26/EIF3E/MTFMT/RPS23/NCK2/RPS4X/RPL32/RPS29/MTIF2/EIF4A2/EIF3K/RPS3/RPS12/RPL23/RPL5/RPL30/RPL37/RPS18/RPS14/RPL26/NCBP1/RPS8/RPL37A/RPL15/EIF4G3/RPL11/RPS24/RPL10A/RPL34/RPL31/EI…
GO:0002718	regulation of cytokine production involved in immune response	79	0.680471	1.78101	4.79015e-05	0.000550196	IRAK3/FFAR2/WNT5A/IL1B/LILRB1/IL18R1/JAK3/CD74/IL1R1/CCR2/NOD2/IL6/FCER1G/FOXP3/BCL6/IL18/TNFRSF1B/TGFB3/IL10/GPRC5B/TBX21/BTK/TGFB1/HK1/HLA-E/BST2/SEMA7A/SASH3/NR4A3/TLR4/TNF/NLRP3/CD226/MALT1/TGFB2/B2M
GO:0061448	connective tissue development	231	0.545235	1.59706	6.17274e-05	0.000694398	HIF1A/CTSK/XBP1/CHI3L1/CREB3L2/TIMP1/COL6A3/COL12A1/STC1/SH3PXD2B/LOXL2/CHRDL2/GREM1/PRRX1/WNT5A/CHSY1/COL7A1/CHST11/CSGALNACT1/CD44/MGP/ADAMTS12/SERPINB7/SULF1/COL1A1/LUM/PDGFRB/KLF7/SFRP2/SCARA3/ZEB1/SNAI1/TGFBI/ANXA6/CD34/TGFBR2/RUNX3/CFLAR/TRPS1/TGFB1/COL6A1/GPR4/ROR2/BMP7/LOX/SERPINH1/COL5A1/MSX2/RUNX2/FGFR1/MMP13/GLI3/FGF2/SULF2/SRF/COL11A1/IL17F/HYAL2/COL14A1/OXCT1/PDGFB/ACTA2/CTNNB1/VWA1/…
GO:0050918	positive chemotaxis	59	0.716898	1.80194	6.56463e-05	0.000730129	SAA1/CXCL8/SAA2/F3/FPR2/KDR/WNT5A/ANGPT2/CXCL10/ITGA2/HGF/CCL3/VEGFC/S1PR1/CX3CL1/PGF/MET/FGF7/PTPRJ/CCR4/FGF2
GO:0045446	endothelial cell differentiation	98	0.647132	1.74031	6.63968e-05	0.00073681	PDPN/PECAM1/ICAM1/CLDN1/STC1/CDH5/KDR/IL1B/HEG1/ACVR1/XDH/MSN/ENG/ZEB1/NOTCH4/COL18A1/COL23A1/S1PR1/COL4A4/MET/PPP1R16B/S1PR3/TNF/SOX17/CXCR4/RBPJ/S1PR2/CTNNB1/RAP2C/ANXA2/ANXA2P2/RAPGEF3/CCM2/RAPGEF1/NRP1/VEGFA
GO:0048871	multicellular organismal homeostasis	430	0.48538	1.48133	6.78434e-05	0.000749479	F2R/LPCAT1/CTSK/CLDN1/LPIN1/IGHG3/LCN2/ABCA12/SNX10/GRHL3/ADGRF5/CD38/STAT3/CDH3/IL1B/UBASH3B/JAK2/GRHL1/CLDN18/CEBPB/IL1A/SLC11A1/SGIP1/PTGS2/IGKC/MRAP2/IL18R1/PRKAR2B/TNFAIP3/VSIG1/CTSH/TRPV2/SERPINA3/CCR2/GRB10/LYZ/ITGB3/S1PR1/CD34/NOD2/TSHR/DCSTAMP/IL6/CMKLR1/IL18/AZGP1/GJA1/NRDC/CRTC3/IRF4/PRDX1/PRKAR1A/TFE3/UCP2/RAC2/ZG16B/MET/SPP1/NOS3/ADAMTS5/LDB2/APLN/SCD/MFAP2/CAV1/WWTR1/ADAM17/LAMA4/AD…
GO:0007031	peroxisome organization	78	-0.616099	-1.80611	8.04361e-05	0.000863371	GNPAT/PEX7/CRAT/TYSND1/ECH1/ZFAND6/DAO/MFF/DHRS4/IDH1/EHHADH/PEX1/MLYCD/ACOT8/PEX5/ACOT4/HMGCL/SCP2/CROT/MAVS/NUDT7/PECR/PEX19/CAT/ACAA1/ABCD3/ACOX2/PEX26/PHYH/EPHX2/ACOX1/AMACR/PEX11A
GO:0001704	formation of primary germ layer	106	0.633267	1.71895	8.40106e-05	0.000893931	INHBA/COL12A1/ITGA5/WNT5A/COL7A1/COL5A2/ACVR1/COL4A2/MMP2/ITGA2/ITGAV/MMP14/SFRP2/SNAI1/MMP9/ITGB3/ITGB2/TWSG1/EOMES/PRKAR1A/LAMA3/ITGA8/MIXL1/COL6A1/BMP7/EPHA2/COL5A1/FGFR1/COL8A1/TRIM15/NR4A3/FOXC1/ITGA7/SOX17/SRF/COL11A1/TXNRD1/CTNNB1/FOXF1/LAMB1/ITGA4
GO:0008202	steroid metabolic process	289	-0.434439	-1.48783	9.58776e-05	0.00100284	DHRS4/NFYC/HSD3B1/ATP8B1/SULT2A1/PBX1/HSD17B3/HSD17B8/HSD11B2/ACADVL/PLEKHA1/APOB/HSD3B2/SULT1B1/SULT1A1/ACOT8/ABCB11/GBA2/SCP2/SORL1/BMP5/G6PC/MT3/ARV1/LIMA1/CYP27A1/CYP2B6/SCAP/CYP2R1/SULT1E1/UGT2B7/CLCN2/UGT1A1/SDR42E1/UGT1A8/CFTR/TFCP2L1/CAT/ERLIN2/HSD17B11/LIPC/PRLR/FDX1/ACAA1/ACOX2/PLPP6/VLDLR/OSBPL1A/PPARGC1A/ACAT1/NR1I2/HMGCS2/EPHX2/NR5A2/VDR/SULT1A2/CYP3A4/DHRS11/AMACR/HSD17B2
GO:0030260	entry into host cell	129	0.604008	1.67583	0.000108338	0.00111654	CXCL8/CD55/ICAM1/CLDN1/IFITM2/IFITM3/ITGA5/IFITM1/CTSB/ITGA2/ITGAV/CLEC5A/CD80/FCN3/CD74/FCN1/SELPLG/TRIM21/SLAMF1/CD86/ITGB3/CCR5/KRT6A/MET/NECTIN4/P4HB/CAV1/EPHA2/MRC1/TRIM26/NPC1/CR1/CAV2/CXCR4/LGALS1/HYAL2/CBL/CD4/TYRO3/CTNNB1
GO:0044409	entry into host	129	0.604008	1.67583	0.000108338	0.00111654	CXCL8/CD55/ICAM1/CLDN1/IFITM2/IFITM3/ITGA5/IFITM1/CTSB/ITGA2/ITGAV/CLEC5A/CD80/FCN3/CD74/FCN1/SELPLG/TRIM21/SLAMF1/CD86/ITGB3/CCR5/KRT6A/MET/NECTIN4/P4HB/CAV1/EPHA2/MRC1/TRIM26/NPC1/CR1/CAV2/CXCR4/LGALS1/HYAL2/CBL/CD4/TYRO3/CTNNB1
GO:0051806	entry into cell of other organism involved in symbiotic interaction	129	0.604008	1.67583	0.000108338	0.00111654	CXCL8/CD55/ICAM1/CLDN1/IFITM2/IFITM3/ITGA5/IFITM1/CTSB/ITGA2/ITGAV/CLEC5A/CD80/FCN3/CD74/FCN1/SELPLG/TRIM21/SLAMF1/CD86/ITGB3/CCR5/KRT6A/MET/NECTIN4/P4HB/CAV1/EPHA2/MRC1/TRIM26/NPC1/CR1/CAV2/CXCR4/LGALS1/HYAL2/CBL/CD4/TYRO3/CTNNB1
GO:0051828	entry into other organism involved in symbiotic interaction	129	0.604008	1.67583	0.000108338	0.00111654	CXCL8/CD55/ICAM1/CLDN1/IFITM2/IFITM3/ITGA5/IFITM1/CTSB/ITGA2/ITGAV/CLEC5A/CD80/FCN3/CD74/FCN1/SELPLG/TRIM21/SLAMF1/CD86/ITGB3/CCR5/KRT6A/MET/NECTIN4/P4HB/CAV1/EPHA2/MRC1/TRIM26/NPC1/CR1/CAV2/CXCR4/LGALS1/HYAL2/CBL/CD4/TYRO3/CTNNB1
GO:0002009	morphogenesis of an epithelium	495	0.469643	1.44351	0.000109504	0.0011262	ALDH1A2/PDPN/TGM2/HIF1A/CXCR2/COL4A1/PML/GRHL3/IGFBP5/SOCS3/TNC/ITGA5/STAT1/ITGAX/WNT5A/PSMB9/MMP12/CD44/AGT/ADAMTS12/SULF1/ACVR1/SHH/ADM/CXCL10/HGF/CYP7B1/MSN/FOXQ1/ENG/PSME2/MMP14/SFRP2/CTHRC1/PSME1/TACSTD2/CCL11/SIX4/SNAI1/PSMB8/VEGFC/CTSH/NOTCH4/STK3/EDNRA/KRT17/TGFBR2/PSME4/KRT6A/GJA1/SERPINB5/AJUBA/PODXL/PGF/PLXNA1/IL10/LAMA3/WNT2/TGFB1/PSMA3/FZD4/MET/FGF7/RYR2/RSPO3/ALDH1A3/DLC1/ROR2/BMP7/…
GO:0016445	somatic diversification of immunoglobulins	57	0.711752	1.77999	0.00012095	0.00123873	CD40/MAD2L2/BATF/SAMHD1/FOXP3/BCL6/IL10/TBX21/PTPRC/TGFB1/IL27RA/NBN/POLB/TNFSF13/SWAP70/CD28/CLCF1/MCM3AP/SUPT6H/MLH1
GO:0033002	muscle cell proliferation	192	0.554483	1.59916	0.000139074	0.0013868	TGM2/PTAFR/NAMPT/IGFBP5/STAT3/STAT1/SOD2/JAK2/AGT/SHH/MMP2/ITGA2/PTGS2/PDGFRB/IFNG/MMP9/TNFAIP3/EPHB1/MAPK11/CALCRL/NOTCH3/S1PR1/ZFPM2/TENM4/IL6/IL18/TGFBR2/MDM2/GJA1/CX3CL1/TGFB3/GNAI2/MIR223/PRKAR1A/IL10/CFLAR/WNT2/APLN/MAP3K5/AIF1/P2RY6/SERPINF2/FGFR1/NR4A3/TNF/PIM1/FOXC1/MYOCD/PTGIR/FGF2/TGFB2/RBPJ/TP73/NPR1/PDGFB/ERN1/CTNNB1/VIP/CCNB1/ADAMTS1/NOX1/DNMT1/AKR1B1
GO:0006497	protein lipidation	85	-0.589576	-1.75111	0.000163751	0.0016004	PIGC/ZDHHC11B/HHAT/ZDHHC3/ATG5/PGAP2/SVIP/ABHD17C/PPM1B/PIGV/PIGU/PGAP3/CWH43/PIGS/MPPE1/PIGZ/PPM1A/ZDHHC7/PGAP1/ZDHHC23/NMT2
GO:0006809	nitric oxide biosynthetic process	66	0.686121	1.75249	0.000165778	0.00161699	NOS2/ICAM1/ASS1/ZC3H12A/IL1B/JAK2/CLEC7A/AGT/SIRPA/PTGS2/IFNG/CD34/ATP2B4/ITGB2/IL10/NOS3/AIF1/ARG2/CAV1/TLR4/TNF/RORA/TLR6/GLA/ACP5/CD47/GCH1/KLF2/PTGIS/CLU/CYP1B1
GO:0006066	alcohol metabolic process	328	-0.4155	-1.43811	0.000171245	0.00166371	PPIP5K1/CALM1/PLB1/DHDDS/RDH5/NUDT4/DHRS4/PTEN/ALDH1A1/NFYC/NUDT3/GK5/DHRS3/SULT2A1/SYNJ2/SLC5A3/GDE1/PLCD3/ACADVL/APOB/PCK2/CBR4/SULT1B1/SULT1A1/PCBD2/PPIP5K2/ITPKA/TTR/GBA2/ADH6/SORL1/BMP5/MT3/ARV1/LIMA1/CYP27A1/NAPEPLD/IMPA2/PNPLA4/GDPD1/SCAP/CYP2R1/SULT1E1/MOGAT2/CLCN2/PECR/ACSS2/PLCL2/PLCD1/ACER2/CFTR/CAT/ERLIN2/INPP5J/OCRL/LIPC/P2RY1/ADH1C/NAAA/FDX1/PLCE1/PLPP6/VLDLR/OSBPL1A/HMGCS2/CHKA/EPH…
GO:0006505	GPI anchor metabolic process	31	-0.753786	-1.8693	0.000199791	0.00190344	PYURF/PIGG/PIGC/PGAP2/PIGV/PIGU/PGAP3/CWH43/PIGS/MPPE1/PIGZ/PGAP1
GO:0002576	platelet degranulation	117	0.60636	1.66452	0.000208121	0.00197134	PECAM1/VWF/SELP/LYN/SERPING1/TIMP1/SERPINE1/PLEK/SRGN/SPARC/HGF/ANXA5/VEGFC/ACTN1/PF4/MMRN1/SERPINA3/ITGB3/FCER1G/SERPINA1/FAM49B/TGFB3/MANF/TGFB1/TMX3/SERPINF2/F5/IGF2/STXBP1/SOD1/PPBP/MAGED2/TGFB2/TIMP3/TLN1/CLU/PDGFB/FLNA/ECM1/ISLR/VEGFA/CD109
GO:0019058	viral life cycle	312	0.500631	1.49892	0.000212236	0.00200645	CXCL8/CD55/ICAM1/CLDN1/IFITM2/IFITM3/PML/STOM/ZC3H12A/ITGA5/ISG20/APOBEC3G/IFITM1/CTSB/ITGA2/ITGAV/CLEC5A/CD80/IFI16/CXCR6/FCN3/RAB29/CD74/FCN1/SELPLG/TRIM21/SLAMF1/CD86/ITGB3/PLSCR1/CCR5/LAMP3/OAS3/ADAR/PPIB/BST2/ADARB1/NECTIN4/ISG15/P4HB/NUP210/CAV1/CCL2/EPHA2/MRC1/TRIM26/IFIT5/FAM111A/TRIM15/NPC1/VCP/TNF/NUP188/CR1/SEC13/KPNA2/CAV2/CXCR4/APOBEC3H/LGALS1/UBC/PCBP1/LARP1/HYAL2/NUP62/CD4/TYRO3/CD…
GO:0006979	response to oxidative stress	403	0.477797	1.45306	0.000236958	0.0021979	HIF1A/DUOX1/LCN2/FUT8/PML/NCF2/DUOX2/CD38/NCOA7/ZC3H12A/ERO1A/ADAM9/STAT1/MMP3/SLC7A11/ANXA1/SOD2/JAK2/PXDN/COL1A1/MMP2/LRRK2/HGF/SIRPA/SPHK1/PTGS2/PDGFRB/MMP14/SCARA3/ADA/GPX8/MMP9/TNFAIP3/PRDX4/IL18RAP/BNIP3/DPEP1/RBPMS/CYBB/SLC8A1/STX2/IL6/MICB/FYN/VNN1/GPX2/GPX7/MDM2/LDHA/PRDX1/IL10/CFLAR/BTK/MET/FOSL1/NOS3/PDK1/MAP3K5/AIF1/P4HB/STC2/BMP7/PLK3/MCL1/HP/ATOX1/S100A7/VRK2/NR4A3/TLR4/ECT2/PARP1/N…
GO:0051346	negative regulation of hydrolase activity	377	0.483056	1.46346	0.000242796	0.00223937	PI3/SERPING1/TIMP1/COL6A3/SERPINE1/PLAUR/SERPINB9/ANXA1/COL7A1/BIRC3/CD44/AGT/SERPINB7/LRRK2/HGF/PTGS2/IFI16/CST7/SFRP2/TFPI/PAPLN/ANGPTL4/CARD16/MMP9/SEMA4D/HERPUD1/SPINK1/DPEP1/SERPINA3/C4B/SERPINI1/SERPINB8/SERPINA1/LAMP3/MDM2/PLN/PPP4R4/SERPINB5/ANOS1/NCKAP1L/GNAI2/MIR223/CFLAR/NLRP7/C3/FICD/CDC42SE1/NOS3/BST2/BICD1/PI15/SERPINH1/SERPINF2/NAIP/SPOCK2/TNFAIP8/RRP1B/TNF/TNFSF14/APOC1/CR1/PAK2/S…
GO:0006506	GPI anchor biosynthetic process	30	-0.75414	-1.85754	0.000256134	0.00233609	PYURF/PIGG/PIGC/PGAP2/PIGV/PIGU/PGAP3/CWH43/PIGS/MPPE1/PIGZ/PGAP1
GO:0033627	cell adhesion mediated by integrin	63	0.683206	1.73361	0.000285486	0.00255638	PLAU/ICAM1/LYN/SERPINE1/ITGA5/ADAM9/FBN1/ITGA2/ITGAV/SFRP2/ADA/MUC1/ITGB3/ITGB2/TESC/NCKAP1L/PODXL/ADAM17/EPHA2/ITGA11/ITGBL1/TGFB2/WNK1/SWAP70/ITGB1BP1/CYP1B1/LPXN/ITGA4/ITGB6/CXCL13/PIEZO1/CD3E/PTPN6/FERMT3
GO:0070997	neuron death	315	0.496022	1.48608	0.000293857	0.00261704	F2R/HIF1A/NAMPT/NCOA7/STAT3/BACE1/WNT5A/SLC7A11/SOD2/DDIT4/JAK2/CEBPB/CPEB4/LRRK2/TIGAR/C5AR1/CCL3/FOXQ1/IFNG/BID/CASP8/SIX4/RAB29/EPHB1/ITGA1/BNIP3/CSF3/CD34/FYN/ITGB2/TNFRSF1B/FAIM2/CX3CL1/TGFB3/HSPA5/IL10/PPT1/MAP3K5/ADARB1/CCL2/BDNF/MCL1/DCC/NAIP/NLRP1/ADAM8/PCSK9/NR4A3/TLR4/PARP1/STXBP1/TNF/TLR6/BTG2/MAP3K12/SOD1/POLB/KMO/AGAP2/FBXW7/HYOU1/ITGAM/KIF14/TGFB2/GCLM/MYBL2/SERPINF1/ATF4/ATG7/CBL/…
GO:0061687	detoxification of inorganic compound	16	-0.848705	-1.82052	0.000306764	0.00271232	MT1HL1/SLC30A1/MT1A/MT3/MT1X/MT1E/MT1G/MT1H/MT1M/MT1F
GO:0006099	tricarboxylic acid cycle	33	-0.734682	-1.84548	0.00030984	0.0027346	DLAT/FH/ME2/DLD/SUCLA2/OGDHL/PDHB/IDH1/IDH3B/SDHA/SDHB/SDHC/ACO2/IREB2/MDH1/CS/PDHA1/SDHD/NNT/SUCLG1/ME3/SUCLG2
GO:0006521	regulation of cellular amino acid metabolic process	58	0.691177	1.73296	0.000340531	0.00294209	SLC7A11/PSMB9/PSME2/PSME1/PSMB8/ATP2B4/PSME4/OAZ2/PSMA3/PSMB2/SLC7A7/PSMC2/PSMA4/PSMB5/PSMA1/PSMD14/PSMA5/PSMB6/PSMB4/ODC1/PSMA8/PSMD1/PSMB10/PSMD11/PSMD13/PSMB1/PARK7/PSMA7/PSMC5/PSMD6/PSMC3/PSMB3/PSMD12
GO:0098742	cell-cell adhesion via plasma-membrane adhesion molecules	253	0.513908	1.51595	0.000347357	0.0029958	PECAM1/CLDN2/ICAM1/CLDN1/SELP/REG3A/CDH11/SELE/CDH5/DSG3/ITGA5/CDH3/PCDH17/IL1RN/CLDN18/ROBO1/ACVR1/CADM1/PALLD/SDK1/IL1RAP/CLSTN3/CEACAM6/ATP2C1/ALCAM/TENM4/TGFBR2/ITGB2/CD84/ROBO4/CX3CL1/AJUBA/CLDN12/CEACAM5/IL10/CLDN14/NECTIN4/ESAM/SPARCL1/PTPRM/ITGAL/FXYD5/PCDH18/TRO/DCHS1/LRFN5/CDH6/ITGAM/TGFB2/VCAM1/WNK1/CLDN11/CD6
GO:0009812	flavonoid metabolic process	15	-0.854615	-1.80622	0.000368015	0.00311365	UGT1A4/UGT1A5/SULT1B1/SULT1A1/UGT1A9/UGT1A1/UGT1A8/UGT1A10/PPARGC1A/UGT1A7
GO:1901615	organic hydroxy compound metabolic process	471	-0.375854	-1.33595	0.000368621	0.00311365	PPIP5K1/CALM1/PMEL/PLB1/DHDDS/RDH5/LDHD/CYP4F3/NUDT4/DHRS4/PTEN/ALDH1A1/NFYC/NUDT3/GK5/ATP8B1/DHRS3/SULT2A1/HSD17B3/SYNJ2/SLC5A3/GDE1/PNKD/PLCD3/ACADVL/APOB/PCK2/CBR4/SLC45A2/SULT1B1/SULT1A1/TPH1/TACR3/ACOT8/PCBD2/ABCB11/PPIP5K2/ITPKA/TTR/GBA2/SCP2/ADH6/SORL1/BMP5/MT3/BTBD9/ARV1/LIMA1/CYP27A1/NAPEPLD/IMPA2/PNPLA4/GDPD1/SCAP/CYP2R1/SULT1E1/TTPA/MOGAT2/CLCN2/IYD/CYP4F2/PECR/PFKFB2/ACSS2/GRIN2A/PLCL…
GO:0006024	glycosaminoglycan biosynthetic process	108	0.606742	1.65051	0.000371645	0.0031268	BGN/CEMIP/CHST15/ST3GAL1/IL1B/CHSY1/CHST2/CHST11/CSGALNACT1/SDC3/LUM/PDGFRB/CHST3/DSE/ST3GAL2/CSGALNACT2/VCAN/TGFB1/EXTL3/HS6ST2/HS3ST3B1/DCN/PDGFB/B4GALT1/HS3ST3A1/HS6ST1/CHPF/CHST12/CHSY3/HS3ST1/EXT2/HYAL1/SDC2/GPC3/AGRN
GO:0036473	cell death in response to oxidative stress	76	0.650979	1.6951	0.00040484	0.00336181	HIF1A/PML/NCOA7/MMP3/SLC7A11/SOD2/JAK2/LRRK2/HGF/FYN/VNN1/IL10/MET/PDK1/MAP3K5/P4HB/MCL1/NR4A3/TLR4/PARP1/TLR6/SOD1/FBXW7/ATF4/ATG7/CYP1B1/CTNNB1/NME5/NOX1/PYCR1
GO:0060402	calcium ion transport into cytosol	143	0.570846	1.60097	0.000420275	0.00345497	F2R/CEMIP/LYN/PML/ERO1A/CXCL9/CXCL11/THY1/UBASH3B/CXCL10/RAMP3/CCL3/SLC8A1/CACNA1C/FYN/ATP2B4/CCR5/PLN/CX3CL1/PTPRC/TGFB1/RYR2/CAV1/APLNR/P2RY6/ITPR1/CACNA2D1/GSTO1/PLCG2/FGF2/NPSR1/DIAPH1/P2RX7/MYO5A/FAM155A/JPH1/CD4/CLIC2/PLCB1/RASA3/LCK/TRPA1/CCL19/PKD2/CORO1A/F2RL3/PTK2B/PTPN6/PLCB2/CYBA/JPH2/P2RX5/BAK1/CD19
GO:0046677	response to antibiotic	293	0.497259	1.4825	0.000439922	0.00356286	ICAM1/CLDN1/S100A8/LCN2/GRIN3A/TNC/ZC3H12A/STAT3/ADAM9/STAT1/ALPL/ANXA1/JAK2/CLDN18/SLC1A3/COL1A1/LRRK2/SPARC/HGF/SIRPA/SPHK1/PDGFRB/ADA/CASP8/TNFAIP3/CIITA/IL18RAP/BNIP3/CYBB/CSF3/RGS4/SLC8A1/IL6/AHR/FYN/JAK1/MDM2/LDHA/SETD7/HSPA5/IL10/MET/FOSL1/MAP3K5/APOBEC1/HP/NR4A3/ECT2/ETS1/SOD1/POLB/CCR4/XRN1/VCAM1/SETX/LARP1/SPI1/KLF2/HYAL2/AREG/CD27/OXCT1/CBL/CLU/PDGFB/CYP1B1/PSMD14/RELA/ARG1/PYCR1/CYB5R…
GO:1905330	regulation of morphogenesis of an epithelium	171	0.549776	1.56902	0.000451463	0.00365032	GRHL3/STAT1/ITGAX/WNT5A/PSMB9/AGT/ADAMTS12/SULF1/SHH/CXCL10/HGF/PSME2/SFRP2/CTHRC1/PSME1/TACSTD2/SIX4/PSMB8/PSME4/WNT2/TGFB1/PSMA3/FZD4/FGF7/RSPO3/ROR2/BMP7/FGFR1/PSMB2/TNF/MAGED1/WNT4/SMO/PSMC2/FZD3/LIF/PTK7/PSMA4/ESR1/PSMB5/CTNNB1/PSMA1/PSMD14/MDK/PSMA5/PSMB6/PSMB4/VEGFA/PSMA8/DKK1/PARD6A/SMURF1/GPC3/PSMD1/CLASP1/PSMB10/ARRB2/CELSR1/PSMD11/SIX1/GPC6/PSMD13/PHLDB2
GO:0016447	somatic recombination of immunoglobulin gene segments	47	0.714959	1.73613	0.000460054	0.00370758	CD40/MAD2L2/BATF/FOXP3/BCL6/IL10/TBX21/PTPRC/TGFB1/IL27RA/NBN/POLB/TNFSF13/SWAP70/CD28/CLCF1/SUPT6H/MLH1
GO:0036257	multivesicular body organization	31	-0.736171	-1.82561	0.000469422	0.00377072	CHMP2A/VPS25/STAM2/VPS37B/CHMP2B/RAB27A/CHMP4C/VTA1/VPS4B/VPS36/CHMP1B/CHMP3/PDCD6IP/IST1/CHMP5/CHMP4B
GO:0002532	production of molecular mediator involved in inflammatory response	64	0.670897	1.70621	0.000489153	0.00386604	NOS2/IDO1/GBP5/LYN/SERPINE1/ZC3H12A/SLAMF8/CLEC7A/MEFV/DUSP10/IL17A/SIRPA/LBP/NOD2/FCER1G/BTK/NLRP7/IL17RA/ALOX5/GPSM3/TLR4/TLR6/CD6/IL17F/ABCD2
GO:0071294	cellular response to zinc ion	21	-0.796628	-1.81705	0.000521722	0.00407756	MT1HL1/GLRA2/P2RX4/MT1A/MT3/MT1X/MT1E/MT1G/MT1H/MT1M/MT1F
GO:2001057	reactive nitrogen species metabolic process	73	0.650494	1.68468	0.000550433	0.00428832	NOS2/ICAM1/ASS1/ZC3H12A/IL1B/JAK2/CLEC7A/AGT/TLR2/SIRPA/PTGS2/IFNG/TMEM106A/CD34/ATP2B4/ITGB2/IL10/NOS3/AIF1/ARG2/CAV1/TLR4/TNF/RORA/TLR6/GLA/ACP5/CD47/GCH1/KLF2/PTGIS/CLU/CYP1B1
GO:0042738	exogenous drug catabolic process	18	-0.818666	-1.80381	0.000578107	0.00444754	CYP4B1/NUDT15/CYP2C8/CYP2D6/CYP2B6/CYP2R1/CYP2S1/CYP2J2/NR1I2/CYP3A4
GO:0045730	respiratory burst	34	0.75582	1.74015	0.000606449	0.00463854	CD55/NCF2/SLAMF8/CLEC7A/DUSP10/SLC11A1/CYBB/LBP/HCK/RAC2/IGHA1/NCF1/PIK3CD/PGAM1/NCF4/NOX1/CD52/CYBA/NCF1C/PIK3CG
GO:0051701	interaction with host	200	0.528085	1.52847	0.000633309	0.00479714	CXCL8/CD55/ICAM1/CLDN1/IFITM2/IFITM3/PML/ZC3H12A/ITGA5/SERPINB9/IFITM1/CTSB/ITGA2/ITGAV/CLEC5A/CD80/FCN3/CASP8/CD74/FCN1/SELPLG/TRIM21/SLAMF1/CD86/ITGB3/CCR5/KRT6A/TGFB1/MET/NECTIN4/P4HB/CAV1/EPHA2/MRC1/TRIM26/TRIM15/NPC1/CR1/KPNA2/CAV2/CXCR4/LGALS1/HYAL2/ATG7/CBL/CD4/TYRO3/CTNNB1/TRIM27
GO:0031145	anaphase-promoting complex-dependent catabolic process	79	0.636631	1.66627	0.000648905	0.00488517	PSMB9/PSME2/PSME1/PSMB8/CDC27/PSME4/PSMA3/PSMB2/UBC/PSMC2/UBE2D1/PSMA4/PSMB5/PSMA1/PSMD14/CCNB1/PSMA5/PSMB6/PSMB4/FBXO5/PSMA8/PSMD1/AURKA/AURKB/PSMB10/PSMD11/CDC20/PLK1/UBE2C/BUB1B/PSMD13/CDK1/PSMB1/PTTG1/PSMA7/PSMC5/PSMD6/MAD2L1/PSMC3/PSMB3/BUB3/PSMD12/CDK2
GO:0071496	cellular response to external stimulus	315	0.485822	1.45552	0.000654191	0.00490244	MMP7/ICAM1/XBP1/LCN2/LYN/NAMPT/CASP1/TNC/ZC3H12A/IRF1/IL1B/CASP5/CD40/AGT/CPEB4/FADS1/GLUL/COL1A1/LRRK2/ITGA2/PTGS2/IFI16/ENG/SFRP2/LPL/SLC38A2/CASP8/TLR8/BNIP3/CYBB/CYP27B1/BAG3/ITGA6/FYN/PMAIP1/MDM2/GJA1/TNFRSF10B/HSPA5/PTPRC/TGFB1/HSP90B1/CNN2/FOSL1/TNFRSF8/MAP3K5/AIF1/DAP/SLC2A1/PCSK9/TLR4/PIM1/TNFSF14/MYOCD/WNT4/SOD1/UPP1/SRF/VCAM1/P2RX7/RALB/USF1/MYH13/BHLHA15/ATF4/MAP1LC3C/ATG7/CBL/EIF2S1/…
GO:0001649	osteoblast differentiation	192	0.5313	1.5323	0.00067616	0.00503637	SH3PXD2B/IGFBP5/TNC/GREM1/ALPL/IFITM1/CEBPB/CEBPD/ACVR1/COL1A1/SHH/CBFB/HGF/CLEC5A/CCL3/SFRP2/CTHRC1/SNAI1/SEMA4D/HDAC7/IL6ST/NOCT/IL6/TPM4/DDR2/GJA1/TWSG1/FAM20C/VCAN/ADAR/SPP1/COL6A1/BMP7/LOX/WWTR1/EPHA2/SEMA7A/MSX2/RUNX2/IGF2/ITGA11/RASSF2/TNF/SND1/MRC2/WNT4/SMO/GLI3/PDLIM7/PSMC2/TCIRG1
GO:0006625	protein targeting to peroxisome	67	-0.597111	-1.7086	0.000726277	0.00535289	GNPAT/PEX7/CRAT/TYSND1/ECH1/ZFAND6/DAO/DHRS4/IDH1/EHHADH/PEX1/MLYCD/ACOT8/PEX5/ACOT4/HMGCL/SCP2/CROT/NUDT7/PECR/PEX19/CAT/ACAA1/ACOX2/PEX26/PHYH/EPHX2/ACOX1/AMACR
GO:0072662	protein localization to peroxisome	67	-0.597111	-1.7086	0.000726277	0.00535289	GNPAT/PEX7/CRAT/TYSND1/ECH1/ZFAND6/DAO/DHRS4/IDH1/EHHADH/PEX1/MLYCD/ACOT8/PEX5/ACOT4/HMGCL/SCP2/CROT/NUDT7/PECR/PEX19/CAT/ACAA1/ACOX2/PEX26/PHYH/EPHX2/ACOX1/AMACR
GO:0072663	establishment of protein localization to peroxisome	67	-0.597111	-1.7086	0.000726277	0.00535289	GNPAT/PEX7/CRAT/TYSND1/ECH1/ZFAND6/DAO/DHRS4/IDH1/EHHADH/PEX1/MLYCD/ACOT8/PEX5/ACOT4/HMGCL/SCP2/CROT/NUDT7/PECR/PEX19/CAT/ACAA1/ACOX2/PEX26/PHYH/EPHX2/ACOX1/AMACR
GO:0042176	regulation of protein catabolic process	364	0.472669	1.42904	0.000732093	0.00538432	NOS2/LPCAT1/C4BPA/DYSF/IRAK3/C4BPB/ECSCR/PML/TIMP1/TRIB2/ADAM9/WNT5A/IL1B/MAD2L2/CTSC/SHH/LRRK2/EDEM1/DERL3/IL33/MSN/PSME2/RNF19B/IFNG/PSME1/TNFAIP3/HERPUD1/SDCBP/BAG2/FYN/LAMP3/TNFRSF1B/MDM2/GJA1/NRDC/HECW2/GNA12/IL10/TRIM40/OAZ2/UBE2J1/ERLEC1/MYCBP2/CAV1/PLK3/FBXL5/ADAM8/PCSK9/RNF144B/VCP/TNF/SOX17/AGAP2/DERL2/FBXW7/RIC1/TIPARP/PSMC2/TIMP2/TIMP3/TRIB3/PYHIN1/SENP1/ATG7/CLU/VIP/FLNA/PSMD14/FAM83…
GO:0008210	estrogen metabolic process	30	-0.731608	-1.80204	0.000732731	0.00538432	AKR1B15/CYP2C8/CYP3A7/CYP2D6/HSD3B1/HSD17B8/PLEKHA1/SULT1A1/SULT1E1/UGT1A1/HSD17B11/CYP3A4/DHRS11/HSD17B2
GO:0071695	anatomical structure maturation	140	0.563352	1.57652	0.000750948	0.00550173	ALDH1A2/HIF1A/RND1/XBP1/CDC25B/CDH5/GREM1/WNT5A/CDH3/MMP2/LRRK2/SEMA4D/S1PR1/GJA1/CX3CL1/FAM20C/C3/GPAT4/MSX2/BRCA2/DCHS1/GAL/TGFB2/RBPJ/NRCAM/MYO5A/PHOSPHO1/ANO6/KLF2/CTNNB1/TRIP13/CCNB1/SPINK5/DAZL/C1QA/FBXO5/RB1/G6PD/PTK2B/AGRN/CDK5R1/PABPC1L/AURKA/SCARF1/NR4A2/LTF
GO:0045454	cell redox homeostasis	68	0.653331	1.67567	0.000770119	0.00561707	NOS2/NCF2/GLRX/ERO1A/SLC11A1/PRDX4/CYBB/NXN/PRDX1/RAC2/TXNDC15/NOS3/PDIA5/P4HB/PDIA4/TMX3/ERO1B/TXNDC5/TXNDC11/QSOX2/NCF1/PDIA3/PDIA6/DNAJC10/NCF4/TXNRD1
GO:0043574	peroxisomal transport	68	-0.593287	-1.70178	0.000773228	0.00563139	GNPAT/PEX7/CRAT/TYSND1/ECH1/ZFAND6/DAO/DHRS4/IDH1/EHHADH/PEX1/MLYCD/ACOT8/PEX5/ACOT4/HMGCL/SCP2/CROT/NUDT7/PECR/PEX19/CAT/ACAA1/ACOX2/PEX26/PHYH/EPHX2/ACOX1/AMACR
GO:0052695	cellular glucuronidation	18	-0.811317	-1.78762	0.000816815	0.0059051	UGT2B4/UGT1A4/UGT1A5/UGT1A9/UGT2B7/UGT1A1/UGT1A8/UGT2A3/UGT1A10/UGT1A7
GO:0042135	neurotransmitter catabolic process	21	-0.785769	-1.79228	0.000858884	0.00614596	MAOB/POR/LRTOMT/ALDH5A1/HNMT/ABAT/CHDH/MAOA/SLC44A1
GO:1900407	regulation of cellular response to oxidative stress	71	0.643847	1.66121	0.000917601	0.0064999	HIF1A/FUT8/NCOA7/MMP3/SLC7A11/SOD2/LRRK2/HGF/FYN/VNN1/IL10/MET/P4HB/BMP7/MCL1/NR4A3/TLR4/PARP1/TNF/TLR6/SOD1/FBXW7/GCH1/ATF4/FBLN5/ATG7/CTNNB1/NME5/NOX1/PYCR1
GO:0019835	cytolysis	31	0.760329	1.72263	0.00092537	0.00652671	APOL1/LILRB1/GZMB/PRF1/PF4/LBP/LYZ/GZMH/MICB/KRT6A/TGFB1/REG3G/PGLYRP4/P2RX7/CSF2
GO:0009612	response to mechanical stimulus	192	0.525814	1.51648	0.000943745	0.0066089	MMP7/CHI3L1/CASP1/TNC/IRF1/STAT1/BACE1/IL1B/ANGPT2/CASP5/SLC1A3/CD40/AGT/COL1A1/CXCL10/ITGA2/PTGS2/ENG/MMP14/SLC38A2/CASP8/TLR8/BNIP3/COL3A1/BAG3/SLC8A1/FYN/TGFBR2/PKD1L3/GJA1/TNFRSF10B/NFKBIA/TGFB1/CNN2/FOSL1/TNFRSF8/RYR2/SLC2A1/TLR4/TNFSF14/BTG2/ETS1/DCN/CXCR4/P2RX7/COL11A1/CCNB1/TRPV4/RELA/MDK/SHANK3/TNFRSF10A/TRPA1/STRA6/PIEZO1/PKD2
GO:0051235	maintenance of location	302	0.48392	1.44573	0.00097738	0.00681532	F2R/DYSF/CEMIP/S100A8/FFAR2/LCN2/LYN/S100A9/PML/ZC3H12A/ERO1A/CXCL9/IL1B/CXCL11/THY1/UBASH3B/FBN1/SRGN/BCL3/CXCL10/ITGAV/ANXA5/CCL3/LPL/HK2/MDFI/OSBPL8/ITGB3/ANXA6/SLC8A1/IL6/SLC30A7/CACNA1C/CCR5/PLN/CX3CL1/KDELR3/NFKBIA/SPAG4/HSPA5/IL10/PTPRC/TGFB1/C3/HK1/HSP90B1/RYR2/CAV1/APLNR/P2RY6/S100A7/STARD4/DZIP1/ITPR1/TNF/GM2A/IKBKE/NRROS/GSTO1/NFKBIE/PLCG2/FGF2/FBXW7/NPSR1/DIAPH1/P2RX7/MYO5A/TLN1/SYNE1…
GO:0006027	glycosaminoglycan catabolic process	55	0.675125	1.67947	0.00107755	0.00738806	BGN/CEMIP/CD44/SDC3/LUM/HPSE/VCAN/TGFB1/ARSB/PGLYRP4/DCN/FGF2/GNS/HYAL2/HYAL1/SDC2/GPC3/AGRN/ACAN/GPC6/LYVE1/PRELP/HMMR/HSPG2
GO:0007568	aging	277	0.489342	1.45314	0.0011153	0.00761501	KYNU/MMP7/ICAM1/CLDN1/NAMPT/PML/SERPING1/TIMP1/SERPINE1/LOXL2/ASS1/IGFBP5/STAT3/ERO1A/SOD2/AGT/LIMS1/CTSC/COL4A2/ADM/LRRK2/PTGS2/PDGFRB/ENG/BCL2A1/ADA/CCL11/NFKB2/MME/BCL6/TGFBR2/ITGB2/TNFRSF1B/CX3CL1/TGFB3/MAP2K1/IL10/TGFB1/ARG2/MAP3K3/NOX4/BRCA2/SOD1/POLB/RPN2/KMO/DCN/SRF/GCLM/VCAM1/TIMP2/B2M/INPP5D/VASH1/SERPINF1/HYAL2/AKT3/NUP62/ATG7/EIF2S1/ATM/TWIST1/NPY2R/CALR/RELA/ARG1/KRT16/BCL2L12/C1QA/F…
GO:0009100	glycoprotein metabolic process	382	0.462019	1.40081	0.00126448	0.00853883	HIF1A/BACE2/BGN/CHST15/ST3GAL1/FUT8/FBXO6/PHLDA1/ADAMTS9/CHSY1/CHST11/MMP12/CSGALNACT1/TMEM165/ADAMTS12/GALNT2/SULF1/EDEM1/DPY19L1/DERL3/ST3GAL5/CHST3/TMTC1/HPSE/DSE/JAK3/MCFD2/SYVN1/EOGT/MUC1/GFPT2/GALNT18/ST3GAL2/CSGALNACT2/TMEM106A/LMAN1/FUT11/SRD5A3/GALNT10/VCAN/SEL1L/PGM3/UBE2J1/GALNT14/ARSB/EXTL3/ST8SIA4/STT3A/MGAT1/FUT2/DPY19L3/HS6ST2/CHST10/NPC1/SPOCK2/VCP/MUC13/HS3ST3B1/A4GALT/ABCA7/RPN2…
GO:0048661	positive regulation of smooth muscle cell proliferation	89	0.607643	1.61491	0.0012645	0.00853883	TGM2/PTAFR/NAMPT/IGFBP5/STAT1/JAK2/AGT/MMP2/ITGA2/PTGS2/PDGFRB/MMP9/CALCRL/NOTCH3/S1PR1/IL6/IL18/TGFBR2/MDM2/CX3CL1/GNAI2/IL10/MAP3K5/AIF1/P2RY6/SERPINF2/NR4A3/TNF/FGF2/PDGFB/ERN1/ADAMTS1/NOX1/DNMT1/AKR1B1
GO:0045907	positive regulation of vasoconstriction	26	0.778191	1.70832	0.00129392	0.00868975	F2R/ICAM1/PTAFR/CD38/HRH2/GJA5/PTGS2/GJA1/CAV1
GO:0046755	viral budding	25	-0.744492	-1.7643	0.00149154	0.00984218	VPS37B/CHMP2B/CHMP4C/VTA1/VPS4B/CHMP1B/MVB12B/CHMP3/PDCD6IP/CHMP5/CHMP4B
GO:0045911	positive regulation of DNA recombination	31	0.747771	1.69418	0.00159209	0.0103941	CD40/MAD2L2/WAS/TBX21/PTPRC/TGFB1/PARP1/TNFSF13/CD28/CLCF1/MLH1
GO:0035924	cellular response to vascular endothelial growth factor stimulus	59	0.656414	1.64992	0.00160283	0.0104364	KDR/ANXA1/ADAMTS12/ROBO1/XDH/SPHK1/PDGFRB/MAPKAPK2/VEGFC/NRP2/PTP4A3/FLT1/PGF/SMOC2/FLT4/GAS1/FOXC1/DCN/RAMP2/VCAM1/ADGRA2/ITGB1BP1/EGR3/ERN1/RELA/NRP1/VEGFA/ADAMTS3/NUS1/PRKD1
GO:0042136	neurotransmitter biosynthetic process	87	0.604482	1.60193	0.00167748	0.010808	NOS2/ICAM1/ASS1/ZC3H12A/IL1B/JAK2/CLEC7A/SLC1A3/AGT/SIRPA/PTGS2/IFNG/CD34/ATP2B4/ITGB2/IL10/NOS3/AIF1/ARG2/CAV1/SHMT2/TLR4/TNF/RORA/TLR6/DPYD/GLA/ACP5/CD47/GCH1/KLF2/PTGIS/CLU/CYP1B1
GO:0001101	response to acid chemical	306	0.474759	1.41961	0.00171631	0.0110437	ALDH1A2/REG1A/ICAM1/CLDN1/COL4A1/XBP1/FFAR2/LYN/PTAFR/IGFBP7/ASS1/CD38/TNC/ZC3H12A/KDR/WNT5A/COL5A2/CEBPB/COL1A2/CPEB4/COL1A1/MMP2/SPARC/ITGA2/PTGFR/TLR2/PTGS2/PDGFRB/LPL/ZEB1/CTSH/COL18A1/COL3A1/CYBB/TIE1/SOCS1/PTGES/MICB/FYN/ATP2B4/TESC/GJA1/WNT2/FZD4/SCD/COL6A1/P2RY6/SHMT2/TNF/GCLM/SETX/PTK7/SERPINF1/TEAD2/KLF2/ATG7/PDGFB/ABL2/ACSL1/ATM/CCNB1/RELA/ZNF35/MTHFR/DNMT1/ARG1/OR51E2/AKR1B1/AVPR1A/VE…
GO:0050691	regulation of defense response to virus by host	33	0.736633	1.68728	0.00174709	0.011227	IL23A/ZC3H12A/STAT1/IL1B/APOBEC3G/MMP12/LILRB1/PARP9/DTX3L/TNFAIP3/IL12RB1/MICB/AIM2
GO:2000179	positive regulation of neural precursor cell proliferation	44	0.694647	1.66926	0.00179544	0.0115077	HIF1A/LYN/SHH/VEGFC/CX3CL1/GNAI2/SMO/GLI3/FZD3/SMARCD3/CTNNB1/FLNA/MDK/VEGFA/NAP1L1/DLL4/DISC1/ASPM
GO:0030970	retrograde protein transport, ER to cytosol	26	0.769745	1.68978	0.00183659	0.0117255	EDEM1/DERL3/HM13/DERL1/SYVN1/HERPUD1/SEL1L/HSP90B1/UBE2J1/ERLEC1/VCP/NPLOC4/SEC61B/DERL2/RHBDD1
GO:1903513	endoplasmic reticulum to cytosol transport	26	0.769745	1.68978	0.00183659	0.0117255	EDEM1/DERL3/HM13/DERL1/SYVN1/HERPUD1/SEL1L/HSP90B1/UBE2J1/ERLEC1/VCP/NPLOC4/SEC61B/DERL2/RHBDD1
GO:0009991	response to extracellular stimulus	469	0.442166	1.3555	0.00195134	0.0123142	ALDH1A2/C2/KYNU/REG1A/MMP7/LIPG/ICAM1/FSTL1/XBP1/LCN2/LYN/NAMPT/STC1/ASS1/TNC/ZC3H12A/STAT1/ALPL/IL1B/CHSY1/ACSL4/CPEB4/FADS1/GLUL/COL1A1/SGIP1/ADM/CXCL10/LRRK2/SPARC/ITGA2/SORD/PTGS2/IFI16/PKM/SFRP2/PANX1/LPL/SLC38A2/ADA/NOCT/CYBB/CYP27B1/NOD2/SLC8A1/ITGA6/FYN/TGFBR2/PMAIP1/MDM2/LDHA/GNAI2/HSPA5/PTPRC/TGFB1/HSP90B1/SPP1/FOSL1/MAP3K5/AIF1/ARSB/STC2/BMP7/DAP/SLC2A1/PCSK9/TNFRSF11B/PIM1/MYOCD/WNT4/…
GO:0010718	positive regulation of epithelial to mesenchymal transition	47	0.683304	1.65927	0.0019597	0.0123423	PDPN/LOXL2/IL1B/ACVR1/COL1A1/RGCC/ENG/SNAI1/SDCBP/IL6/TGFBR2/TGFB3/TGFB1/OLFM1/BMP7/WWTR1/FOXC1/TGFB2/CTNNB1/TWIST1/MDK
GO:0097205	renal filtration	22	0.792033	1.68554	0.0019608	0.0123423	F2R/ADGRF5/IGKV3-20/MCAM/GJA5/SULF1/CD34/GJA1/IGHA1/SULF2/PDGFB/XPNPEP3
GO:0030336	negative regulation of cell migration	252	0.488594	1.44084	0.00198163	0.0124574	TIMP1/STC1/SERPINE1/IGFBP5/GREM1/STAT3/SLAMF8/ADAMTS9/ANGPT2/THY1/IFITM1/ROBO1/DUSP10/SULF1/SHH/RGCC/IL33/ENG/SFRP2/MMRN2/TACSTD2/ADA/CD74/CD300A/OSBPL8/DPEP1/COL3A1/TIE1/CX3CL1/RAP2B/MIR223/ALOX15B/TGFB1/BST2/ADARB1/AIF1/IL27RA/DLC1/ARHGDIB/SRGAP2/DPYSL3/CCL2/PTPRM/PTPRJ/MYOCD/WNT4/MCTP1/CORO1C/DCN/MCC/FGF2/SRF/PTPRG/VASH1/SERPINF1/ITGB1BP1/HYAL2/MITF/CD200/CYP1B1/PLCB1/RAP2C/CALR/PODN/CCL28/EMI…
GO:0034446	substrate adhesion-dependent cell spreading	96	0.588317	1.5782	0.0020014	0.0125496	PDPN/GBP1/LAMC2/LIMS1/OLFM4/ITGAV/TACSTD2/PARVB/LAMC1/FERMT2/ITGB3/CASS4/UNC13D/ANTXR1/PREX1/ITGA8/FZD4/TEK/SRGAP2/CORO1C/KIF14/BVES/ITGB1BP1/LAMB2/PARVG/TYRO3/FLNA/LAMB1/CALR/ITGA4/MDK/NRP1/LAMC3/AKIP1
GO:0033619	membrane protein proteolysis	57	0.655429	1.63913	0.00204401	0.0127679	BACE2/TIMP1/ADAM9/BACE1/IL1B/ADAM19/IFNG/HM13/CTSH/TNFRSF1B/NRDC/IL10/TGFB1/APH1B/ADAM17/ADAM8/TNF/TIMP2/P2RX7/TIMP3/RHBDD1/PSENEN/PRKCQ/RELA
GO:0009896	positive regulation of catabolic process	396	0.452601	1.37507	0.00210978	0.0130956	HIF1A/LPCAT1/C4BPA/C4BPB/ECSCR/PIM2/PFKFB3/TRIB2/ZC3H12A/KDR/ADAM9/WNT5A/IL1B/MEFV/CTSC/LRRK2/EDEM1/IL33/MSN/RNF19B/IFNG/TRIM22/HK2/DTX3L/PTPN1/TNFAIP3/HERPUD1/RIPK2/TRIM21/BNIP3/BAG3/IL6/BAG2/MTDH/TNFRSF1B/MDM2/GJA1/NRDC/HECW2/OAZ2/CAV1/PLEKHF1/PLK3/FBXL5/HSPB8/ADAM8/PCSK9/RNF144B/VCP/TNF/BTG2/SOX17/DCN/PLEKHN1/FBXW7/TIPARP/PSMC2/P2RX7/PIP4K2A/RALB/RAB12/LARP1/ABCD2/TRIB3/PYHIN1/GTPBP1/ATG7/CLU/…
GO:0008360	regulation of cell shape	145	0.539886	1.51628	0.00215415	0.0133038	PDPN/RND1/ICAM1/KDR/ANXA1/FGR/STRIP2/CCL3/MSN/MYH10/RHOQ/FMNL1/CDC42EP2/CCL11/SEMA4D/PLEKHO1/PARVB/FERMT2/HCK/LST1/FYN/PLXNC1/ITGB2/ERMN/SEMA4A/FGD2/PALMD/PLXNA1/GNA12/S100B/CDC42SE1/DLC1/CCL2/FGD5/PLXND1/RHOJ/CSF1R/FMNL3/ITGA7/RHOG/RHOH/DIAPH1/BVES/FGD3/FMNL2/CCL24
GO:0031960	response to corticosteroid	141	0.542625	1.51964	0.00217802	0.0134343	ICAM1/CLDN1/PTAFR/STC1/IGFBP7/ASS1/ADAM9/ALPL/ANXA1/IL1RN/DDIT4/COL1A1/ADM/SPARC/PTGS2/ENG/FIBIN/CYBB/IL6/ERRFI1/IL10/CFLAR/TGFB1/S100B/FOSL1/PAPPA/AIF1/IL22/PARP1/TNF
GO:0007007	inner mitochondrial membrane organization	23	-0.746797	-1.73796	0.00227968	0.0139912	UQCC3/OMA1/SAMM50/CHCHD3/CHCHD10/LETM1/IMMT/OPA1/PINK1/DNAJC11/APOOL/AFG3L2
GO:0030278	regulation of ossification	169	0.522361	1.48915	0.00236224	0.0144258	HIF1A/IGFBP5/GREM1/WNT5A/CHSY1/IFITM1/CEBPB/SRGN/MGP/CEBPD/ACVR1/HGF/CCL3/SFRP2/CTHRC1/SEMA4D/HDAC7/IL6ST/NOCT/CYP27B1/S1PR1/SLC8A1/CCR1/IL6/DDR2/GJA1/TWSG1/TGFB3/FAM20C/TGFB1/ISG15/BMP7/MSX2/RUNX2/RASSF2/TNF/EGR2/WNT4/GLI3/TGFB2/PDLIM7/RBPJ/P2RX7/TCIRG1/PHOSPHO1/ANO6/AREG/CTNNB1/TWIST1/OSR2/SUCO/MDK/DDX5/ECM1/FBXO5/PRKD1/DKK1/TP63/SMURF1/PTK2B/ZBTB16/TMEM64
GO:0040013	negative regulation of locomotion	310	0.468531	1.40221	0.00242339	0.014726	PML/TIMP1/STC1/SERPINE1/IGFBP5/GREM1/STAT3/SLAMF8/ADAMTS9/WNT5A/ANGPT2/THY1/IFITM1/ROBO1/DUSP10/SULF1/SHH/RGCC/IL33/ENG/SFRP2/MMRN2/TACSTD2/ADA/CD74/SEMA4D/CD300A/OSBPL8/TRIM21/DPEP1/COL3A1/TIE1/SEMA4A/CX3CL1/RAP2B/MIR223/ALOX15B/WAS/TGFB1/BST2/ADARB1/AIF1/IL27RA/DLC1/ARHGDIB/SRGAP2/DPYSL3/CCL2/PTPRM/SEMA7A/TRIM26/TRIM15/PTPRJ/MYOCD/WNT4/MCTP1/CORO1C/DCN/MCC/FGF2/SRF/SEMA4B/PTPRG/VASH1/SERPINF1/I…
GO:0003013	circulatory system process	470	0.439023	1.346	0.00247096	0.0149133	KCND3/F2R/NOS2/CXCR2/ICAM1/DOCK4/PTAFR/NAMPT/SERPING1/STC1/CDH5/CD38/ZC3H12A/C2CD4A/STAT1/HRH2/PDE4B/HEG1/SOD2/JAK2/AGT/GJA5/COL1A2/ABCC9/ADM/CXCL10/EHD3/C2CD4B/KCNJ8/RAMP3/PTGS2/GJC1/NFE2/ADA/SUCNR1/VEGFC/SCPEP1/ITGA1/PTP4A3/MME/CD34/EDNRA/RGS4/SLC8A1/CACNA1C/FYN/ATP2B4/MDM2/PLN/GJA1/KCNE4/GNAI2/OLR1/TGFB1/TEK/NOS3/RYR2/APLN/NCALD/ASPH/CAV1/WWTR1/SERPINF2/PTPRM/F5/C3AR1/PTPRJ/FLI1/ITPR1/NOX4/CAC…
GO:0072525	pyridine-containing compound biosynthetic process	139	0.541336	1.51379	0.00250493	0.0150721	HIF1A/KYNU/IDO1/NNMT/NAMPT/PFKFB3/STAT3/DDIT4/PARP9/PGM2L1/TIGAR/PTGS2/PKM/IFNG/HK2/HK3/PFKP/LDHA/HK1/HKDC1/ENO1/NUP210/PSAT1/ADPGK/PGK1/NUP188/SEC13/KMO/SLC2A6/P2RX7/PGAM1/ALDOB/SLC5A8/NUP62/PTGIS/BPGM
GO:0006814	sodium ion transport	197	-0.427582	-1.41202	0.002511	0.0150721	NETO2/SLC38A11/SCNN1B/ATP1A2/ATP1A1/SLC5A7/SHROOM2/SLC24A2/DNM2/WNK2/MFSD4B/SLC24A5/SLC9A1/SLC9A4/TRPM5/DMD/KLHL24/SLC20A1/TRPM4/SLC5A3/SLC10A2/HCN3/DLG1/ASIC2/WNK4/ATP1B3/SLC22A4/ABCB11/CHP1/P2RX4/CNTN1/SCN9A/SLC23A1/CAMK2D/SLC9A3R1/STK39/SCN7A/SLC4A10/PTPN3/SLC20A2/SLC13A1/GPD1L/NEDD4L/OSR1/SLC10A5/CNNM4/SLC5A12/SLC5A11/SLC17A8/SLC9A2/SLC4A4/FXYD3/SLC17A4/SLC13A2/ANK3/CNKSR3/SLC38A4/SLC22A5
GO:0015909	long-chain fatty acid transport	58	-0.588559	-1.64391	0.00254793	0.015238	PLA2G4A/CD36/PRKAB2/FABP1/CPT1A/PLA2R1/ABCD3/CPT2/SLC25A20/PPARG/PLA2G12A/PLA2G12B
GO:0031623	receptor internalization	100	0.577255	1.55614	0.00264567	0.0157269	CXCL8/CXCR2/RAB31/SELE/CXCR1/GREM1/LILRB1/ADM/RAMP3/CALCRL/ITGB3/SDCBP/FCER1G/ITGB2/APLN/CAV1/GRK3/ACKR3/PCSK9/PLCG2/ANKRD13D/RAMP2
GO:0009755	hormone-mediated signaling pathway	195	-0.426935	-1.4084	0.00276114	0.0163934	NR1H4/ESRRA/NR2C2/CNOT1/RNF6/RXRA/PGRMC2/GRIP1/SST/KAT5/ADIPOR2/LANCL2/NCOA6/FKBP4/BMP4/CRY2/GPAM/PHB2/RORC/ISL1/TRIM68/PAK1/FOXA1/TAF7/PLPP1/SCGB2A1/PAQR8/THRA/HNF4G/RXRG/NR3C2/NCOA4/HNF4A/LGR4/SSTR1/RNF14/FOXP1/PPARGC1B/NR6A1/PRLR/PPARA/APPL1/SSTR2/APPL2/PPARGC1A/NRIP1/NR1I2/NR5A2/VDR/PPARG/PADI2/THRB
GO:0034754	cellular hormone metabolic process	115	-0.487287	-1.51027	0.00276695	0.0164081	PLB1/RDH5/ALDH1A1/HSD3B1/DHRS3/HSD17B3/HSD17B8/PLEKHA1/HSD3B2/SULT1A1/TTR/ADH6/BMP5/PNPLA4/UGT1A9/SULT1E1/UGT2B7/CLCN2/UGT1A1/UGT1A8/CYP2S1/HSD17B11/ADH1C/FDX1/PPARGC1A/UGT1A7/CYP3A4/DHRS11/RETSAT/HSD17B2
GO:0009299	mRNA transcription	24	0.770199	1.66602	0.00283946	0.0167306	HIF1A/STAT3/C5AR1/LMO2/SOX17/SRF/ATF4/FLNA/DDX5/SUPT6H
GO:0046889	positive regulation of lipid biosynthetic process	71	0.617373	1.59291	0.00292538	0.0171818	FPR2/ADGRF5/IL1B/ANXA1/ELOVL5/CCDC3/ADM/LPGAT1/PTGS2/IFNG/CD74/STARD4/TNF/RAB38/WNT4/AGAP2
GO:0035265	organ growth	165	0.520172	1.47954	0.00299084	0.0174827	COL6A3/COL12A1/STC1/COL7A1/HEG1/AGT/LATS2/SHH/PDGFRB/SCARA3/BNC2/WWC2/MAPK11/BASP1/STK3/S1PR1/ANXA6/ZFPM2/TENM4/RGS4/TGFBR2/DDR2/GJA1/PRKAR1A/WNT2/HLX/FGF7/COL6A1/MSX2/FGFR1/SASH3/DUSP6/PIM1/MMP13/FOXC1/SOD1/SMO/FGF2/TGFB2/RBPJ/COL14A1/TP73/ESR1/YBX3/STK4/VWA1/CCNB1/ANXA2/ANXA2P2/ECM1/COL6A2/RGS2
GO:0019359	nicotinamide nucleotide biosynthetic process	136	0.539552	1.50538	0.00305214	0.0177566	HIF1A/KYNU/IDO1/NNMT/NAMPT/PFKFB3/STAT3/DDIT4/PARP9/PGM2L1/TIGAR/PTGS2/PKM/IFNG/HK2/HK3/PFKP/LDHA/HK1/HKDC1/ENO1/NUP210/ADPGK/PGK1/NUP188/SEC13/KMO/SLC2A6/P2RX7/PGAM1/ALDOB/SLC5A8/NUP62/PTGIS/BPGM
GO:0019363	pyridine nucleotide biosynthetic process	136	0.539552	1.50538	0.00305214	0.0177566	HIF1A/KYNU/IDO1/NNMT/NAMPT/PFKFB3/STAT3/DDIT4/PARP9/PGM2L1/TIGAR/PTGS2/PKM/IFNG/HK2/HK3/PFKP/LDHA/HK1/HKDC1/ENO1/NUP210/ADPGK/PGK1/NUP188/SEC13/KMO/SLC2A6/P2RX7/PGAM1/ALDOB/SLC5A8/NUP62/PTGIS/BPGM
GO:0045723	positive regulation of fatty acid biosynthetic process	16	0.825327	1.65169	0.00305966	0.0177793	IL1B/ANXA1/ELOVL5/LPGAT1/PTGS2/CD74
GO:1990542	mitochondrial transmembrane transport	75	-0.543749	-1.5843	0.00309086	0.0179394	TST/TOMM20/MPC1/COX5B/MCUR1/ACACB/SLC25A12/TOMM7/LETM1/SMDT1/MICU2/OPA1/SLC25A36/SLC25A38/MPC2/TOMM40L/PRKAB2/SLC25A23/DNAJC19/CPT1A/CPT2/SLC25A20/AFG3L2
GO:0044282	small molecule catabolic process	419	-0.360639	-1.27163	0.00319302	0.0182735	MCCC1/HADH/PEX7/CRAT/URAD/TYSND1/RIDA/PHYKPL/ECH1/AKR1B10/DECR1/ADHFE1/TST/FAH/ALDOC/GLYCTK/SLC9A1/INPP5A/IVD/CRABP1/DAO/DLD/PFKM/ECHS1/ACACB/SLC25A12/ENOSF1/ACAD8/GALM/LDHD/CYP4F3/PTEN/ALDH1A1/FAAH/ETFBKMT/NUDT3/GK5/ECHDC2/ACADS/ABHD3/ESD/MPST/NUDT9/DDAH2/SULT2A1/HIBCH/SYNJ2/BDH2/PNKD/TAT/ALDH6A1/ACAD10/LPIN3/ACADVL/HMGCLL1/EHHADH/ACADSB/QPRT/ADAL/DBT/PCK2/MLYCD/SULT1B1/SULT1A1/ACOT8/ETFA/OAT/HY…
GO:0002467	germinal center formation	15	0.832786	1.64559	0.00322515	0.0184145	BCL3/ADA/TNFAIP3/NFKB2/TNFSF13B/BCL6/UNC13D/ADAM17/KLHL6/PKN1/CXCL13
GO:0097501	stress response to metal ion	16	-0.79519	-1.70573	0.00329091	0.0186814	MT1HL1/SLC30A1/MT1A/MT3/MT1X/MT1E/MT1G/MT1H/MT1M/MT1F
GO:0036294	cellular response to decreased oxygen levels	201	0.499603	1.44667	0.0032983	0.0187018	HIF1A/ICAM1/NAMPT/STC1/ERO1A/PSMB9/CPEB4/TIGAR/RGCC/PTGS2/PSME2/PSME1/CARD16/PSMB8/BNIP3/CYBB/CD34/SLC8A1/PMAIP1/MDM2/PSME4/AJUBA/CFLAR/VASN/PSMA3/S100B/BACH1/PDK1/ENO1/P4HB/STC2/BMP7/PLK3/ADAM8/NKX3-1/OPRD1/PSMB2/RORA/PGK1/UBC/HYOU1/CA9/PSMC2/RBPJ/PSMA4/ATF4/PTGIS/COX4I2/CBL/PSMB5/TWIST1/PSMA1/HILPDA/PSMD14/CCNB1/PSMA5/PSMB6/PSMB4/VEGFA/PSMA8/AQP3
GO:2000241	regulation of reproductive process	119	0.551757	1.5175	0.00339219	0.0191678	INHBA/CDC25B/PTAFR/TIMP1/WNT5A/SULF1/SHH/ADA/SNAI1/PRDX4/SPINK1/STK3/ZFPM2/PRKAR1A/ARHGDIB/BMP7/EAF2/MSX2/SYDE1/PHLDA2/NKX3-1/STXBP1/WNT4/LIF/SERPINF1/ESR1/B4GALT1/STK4/CTNNB1/PLCB1/VIP/INHBB/TRIP13/CALR/DAZL/FBXO5/SEMA3A
GO:0030204	chondroitin sulfate metabolic process	38	0.698907	1.63975	0.00342285	0.0193107	BGN/CHST15/CHSY1/CHST11/CSGALNACT1/CHST3/DSE/CSGALNACT2/VCAN/ARSB/SPOCK2/DCN/CHPF/CHST12/CHSY3/HYAL1
GO:1900274	regulation of phospholipase C activity	43	0.679746	1.62743	0.00362597	0.0203134	SELE/PTAFR/GNA15/AGT/C5AR1/PDGFRB/EDNRA/FLT1/BICD1/P2RY6/BDNF/FGFR1/GPR55/FGF2/ITK/S1PR4/ESR1/ABL2/AVPR1A/RASGRP4/TXK/PLCB2
GO:0010212	response to ionizing radiation	139	0.533576	1.49209	0.00363029	0.0203134	ICAM1/NAMPT/PML/IKBIP/ANXA1/CXCL10/THBD/TIGAR/IFI16/SFRP2/NABP1/MDM2/HSPA5/PTPRC/TGFB1/APOBEC1/TANK/ECT2/PARP1/NOX4/BRCA2/POLB/BLM/VCAM1/TMEM109/CBL/ATM/AEN/RHOB/ELK1/FBXO4/FANCD2/EYA3/ATR/BCL2L1/POLE3/MYC/DCUN1D3/TNKS1BP1/CYBA/BAK1
GO:1905897	regulation of response to endoplasmic reticulum stress	80	0.596504	1.56382	0.00367624	0.0204439	XBP1/LRRK2/RNF183/EDEM1/GRINA/DERL3/DNAJB9/SYVN1/PTPN1/HERPUD1/PMAIP1/HSPA5/MANF/FICD/UBE2J1/ERLEC1/CAV1/DERL2/HYOU1/DNAJC3/CLU/ERN1/WFS1/CREB3/BOK/USP14/EDEM2/BCL2L1/PTPN2/FCGR2B/BAK1/NCK1
GO:0071559	response to transforming growth factor beta	233	0.48458	1.42037	0.00370971	0.0206067	CLDN1/FUT8/PML/CDH5/ADAM9/WNT5A/CHST11/FBN1/COL1A2/LIMS1/HTRA3/ACVR1/COL4A2/COL1A1/LTBP2/ENG/MXRA5/ZEB1/LRG1/FERMT2/FNDC4/COL3A1/SKIL/SDCBP/HTRA1/FYN/LRRC32/TGFBR2/ZYX/TWSG1/TGFB3/RUNX3/HSPA5/PMEPA1/CFLAR/VASN/WNT2/TGFB1/ITGA8/CILP/CAV1/LOX/ADAM17/PARP1/NOX4/MYOCD/HTRA4/WNT4/NRROS/CAV2/UBC/TGFB2
GO:0104004	cellular response to environmental stimulus	293	0.464075	1.38356	0.00421155	0.0228521	DYSF/MMP7/PTAFR/NAMPT/CASP1/IRF1/IL1B/CASP5/CD40/AGT/COL1A1/ITGA2/PTGS2/IFI16/ENG/SFRP2/LRRC8C/SLC38A2/CARD16/CASP8/TLR8/GPR68/BNIP3/BAG3/MME/MDM2/PKD1L3/GJA1/TNFRSF10B/ERCC4/ERRFI1/HSPA5/TGFB1/CNN2/NMT1/TNFRSF8/SLC2A1/TANK/TLR4/ECT2/PARP1/NOX4/TNFSF14/RAB11FIP5/BLM/LRRC8E/ATF4/HYAL2/RHBDD1/TMEM109/SERPINB6/EIF2S1/NSMCE3/YBX3/ATM/TRPV4/GRK4/NOX1/AKR1B1/AVPR1A/TNFRSF10A/RHOB/ELK1/TP53INP1/PIEZO1/P…
GO:0006577	amino-acid betaine metabolic process	16	-0.787848	-1.68998	0.00423751	0.0229676	POR/CRAT/TMLHE/ALDH9A1/SLC22A4/CROT/CPT1A/CHDH/ACADM
GO:0045682	regulation of epidermis development	76	0.598758	1.55912	0.00433139	0.0234506	CTSK/REG3A/WNT5A/CDH3/GRHL1/RUNX1/CBFB/KLF7/HPSE/CYP27B1/KRT17/CTSL/ERRFI1/ALOX15B/MAFF/PRKCH/MAFG/REG3G/MSX2/TNF/NAB2/FOXC1/NCOA3/SMO/KRT2/GAL/TGFB2
GO:0010863	positive regulation of phospholipase C activity	41	0.680807	1.61745	0.00444353	0.0239522	SELE/PTAFR/GNA15/AGT/C5AR1/PDGFRB/EDNRA/FLT1/P2RY6/BDNF/FGFR1/GPR55/FGF2/ITK/S1PR4/ESR1/ABL2/AVPR1A/RASGRP4/TXK/PLCB2
GO:1901987	regulation of cell cycle phase transition	427	0.436649	1.33211	0.00461177	0.0246697	CDC25B/PML/PSMB9/ANXA1/SLFN11/MAD2L2/RGCC/PSME2/DYRK3/PSME1/BID/PRKAR2B/PSMB8/MUC1/UBD/NDE1/CDC27/ATP2B4/MDM2/PSME4/CEP164/HECW2/GPR132/ARID3A/TGFB1/BTN2A2/PSMA3/AIF1/CEP135/CCL2/NBN/ADAM17/PLK3/GTSE1/ATF5/PSMB2/CCP110/JADE1/BTG2/BUB1/PKIA/ODF2/FBXW7/BLM/KIF14/PSMC2/UBE2D1/SMARCD3/PSMA4/TEX14/DYNC1LI1/CNOT9/ANLN/PSMB5/ATM/PLCB1/ERCC3/PSMA1/TRIP13/PSMD14/FAM83D/CCNB1/ADAMTS1/DBF4/CENPE/CCNE1/PSMA5…
GO:0043087	regulation of GTPase activity	451	0.433082	1.32502	0.00466222	0.0248584	F2R/ICAM1/DOCK4/GRHL3/WNT5A/ASAP1/THY1/CCL4/CD40/LIMS1/RGS5/ARFGAP3/LRRK2/CCL20/CCL3/CDC42EP2/CCL11/ARHGAP23/SMAP2/SEMA4D/ARHGAP29/GNB5/ADPRH/TBC1D2B/STARD8/TAGAP/S1PR1/RGS16/RGS4/ITGA6/BCL6/PLXNC1/MAP4K4/DOCK8/CX3CL1/AJUBA/NCKAP1L/VAV1/MIR223/ERRFI1/CCL18/ARHGAP31/FGD2/PLXNA1/PREX1/CHN1/ARHGAP25/ARHGAP30/FICD/CDC42SE1/PREB/ARHGAP9/GPR65/IQSEC1/DLC1/ARHGDIB/SRGAP2/CCL2/DOCK9/FGD5/ARAP2/EPHA2/PLXN…
GO:1902882	regulation of response to oxidative stress	78	0.59357	1.55095	0.00467469	0.0248979	HIF1A/FUT8/NCOA7/MMP3/SLC7A11/SOD2/LRRK2/HGF/FYN/VNN1/IL10/MET/P4HB/BMP7/MCL1/NR4A3/TLR4/PARP1/TNF/TLR6/SOD1/MCTP1/FBXW7/GCH1/ATF4/FBLN5/ATG7/CTNNB1/NME5/NOX1/PYCR1
GO:0035690	cellular response to drug	332	0.453143	1.36223	0.00469865	0.0249537	NOS2/ICAM1/LCN2/PTAFR/ASS1/ZC3H12A/KDR/SLAMF8/MMP3/IL1B/PDE4B/ANXA1/DDIT4/GNA15/LRRK2/HGF/SIRPA/SPHK1/PTGS2/TNFAIP3/LYPD1/RIPK2/IL18RAP/BNIP3/DPEP1/CYBB/NOD2/SLC8A1/IL6/AHR/FYN/ATP2B4/MDM2/GNAI2/ERRFI1/RNF149/HSPA5/IL10/CFLAR/VIM/TGFB1/DCPS/MET/HSP90B1/AIM2/RYR2/MAP3K5/AIF1/NKX3-1/NR4A3/ECT2/TNF/CD69/ETS1/SOD1/PPAT/CXCR4/BLM/MAP4K1/XRN1/GCLM/P2RX7/B2M/SETX/SERPINF1/LARP1/SPI1/KLF2/ATF4/ACOD1/ATG7…
GO:0071229	cellular response to acid chemical	188	0.498836	1.43599	0.0047038	0.0249537	ALDH1A2/CLDN1/COL4A1/XBP1/FFAR2/LYN/PTAFR/ASS1/TNC/ZC3H12A/KDR/WNT5A/COL5A2/CEBPB/COL1A2/CPEB4/COL1A1/MMP2/PTGFR/LPL/ZEB1/COL3A1/CYBB/SOCS1/FYN/TESC/WNT2/FZD4/COL6A1/P2RY6/SHMT2/TNF/GCLM/SETX/PTK7/SERPINF1/TEAD2/KLF2/PDGFB/ABL2/ATM/CCNB1/ZNF35/DNMT1/OR51E2/AVPR1A/VEGFA/PTGER2/FZD10/PKD2/LDLR
GO:0006516	glycoprotein catabolic process	21	0.775503	1.63592	0.00470614	0.0249537	FBXO6/ADAMTS9/MMP12/ADAMTS12/EDEM1/HPSE
GO:0006457	protein folding	212	0.488209	1.42007	0.00470783	0.0249537	ERO1A/P3H1/SPHK1/HSPA13/DERL1/CD74/SACS/GNB5/PRDX4/BAG3/SGTB/LMAN1/BAG2/GNB4/GNAI2/HSPA5/DNAJB5/HSPA6/HSP90B1/PPIB/PDIA5/P4HB/HSP90B2P/SIL1/PDIA4/ERO1B/FKBP5/DNAJC1/DNAJB11/VCP/DNAJB6/PDIA3/PDIA6/DNAJA1/B2M/DNAJC10/DNAJC3/TBCEL/CLU/CALR/SUCO/WFS1/PPIL1/PFDN1/UGGT1
GO:0034104	negative regulation of tissue remodeling	18	0.797141	1.63237	0.00474196	0.0250392	CD38/GREM1/UBASH3B/CLDN18/AGT/TNFAIP3/IL6/TNFRSF11B/P2RX7/INPP5D
GO:0043300	regulation of leukocyte degranulation	43	0.671754	1.60829	0.00480895	0.0253656	LYN/PTAFR/ADGRE2/FGR/CD300A/IL13RA2/CCR2/FCER1G/ITGB2/UNC13D/CD84/RAC2/STXBP1/C12orf4/ITGAM
GO:0045667	regulation of osteoblast differentiation	105	0.555966	1.50744	0.00514289	0.0267822	IGFBP5/GREM1/IFITM1/CEBPB/CEBPD/ACVR1/HGF/SFRP2/CTHRC1/SEMA4D/HDAC7/IL6ST/NOCT/IL6/DDR2/TWSG1/FAM20C/BMP7/MSX2/RUNX2/RASSF2/TNF/WNT4/GLI3/PDLIM7/TCIRG1/AREG/CTNNB1/TWIST1/SUCO/DDX5/FBXO5/PRKD1
GO:0048820	hair follicle maturation	16	0.811005	1.62303	0.00518098	0.026952	WNT5A/CDH3/MSX2/GAL/TGFB2/RBPJ/MYO5A/CTNNB1/SPINK5
GO:0032418	lysosome localization	69	0.606017	1.55748	0.00519459	0.0269943	LYN/ADGRE2/FGR/RAB34/CD300A/IL13RA2/FCER1G/UNC13D/CD84/PLA2G3/RAC2/BTK/RASGRP1/NR4A3/STXBP1/C12orf4/FAM98A/LAT2/PIK3CD/CBL/FOXF1/FES
GO:1901653	cellular response to peptide	343	0.449161	1.35304	0.00523772	0.0271324	REG1A/ICAM1/LPIN1/RAB31/XBP1/PIK3R3/LYN/NAMPT/FPR2/ASS1/SOCS3/STAT3/STAT1/BACE1/IL1B/CASP4/JAK2/FBN1/AGT/MZB1/ANXA5/PKM/RHOQ/LPL/STAT5A/JAK3/PTPN1/ATP6V1B2/PRKAR2B/OSBPL8/RIPK2/PTPRE/GRB10/SOCS1/NOD2/TSHR/FYN/MDM2/GNAI2/PRKAR1A/ERRFI1/RAB8B/CFLAR/VIM/TGFB1/CAV1/BAIAP2L1/APOBEC1/IGF2/PCSK9/NR4A3/TLR4/PARP1/TLR6/CACNA2D1/AGTRAP/USO1/CAV2/PPAT/SH2B2/RAB13/VCAM1/TCIRG1/MYO5A/STAT5B/USF1/KLF2/TRIB3/SH…
GO:0042542	response to hydrogen peroxide	135	0.52828	1.4728	0.00528915	0.0273125	LCN2/ADAM9/STAT1/ANXA1/COL1A1/LRRK2/HGF/SIRPA/SPHK1/PDGFRB/ADA/TNFAIP3/IL18RAP/BNIP3/SLC8A1/IL6/FYN/MDM2/LDHA/IL10/MET/FOSL1/MAP3K5/HP/NR4A3/ECT2/ETS1/SOD1/SETX/KLF2/AREG/CYP1B1/RELA/ARG1/PYCR1/RHOB/TRPA1
GO:1902692	regulation of neuroblast proliferation	27	0.735377	1.62545	0.00536402	0.02767	HIF1A/SHH/LRRK2/VEGFC/CX3CL1/TGFB1/KCTD11/SMO/GLI3/FZD3/SMARCD3/CTNNB1/VEGFA/DISC1/ASPM
GO:0051767	nitric-oxide synthase biosynthetic process	17	0.800005	1.62015	0.00565074	0.0289667	NAMPT/KDR/STAT1/JAK2/LRRK2/TLR2/IFNG/NOD2/CCL2/TLR4
GO:0051769	regulation of nitric-oxide synthase biosynthetic process	17	0.800005	1.62015	0.00565074	0.0289667	NAMPT/KDR/STAT1/JAK2/LRRK2/TLR2/IFNG/NOD2/CCL2/TLR4
GO:0018279	protein N-linked glycosylation via asparagine	33	0.704636	1.61398	0.00566898	0.0289997	FUT8/DERL3/MCFD2/SYVN1/LMAN1/UBE2J1/STT3A/MGAT1/VCP/RPN2/RPN1/MGAT2/OSTC/ST6GAL1/UGGT1/DDOST/ALG5/ASGR1
GO:0033006	regulation of mast cell activation involved in immune response	29	0.722253	1.61711	0.00587743	0.0297871	LYN/ADGRE2/FGR/CD300A/IL13RA2/FCER1G/UNC13D/CD84/RAC2/STXBP1/C12orf4
GO:1903725	regulation of phospholipid metabolic process	79	0.585169	1.53157	0.00604316	0.0305172	LPCAT1/PIK3R3/LYN/FPR2/ADGRF5/SOCS3/FGR/PDGFRB/SOCS1/NOD2/RUBCN/FLT1/PIK3R5/TGFB1/TEK/APOC1/RAB38/AGAP2/FGF2
GO:0034504	protein localization to nucleus	247	0.46976	1.38318	0.00643542	0.0320532	PML/ZC3H12A/STAT3/LILRB4/MMP12/CLDN18/PARP9/AGT/GLUL/COL1A1/BCL3/SHH/LRRK2/PTGS2/TRIM29/IFNG/GBP2/DTX3L/SIX4/OSBPL8/RASSF5/BAG3/FYN/MDM2/RAB23/HCLS1/NFKBIA/PYGO1/TRIM40/TGFB1/PKIG/BMP7/GTSE1/ECT2/PARP1/NUP188/ABCA7/KPNA2/PKIA/SMO/GLI3/DNAJB6/LIF/HYAL2/SYNE1/TOR1AIP1/PYHIN1/NUP62/HHEX/BYSL/FLNA/FAM53C/CALR/FBXO4/NUP50/ZBTB16/HIKESHI/IPO4/SP100/RANGAP1/KPNB1/NUP98/CSE1L/HEATR3/NXT1/PAF1/PLK1/ARL2BP…
GO:0009408	response to heat	161	0.505384	1.43412	0.00677896	0.0335265	LYN/IGFBP7/IL1A/CXCL10/PTGS2/HSPA13/MAPKAPK2/TRPV2/BAG3/CD34/BAG2/MICB/HSPA5/TFEC/HSPA6/NOS3/NUP210/HSPB8/VCP/NUP188/SOD1/SEC13/DNAJB6/STAC/DNAJA1/CLPB/NUP62/EIF2S1/ATM/ST8SIA1/TRPV4
GO:0030837	negative regulation of actin filament polymerization	51	-0.578895	-1.58081	0.00694786	0.0342928	KANK1/AVIL/DMTN/VILL/PFN2/SLIT2/ARFGEF1/EPS8/SCIN/KANK4/MKKS/VIL1/ADD3
GO:1901616	organic hydroxy compound catabolic process	64	-0.543729	-1.54414	0.00696619	0.0343488	AKR1B10/FAH/INPP5A/LRTOMT/LDHD/CYP4F3/PTEN/NUDT3/GK5/SULT2A1/SYNJ2/SULT1B1/SULT1A1/MT3/CYP27A1/IMPA2/SULT1E1/CYP4F2/DIO3/INPP5J/OCRL/MAOA/CYP4F12/SULT1A2
GO:0051705	multi-organism behavior	54	-0.568496	-1.56823	0.00721788	0.0354123	CRHBP/GCNT4/UBE2Q1/KALRN/PEX13/NLGN3/CLN8/VPS13A/PTEN/SHANK2/CNTNAP2/SLC6A4/MKKS/NRXN1/CNTFR/EIF4EBP2
GO:0046165	alcohol biosynthetic process	153	-0.432661	-1.38948	0.00724953	0.0355321	GPAM/SREBF2/ACACB/PPIP5K1/DHDDS/NFYC/PLCD3/APOB/PCK2/PCBD2/PPIP5K2/ITPKA/BMP5/ARV1/CYP27A1/IMPA2/SCAP/CYP2R1/CLCN2/PLCL2/PLCD1/ACER2/CFTR/ERLIN2/P2RY1/PLCE1/PLPP6/HMGCS2/VDR/CYP3A4/SPR/IP6K2/PCK1
GO:0043547	positive regulation of GTPase activity	378	0.437247	1.32488	0.00735711	0.0358977	F2R/ICAM1/DOCK4/GRHL3/WNT5A/ASAP1/THY1/CCL4/CD40/LIMS1/RGS5/ARFGAP3/LRRK2/CCL20/CCL3/CDC42EP2/CCL11/ARHGAP23/SMAP2/SEMA4D/ARHGAP29/GNB5/ADPRH/TBC1D2B/STARD8/TAGAP/S1PR1/RGS16/RGS4/ITGA6/MAP4K4/DOCK8/CX3CL1/NCKAP1L/VAV1/ERRFI1/CCL18/ARHGAP31/PREX1/CHN1/ARHGAP25/ARHGAP30/PREB/ARHGAP9/GPR65/IQSEC1/DLC1/ARHGDIB/SRGAP2/CCL2/DOCK9/ARAP2/EPHA2/SYDE1/DOCK2/RASGRP1/TBC1D1/ECT2/RINL/DOCK11/WNT4/CORO1C/RHOG…
GO:0017000	antibiotic biosynthetic process	19	0.776192	1.60619	0.00736393	0.0358977	DUOX1/DUOXA2/DUOX2/STAT3/DUOXA1/CYBB/FYN
GO:0035743	CD4-positive, alpha-beta T cell cytokine production	18	0.78383	1.60511	0.00737525	0.0358977	CD55/IL1B/IL18R1/IL18RAP/IL1R1/IL6/IL18/TBX21/NLRP3/RSAD2/ARG1
GO:1900006	positive regulation of dendrite development	74	-0.519436	-1.51028	0.00773984	0.0373396	KALRN/TMEM106B/CUX1/PTPRD/NEURL1/PAFAH1B1/DAB2IP/ARMCX5-GPRASP2/NLGN1/LPAR1/OPA1/PTN/PSEN1/EEF2K/PPP1R9A/ANKRD27/SHANK2/ITPKA/BMP5/CPEB3/ITSN1/VLDLR/COBL
GO:0060487	lung epithelial cell differentiation	20	-0.730564	-1.64836	0.00811427	0.0389168	FOXA1/GRHL2/THRA/HOXA5/GATA6/TMEM38B/THRB
GO:0043487	regulation of RNA stability	170	0.496346	1.41577	0.00813411	0.038974	ZC3H12A/PSMB9/SLC11A1/PSME2/PSME1/MAPKAPK2/PSMB8/NOCT/TNFRSF1B/PSME4/IGF2BP3/VIM/PSMA3/CARHSP1/APOBEC1/PSMB2/PLEKHN1/UBC/TNFSF13/XRN1/PSMC2/LARP1/PSMA4/SAMD4A/YBX3/PSMB5/VIP/PSMA1/PSMD14/DAZL/PSMA5/ZC3H12D/PSMB6/PSMB4/MOV10/PSMA8/MYD88/ZFP36/PSMD1/PSMB10/PSMD11/DXO/PSMD13/EXOSC7/ZFP36L1/EXOSC1/PSMB1/NPM1/EXOSC9/ALKBH5/DHX36/EIF4G1/DCP1A/EXOSC8/SAMD4B/PSMA7/HSPA8/PSMC5/PSMD6/CSDC2/PSMC3/ROCK1/PSMB…
GO:0061436	establishment of skin barrier	19	0.772925	1.59943	0.00815131	0.0390176	CLDN1/ABCA12/GRHL3/GRHL1/MET
GO:1903573	negative regulation of response to endoplasmic reticulum stress	41	0.661365	1.57126	0.00841305	0.0398829	XBP1/LRRK2/GRINA/DERL3/DNAJB9/SYVN1/PTPN1/HERPUD1/HSPA5/UBE2J1/ERLEC1/DERL2/HYOU1/DNAJC3/CLU/WFS1/CREB3/USP14
GO:0006936	muscle contraction	309	0.447656	1.33945	0.0087432	0.0411173	KCND3/F2R/DYSF/DOCK4/PTAFR/STC1/CD38/ZC3H12A/PDE4B/AGT/GJA5/SULF1/ITGA2/EHD3/PROK2/KCNJ8/SPHK1/PTGS2/GJC1/ADA/CALD1/ITGA1/CALCRL/ANXA6/EDNRA/SLC8A1/CACNA1C/ATP2B4/TPM4/PLN/GJA1/KCNE4/TPM2/VIM/NEB/RYR2/ENO1/ASPH/ARG2/CAV1/CACNA2D1/MYOCD/SOD1/GSTO1/CXCR4/KCNE3/DES/STAC/SULF2/SRF/MYH13/TLN1/LTB4R/HOMER1/MYL9/ACTA2/ACTG2/CHRM3/CLIC2/FLNA
GO:1901136	carbohydrate derivative catabolic process	175	0.491966	1.40703	0.00880367	0.041336	BGN/CEMIP/FBXO6/ADAMTS9/PDE4B/TYMP/APOBEC3G/MMP12/CD44/ADAMTS12/SDC3/EDEM1/LUM/HPSE/ADA/SAMHD1/PDE10A/VCAN/TGFB1/ARSB/MGAT1/APOBEC1/GM2A/DPYD/AMPD3/PGLYRP4/GLA/DCN/NPL/FBXO44/APOBEC3H/FGF2/UPP1/GNS/HYAL2/NAGK/PNP/ENTPD4/NEU3/HYAL1/SDC2/NT5C3A/GPC3/AGRN/FBXO2/EDEM2/APOBEC3D/RENBP/PDE4A
GO:0044060	regulation of endocrine process	34	0.686095	1.57962	0.00889048	0.0416841	F2R/INHBA/IL1B/HCAR2/AGT/GJA5/RAB8B/APLN/FGFR1/NKX3-1/RAB11FIP5/GAL
GO:0043112	receptor metabolic process	176	0.489395	1.40042	0.00965961	0.0442559	HIF1A/CXCL8/CXCR2/RAB31/SELE/CXCR1/FUT8/GREM1/JAK2/LILRB1/ADM/EHD3/ITGAV/RAMP3/SEC24A/IFNG/DTX3L/PTPN1/RAB29/CALCRL/ITGB3/SDCBP/FCER1G/ITGB2/IL10/TGFB1/APLN/CAV1/GRK3/ACKR3/PCSK9/TNF/PLCG2/ANKRD13D/RAMP2/BVES/LRRTM2/CNPY2/ANXA2/RAB5A/ANXA2P2/GRK4
GO:0009584	detection of visible light	42	-0.598093	-1.5755	0.0097932	0.044618	EYS/CALM1/CAMKMT/METAP1/CACNA2D4/OPN3/CNGA1/PDE6A/NMT2
GO:0034762	regulation of transmembrane transport	480	0.41861	1.28475	0.00985176	0.0447609	KCND3/F2R/DYSF/CEMIP/KCNJ15/LYN/PTAFR/STOM/GLRX/CXCL9/IL1B/PDE4B/CXCL11/THY1/PEA15/UBASH3B/AGT/GJA5/GEM/CXCL10/EHD3/KCNJ8/RAMP3/RHOQ/IFNG/HK2/KCNA2/MMP9/GNB5/OSBPL8/KCNJ10/KCNA3/CYBB/CCR2/GRB10/CLCA3P/WNK3/EDNRA/RGS4/SLC8A1/CACNA1C/FYN/ATP2B4/TESC/PLN/GJA1/KCNE4/HECW2/CX3CL1/MIR223/OAZ2/TGFB1/TCAF2/C3/RYR2/CAV1/CCL2/APLNR/P2RY6/SLC2A1/PCSK9/NR4A3/FXYD5/SESTD1/TNF/CACNA2D1/CLIP3/KCNAB2/CLIC6/GSTO1…
GO:0021988	olfactory lobe development	24	0.729661	1.57833	0.0108387	0.0484392	WNT5A/ROBO1/LRRK2/EOMES/SEMA7A/ATF5/CSF1R/KIF14/SRF/AGTPBP1/ROBO2/SEMA3A/RPGRIP1L/SKI/EFNA2
GO:0140115	export across plasma membrane	27	0.712221	1.57427	0.0109509	0.0487631	KCND3/KCNA3/SLC8A1/KCNE4/KCNE3/SLC40A1/ANO6
GO:0002577	regulation of antigen processing and presentation	20	0.755593	1.5791	0.0109837	0.0488652	LILRB2/SLC11A1/CD74/NOD2/WAS/HLA-DOA/HLA-DOB/CCL19/FCGR2B/YTHDF1
