# Supplementary material for: Inverse and Concordant Mucosal Pathway Gene Expressions in Inflamed and Non-Inflamed Ulcerative Colitis Patients: Potential Relevance to Aetiology and Pathogenesis
Source: Int J Mol Sci. 2022 Jun 22;23(13):6944. doi: 10.3390/ijms23136944 (PMC9266769; doi:10.3390/ijms23136944)
Supplement: Supplementary file 1 [file ijms-23-06944-s001.zip › Supplementary_Table_S6.xlsx]

## Sheet: ClueGO_resultTable_clusterProfi
GO ID	GO term description	Group name	GO groups	Regulation	Adjusted P-value
GO:0043062	extracellular structure organization	x	1	up	8.43e-07
GO:0071695	anatomical structure maturation	x	2	up	0.00550173
GO:1901652	response to peptide	x	3	up	0.000368374
GO:0006809	nitric oxide biosynthetic process	x	4	up	0.00161699
GO:0008210	estrogen metabolic process	x	5	down	0.00538432
GO:0043588	skin development	x	6	up	3.52e-05
GO:0022904	respiratory electron transport chain	x	7	down	1.92e-06
GO:0042773	ATP synthesis coupled electron transport		7	down	7.66e-06
GO:0007204	positive regulation of cytosolic calcium ion concentration	x	8	up	1.35e-06
GO:0060402	calcium ion transport into cytosol		8	up	0.00345497
GO:0046677	response to antibiotic	x	9	up	0.00356286
GO:1900407	regulation of cellular response to oxidative stress		9	up	0.0064999
GO:0006497	protein lipidation	x	10	down	0.0016004
GO:0006505	GPI anchor metabolic process		10	down	0.00190344
GO:0044706	multi-multicellular organism process	x	11	up	6.17e-05
GO:0007565	female pregnancy		11	up	6.48e-05
GO:0003158	endothelium development	x	12	up	9.19e-05
GO:0045446	endothelial cell differentiation		12	up	0.00073681
GO:0051091	positive regulation of DNA-binding transcription factor activity	x	13	up	4.21e-05
GO:0051092	positive regulation of NF-kappaB transcription factor activity		13	up	4.21e-05
GO:0009612	response to mechanical stimulus		14	up	0.0066089
GO:0071496	cellular response to external stimulus		14	up	0.00490244
GO:0071260	cellular response to mechanical stimulus	x	14	up	6.29e-05
GO:1901615	organic hydroxy compound metabolic process		15	down	0.00311365
GO:0006066	alcohol metabolic process		15	down	0.00166371
GO:0008202	steroid metabolic process	x	15	down	0.00100284
GO:0051346	negative regulation of hydrolase activity		16	up	0.00223937
GO:0052547	regulation of peptidase activity	x	16	up	8.43e-07
GO:0010466	negative regulation of peptidase activity		16	up	2.04e-05
GO:0052548	regulation of endopeptidase activity		16	up	8.43e-07
GO:0002446	neutrophil mediated immunity		17	up	8.43e-07
GO:0042119	neutrophil activation	x	17	up	8.43e-07
GO:0002283	neutrophil activation involved in immune response		17	up	8.43e-07
GO:0043312	neutrophil degranulation		17	up	8.43e-07
GO:0036230	granulocyte activation		17	up	8.43e-07
GO:0051604	protein maturation		18	up	8.43e-07
GO:0016485	protein processing	x	18	up	8.43e-07
GO:1903317	regulation of protein maturation		18	up	8.43e-07
GO:0070613	regulation of protein processing		18	up	8.43e-07
GO:1901342	regulation of vasculature development		19	up	8.43e-07
GO:1904018	positive regulation of vasculature development		19	up	8.43e-07
GO:0045765	regulation of angiogenesis	x	19	up	8.43e-07
GO:0045766	positive regulation of angiogenesis		19	up	8.43e-07
GO:0009100	glycoprotein metabolic process		20	up	0.00853883
GO:0030203	glycosaminoglycan metabolic process	x	20	up	0.000513232
GO:0006024	glycosaminoglycan biosynthetic process		20	up	0.0031268
GO:0006027	glycosaminoglycan catabolic process		20	up	0.00738806
GO:0034976	response to endoplasmic reticulum stress	x	21	up	5.87e-05
GO:0006986	response to unfolded protein		21	up	9.19e-05
GO:0030968	endoplasmic reticulum unfolded protein response		21	up	0.000511401
GO:0034620	cellular response to unfolded protein		21	up	0.000271689
GO:0061900	glial cell activation		22	up	5.43e-05
GO:0050727	regulation of inflammatory response	x	22	up	8.43e-07
GO:0150076	neuroinflammatory response		22	up	3.65e-06
GO:0050729	positive regulation of inflammatory response		22	up	8.43e-07
GO:0150077	regulation of neuroinflammatory response		22	up	0.000191299
GO:0043574	peroxisomal transport		23	down	0.00563139
GO:0034440	lipid oxidation		23	down	1.92e-06
GO:0007031	peroxisome organization		23	down	0.000863371
GO:0019395	fatty acid oxidation	x	23	down	1.92e-06
GO:0006605	protein targeting		23	down	0.000423106
GO:0050817	coagulation		24	up	1.92e-06
GO:0050878	regulation of body fluid levels		24	up	8.43e-07
GO:0050818	regulation of coagulation		24	up	0.000284695
GO:0007596	blood coagulation		24	up	8.43e-07
GO:0042060	wound healing	x	24	up	8.43e-07
GO:0030193	regulation of blood coagulation		24	up	0.000203532
GO:0061041	regulation of wound healing		24	up	4.47e-06
GO:0071216	cellular response to biotic stimulus		25	up	8.43e-07
GO:0002237	response to molecule of bacterial origin	x	25	up	8.43e-07
GO:0050727	regulation of inflammatory response		25	up	8.43e-07
GO:0032496	response to lipopolysaccharide		25	up	8.43e-07
GO:0071219	cellular response to molecule of bacterial origin		25	up	8.43e-07
GO:0071222	cellular response to lipopolysaccharide		25	up	8.43e-07
GO:0050707	regulation of cytokine secretion		25	up	8.43e-07
GO:0050900	leukocyte migration		26	up	8.43e-07
GO:0050921	positive regulation of chemotaxis		26	up	9.22e-05
GO:0060326	cell chemotaxis		26	up	8.43e-07
GO:0030595	leukocyte chemotaxis		26	up	8.43e-07
GO:0097529	myeloid leukocyte migration		26	up	8.43e-07
GO:0070555	response to interleukin-1		26	up	8.43e-07
GO:0034341	response to interferon-gamma		26	up	8.43e-07
GO:0097530	granulocyte migration		26	up	8.43e-07
GO:0071347	cellular response to interleukin-1		26	up	8.43e-07
GO:0071621	granulocyte chemotaxis		26	up	8.43e-07
GO:1990869	cellular response to chemokine		26	up	8.43e-07
GO:0071346	cellular response to interferon-gamma		26	up	8.43e-07
GO:1990266	neutrophil migration	x	26	up	8.43e-07
GO:0030593	neutrophil chemotaxis		26	up	8.43e-07
GO:0032103	positive regulation of response to external stimulus		27	up	8.43e-07
GO:0031349	positive regulation of defense response		27	up	8.43e-07
GO:0032612	interleukin-1 production		27	up	8.43e-07
GO:0001819	positive regulation of cytokine production	x	27	up	8.43e-07
GO:0002237	response to molecule of bacterial origin		27	up	8.43e-07
GO:0050727	regulation of inflammatory response		27	up	8.43e-07
GO:0150076	neuroinflammatory response		27	up	3.65e-06
GO:0071219	cellular response to molecule of bacterial origin		27	up	8.43e-07
GO:0032611	interleukin-1 beta production		27	up	8.43e-07
GO:0050729	positive regulation of inflammatory response		27	up	8.43e-07
GO:0002673	regulation of acute inflammatory response		27	up	8.43e-07
GO:0150077	regulation of neuroinflammatory response		27	up	0.000191299
GO:0002791	regulation of peptide secretion		27	up	8.43e-07
GO:0002793	positive regulation of peptide secretion		27	up	8.43e-07
GO:0050707	regulation of cytokine secretion		27	up	8.43e-07
GO:0050708	regulation of protein secretion		27	up	8.43e-07
GO:0050714	positive regulation of protein secretion		27	up	8.43e-07
GO:0050715	positive regulation of cytokine secretion		27	up	8.43e-07
GO:0006959	humoral immune response		28	up	8.43e-07
GO:0002697	regulation of immune effector process		28	up	8.43e-07
GO:0050900	leukocyte migration		28	up	8.43e-07
GO:0006909	phagocytosis		28	up	8.43e-07
GO:0032103	positive regulation of response to external stimulus		28	up	8.43e-07
GO:0002920	regulation of humoral immune response		28	up	8.43e-07
GO:0050921	positive regulation of chemotaxis		28	up	9.22e-05
GO:0060326	cell chemotaxis		28	up	8.43e-07
GO:0030595	leukocyte chemotaxis		28	up	8.43e-07
GO:0097529	myeloid leukocyte migration		28	up	8.43e-07
GO:0006898	receptor-mediated endocytosis		28	up	8.43e-07
GO:0097530	granulocyte migration		28	up	8.43e-07
GO:0030449	regulation of complement activation		28	up	8.43e-07
GO:0038093	Fc receptor signaling pathway		28	up	8.43e-07
GO:0071621	granulocyte chemotaxis		28	up	8.43e-07
GO:1990869	cellular response to chemokine		28	up	8.43e-07
GO:1990266	neutrophil migration		28	up	8.43e-07
GO:0002431	Fc receptor mediated stimulatory signaling pathway	x	28	up	8.43e-07
GO:0030593	neutrophil chemotaxis		28	up	8.43e-07
GO:0038094	Fc-gamma receptor signaling pathway		28	up	8.43e-07
GO:0038095	Fc-epsilon receptor signaling pathway		28	up	8.43e-07
GO:0002683	negative regulation of immune system process		29	up	8.43e-07
GO:0002697	regulation of immune effector process		29	up	8.43e-07
GO:0002831	regulation of response to biotic stimulus		29	up	0.000282136
GO:0050900	leukocyte migration		29	up	8.43e-07
GO:0002699	positive regulation of immune effector process		29	up	8.43e-07
GO:0009615	response to virus		29	up	8.43e-07
GO:0032103	positive regulation of response to external stimulus		29	up	8.43e-07
GO:0036293	response to decreased oxygen levels		29	up	3.05e-05
GO:0050777	negative regulation of immune response		29	up	8.43e-07
GO:0060759	regulation of response to cytokine stimulus		29	up	8.43e-07
GO:0002703	regulation of leukocyte mediated immunity		29	up	8.43e-07
GO:0031349	positive regulation of defense response		29	up	8.43e-07
GO:0050921	positive regulation of chemotaxis		29	up	9.22e-05
GO:0051607	defense response to virus		29	up	8.43e-07
GO:0060326	cell chemotaxis		29	up	8.43e-07
GO:0030595	leukocyte chemotaxis		29	up	8.43e-07
GO:0097529	myeloid leukocyte migration		29	up	8.43e-07
GO:0001819	positive regulation of cytokine production		29	up	8.43e-07
GO:0002768	immune response-regulating cell surface receptor signaling pathway		29	up	8.43e-07
GO:0034612	response to tumor necrosis factor		29	up	8.43e-07
GO:0050727	regulation of inflammatory response		29	up	8.43e-07
GO:0070555	response to interleukin-1		29	up	8.43e-07
GO:0001959	regulation of cytokine-mediated signaling pathway	x	29	up	8.43e-07
GO:0034341	response to interferon-gamma		29	up	8.43e-07
GO:0045088	regulation of innate immune response		29	up	8.43e-07
GO:0050729	positive regulation of inflammatory response		29	up	8.43e-07
GO:0002429	immune response-activating cell surface receptor signaling pathway		29	up	8.43e-07
GO:0038093	Fc receptor signaling pathway		29	up	8.43e-07
GO:0045089	positive regulation of innate immune response		29	up	8.43e-07
GO:0071347	cellular response to interleukin-1		29	up	8.43e-07
GO:0071356	cellular response to tumor necrosis factor		29	up	8.43e-07
GO:1990869	cellular response to chemokine		29	up	8.43e-07
GO:0002218	activation of innate immune response		29	up	8.43e-07
GO:0071346	cellular response to interferon-gamma		29	up	8.43e-07
GO:1990266	neutrophil migration		29	up	8.43e-07
GO:0002758	innate immune response-activating signal transduction		29	up	8.43e-07
GO:0030593	neutrophil chemotaxis		29	up	8.43e-07
GO:0038095	Fc-epsilon receptor signaling pathway		29	up	8.43e-07
GO:0050851	antigen receptor-mediated signaling pathway		29	up	8.43e-07
GO:0001906	cell killing	x	30	up	8.43e-07
GO:0002440	production of molecular mediator of immune response		30	up	8.43e-07
GO:0002377	immunoglobulin production		30	up	8.43e-07
GO:0002683	negative regulation of immune system process		30	up	8.43e-07
GO:0006959	humoral immune response		30	up	8.43e-07
GO:0031589	cell-substrate adhesion		30	up	8.43e-07
GO:0070661	leukocyte proliferation		30	up	8.43e-07
GO:0001909	leukocyte mediated cytotoxicity		30	up	8.43e-07
GO:0002697	regulation of immune effector process		30	up	8.43e-07
GO:0002831	regulation of response to biotic stimulus		30	up	0.000282136
GO:0050900	leukocyte migration		30	up	8.43e-07
GO:0002449	lymphocyte mediated immunity		30	up	8.43e-07
GO:0002460	adaptive immune response based on somatic recombination of immune receptors built from immunoglobulin superfamily domains		30	up	8.43e-07
GO:0002699	positive regulation of immune effector process		30	up	8.43e-07
GO:0006909	phagocytosis		30	up	8.43e-07
GO:0009615	response to virus		30	up	8.43e-07
GO:0019730	antimicrobial humoral response		30	up	8.43e-07
GO:0032103	positive regulation of response to external stimulus		30	up	8.43e-07
GO:0032943	mononuclear cell proliferation		30	up	8.43e-07
GO:0036293	response to decreased oxygen levels		30	up	3.05e-05
GO:0045785	positive regulation of cell adhesion		30	up	8.43e-07
GO:0050777	negative regulation of immune response		30	up	8.43e-07
GO:0050866	negative regulation of cell activation		30	up	8.43e-07
GO:0050867	positive regulation of cell activation		30	up	8.43e-07
GO:0002367	cytokine production involved in immune response		30	up	9e-05
GO:0002695	negative regulation of leukocyte activation		30	up	8.43e-07
GO:0002696	positive regulation of leukocyte activation		30	up	8.43e-07
GO:0002703	regulation of leukocyte mediated immunity		30	up	8.43e-07
GO:0002819	regulation of adaptive immune response		30	up	8.43e-07
GO:0002920	regulation of humoral immune response		30	up	8.43e-07
GO:0022407	regulation of cell-cell adhesion		30	up	8.43e-07
GO:0031349	positive regulation of defense response		30	up	8.43e-07
GO:0032612	interleukin-1 production		30	up	8.43e-07
GO:0042110	T cell activation		30	up	8.43e-07
GO:0046651	lymphocyte proliferation		30	up	8.43e-07
GO:0051607	defense response to virus		30	up	8.43e-07
GO:0070663	regulation of leukocyte proliferation		30	up	8.43e-07
GO:0001819	positive regulation of cytokine production		30	up	8.43e-07
GO:0002768	immune response-regulating cell surface receptor signaling pathway		30	up	8.43e-07
GO:0006898	receptor-mediated endocytosis		30	up	8.43e-07
GO:0006956	complement activation		30	up	8.43e-07
GO:0010324	membrane invagination		30	up	8.43e-07
GO:0016445	somatic diversification of immunoglobulins		30	up	0.00123873
GO:0019724	B cell mediated immunity		30	up	8.43e-07
GO:0022409	positive regulation of cell-cell adhesion		30	up	8.43e-07
GO:0034612	response to tumor necrosis factor		30	up	8.43e-07
GO:0042742	defense response to bacterium		30	up	8.43e-07
GO:0098542	defense response to other organism		30	up	8.43e-07
GO:0050727	regulation of inflammatory response		30	up	8.43e-07
GO:0051249	regulation of lymphocyte activation		30	up	8.43e-07
GO:0061844	antimicrobial humoral immune response mediated by antimicrobial peptide		30	up	5.75e-06
GO:0070555	response to interleukin-1		30	up	8.43e-07
GO:0002228	natural killer cell mediated immunity		30	up	0.000247779
GO:0002455	humoral immune response mediated by circulating immunoglobulin		30	up	8.43e-07
GO:0002706	regulation of lymphocyte mediated immunity		30	up	8.43e-07
GO:0002822	regulation of adaptive immune response based on somatic recombination of immune receptors built from immunoglobulin superfamily domains		30	up	8.43e-07
GO:0032611	interleukin-1 beta production		30	up	8.43e-07
GO:0032944	regulation of mononuclear cell proliferation		30	up	8.43e-07
GO:0042098	T cell proliferation		30	up	8.43e-07
GO:0045088	regulation of innate immune response		30	up	8.43e-07
GO:0050729	positive regulation of inflammatory response		30	up	8.43e-07
GO:0051250	negative regulation of lymphocyte activation		30	up	8.43e-07
GO:0051251	positive regulation of lymphocyte activation		30	up	8.43e-07
GO:1903037	regulation of leukocyte cell-cell adhesion		30	up	8.43e-07
GO:1903706	regulation of hemopoiesis		30	up	8.43e-07
GO:0006911	phagocytosis, engulfment		30	up	8.43e-07
GO:0002429	immune response-activating cell surface receptor signaling pathway		30	up	8.43e-07
GO:0002521	leukocyte differentiation		30	up	8.43e-07
GO:0002824	positive regulation of adaptive immune response based on somatic recombination of immune receptors built from immunoglobulin superfamily domains		30	up	8.43e-07
GO:0006958	complement activation, classical pathway		30	up	8.43e-07
GO:0016064	immunoglobulin mediated immune response		30	up	8.43e-07
GO:0030449	regulation of complement activation		30	up	8.43e-07
GO:0038093	Fc receptor signaling pathway		30	up	8.43e-07
GO:0045089	positive regulation of innate immune response		30	up	8.43e-07
GO:0050670	regulation of lymphocyte proliferation		30	up	8.43e-07
GO:0050863	regulation of T cell activation		30	up	8.43e-07
GO:0050864	regulation of B cell activation		30	up	8.43e-07
GO:0071347	cellular response to interleukin-1		30	up	8.43e-07
GO:0071356	cellular response to tumor necrosis factor		30	up	8.43e-07
GO:0099024	plasma membrane invagination		30	up	8.43e-07
GO:1903039	positive regulation of leukocyte cell-cell adhesion		30	up	8.43e-07
GO:1903708	positive regulation of hemopoiesis		30	up	8.43e-07
GO:0002218	activation of innate immune response		30	up	8.43e-07
GO:0002791	regulation of peptide secretion		30	up	8.43e-07
GO:0002793	positive regulation of peptide secretion		30	up	8.43e-07
GO:0030098	lymphocyte differentiation		30	up	8.43e-07
GO:0050707	regulation of cytokine secretion		30	up	8.43e-07
GO:0050708	regulation of protein secretion		30	up	8.43e-07
GO:0050870	positive regulation of T cell activation		30	up	8.43e-07
GO:0050871	positive regulation of B cell activation		30	up	8.43e-07
GO:1902105	regulation of leukocyte differentiation		30	up	8.43e-07
GO:0002431	Fc receptor mediated stimulatory signaling pathway		30	up	8.43e-07
GO:0002758	innate immune response-activating signal transduction		30	up	8.43e-07
GO:0038094	Fc-gamma receptor signaling pathway		30	up	8.43e-07
GO:0038095	Fc-epsilon receptor signaling pathway		30	up	8.43e-07
GO:0042129	regulation of T cell proliferation		30	up	8.43e-07
GO:0046634	regulation of alpha-beta T cell activation		30	up	8.43e-07
GO:0050714	positive regulation of protein secretion		30	up	8.43e-07
GO:0050715	positive regulation of cytokine secretion		30	up	8.43e-07
GO:0050851	antigen receptor-mediated signaling pathway		30	up	8.43e-07
GO:1902107	positive regulation of leukocyte differentiation		30	up	8.43e-07
GO:0016447	somatic recombination of immunoglobulin gene segments		30	up	0.00370758
GO:0030217	T cell differentiation		30	up	8.43e-07
GO:0045619	regulation of lymphocyte differentiation		30	up	8.43e-07
GO:0045621	positive regulation of lymphocyte differentiation		30	up	8.43e-07
GO:0050853	B cell receptor signaling pathway		30	up	8.43e-07
GO:0045580	regulation of T cell differentiation		30	up	8.43e-07
GO:0045582	positive regulation of T cell differentiation		30	up	8.43e-07
