# Supplementary material for: Inverse and Concordant Mucosal Pathway Gene Expressions in Inflamed and Non-Inflamed Ulcerative Colitis Patients: Potential Relevance to Aetiology and Pathogenesis
Source: Int J Mol Sci. 2022 Jun 22;23(13):6944. doi: 10.3390/ijms23136944 (PMC9266769; doi:10.3390/ijms23136944)
Supplement: Supplementary file 1 [file ijms-23-06944-s001.zip › Supplementary_Table_S7.xlsx]

## Sheet: gseaGO_5_107_BP_simplified_0.7_
GO ID	GO term description	setSize	enrichmentScore	NES (normalized enrichment score)	P-value	Adjusted P-value	core_enrichment
GO:0006091	generation of precursor metabolites and energy	459	0.422187	1.74289	2.34479e-08	6.68819e-05	TYRP1/MYBBP1A/PHLDA2/TSTA3/AIFM2/SEC13/TRAP1/ALDH4A1/PFKP/EIF6/UQCRFS1P1/SHMT2/NUP62/STK40/IGF2/CYB561/NDUFS8/PPP1CA/GAPDH/COX17/TBRG4/ALDOA/ETFB/HKDC1/ENO1/CYBA/SIRT6/NR1D1/SLC25A22/PTGES2/PGAM1/NDUFS7/COX8A/FDXR/NDUFA13/NDUFB11/GYS1/TXNRD2/PPARD/DDIT4/HK1/SPHK2/NDUFV1/PRELID1/SH3BGRL3/IDH3G/KHK/AKT1/COX5B/MDH2/NDUFB7/POR/ABCD1/NDUFS6/GYG2/PYGB/IFNG/JMJD8/NOS2/NHLRC1/UQCC3/CYC1/NDUFA3/MRAP2/NDUF…
GO:0022900	electron transport chain	164	0.525586	1.98179	2.72099e-08	6.68819e-05	MYBBP1A/TSTA3/AIFM2/ALDH4A1/UQCRFS1P1/CYB561/NDUFS8/ETFB/CYBA/SLC25A22/PTGES2/NDUFS7/COX8A/NDUFA13/NDUFB11/TXNRD2/NDUFV1/SH3BGRL3/COX5B/NDUFB7/POR/NDUFS6/UQCC3/CYC1/NDUFA3/NDUFA11/UQCR11/UQCRC1/GLRX3/TXNRD1/XDH/PHGDH/SDHA/AKR1C4/UQCR10/AKR7A3/ALDH2/HAAO/LOXL2/DHDH/GPX2/CCNB1/UQCRQ/BID/GLRX/NDUFC1/GLRX2/AKR7A2/D2HGDH/NDUFB4/GPD1/NDUFB6/NDUFA2/NDUFB2/NDUFB10/SLC25A13/TAZ
GO:0050853	B cell receptor signaling pathway	114	-0.556913	-2.21874	6.66376e-08	8.60053e-05	RFTN1/IGHV3-7/BLK/IGHV3-64/LAT2/BMX/SYK/MAPK1/IGHV3-74/IGHV3-13/IGHV3-49/CBFB/VAV3/PRKCH/LYN/ELF1/CD38/PLCL2/ITK/PLCG2/TRBC2/CMTM3/BCL2/IGHV3-20/TEC/ELF2/CD79B/STAP1/IGHE/FCRL3/FOXP1/TRBC1/IGHV1-18/PTPN22/CD19/TRDC/CTLA4/KLHL6/CD22/PAX5/NFATC2/PRKCB/MEF2C/IGHV1-45/IGHV2-5/BTK/LPXN/PTPRC/MS4A1/NCKAP1L/GCSAM/GCSAML
GO:0007005	mitochondrion organization	476	0.404501	1.67377	6.99799e-08	8.60053e-05	NOS3/SLC35F6/BAG3/AIFM2/UBE2J2/TIMM44/CDC37/TIMM17B/CTTN/ATAD3A/CHCHD2/TOMM40/BAK1/PMPCA/SCO2/HSPA1A/NDUFS8/COA4/INF2/LMNA/WDR45B/CLUH/COX17/TIMM13/BAD/ATAD3B/ROMO1/NECTIN2/TSPO/LONP1/BOK/LETM1/EIF4G1/TIMM50/RCC1L/MFN2/NDUFS7/NDUFA13/TERT/PYCARD/NDUFB11/DNAJA3/CHCHD6/NDUFV1/MYH14/PRELID1/TYMP/AKT1/WDR81/HSD17B10/CCAR2/NDUFB7/ZNF205/KAT2A/DHODH/NDUFS6/BAX/HCFC1/CLEC16A/SFN/ATG9A/ATG2A/UQCC3/GPX1/N…
GO:0042113	B cell activation	265	-0.410746	-1.81624	9.40954e-08	9.25146e-05	RBPJ/VAV3/SWAP70/LAX1/MSH6/LYN/IRS2/LEF1/IRF2BP2/CD38/PLCL2/NOTCH2/PLCG2/TRBC2/BCL2/IGHV3-20/PELI1/RIF1/CD79B/MSH2/CXCR5/AICDA/RC3H1/IGHE/FCRL3/TRBC1/SKAP2/IGHV1-18/CD19/TNFRSF13C/FCRL1/TRDC/KLF6/ATM/CTLA4/RNF168/AHR/IKZF3/CD22/ZBTB1/IL7R/NFATC2/CD180/PRKCB/SAMSN1/MEF2C/SP3/IGHV1-45/ATP11C/TP53BP1/IGHV2-5/BTK/TNFSF13B/CYLD/CMTM7/PTPRC/RNF8/MS4A1/DOCK11/BANK1/GPR183/APLF/PIK3R1/ITGA4/NCKAP1L/CR2/D…
GO:0036498	IRE1-mediated unfolded protein response	63	0.642331	2.11986	1.5339e-07	0.000125678	YIF1A/ARFGAP1/BAK1/WFS1/LMNA/PREB/MYDGF/SHC1/HYOU1/BAX/ERN2/ATP6V0D1/AGR2/GSK3A/SULT1A3/ZBTB17/TLN1/SYVN1/DNAJB11/ACADVL/CXXC1/DAB2IP/SRPRB/PDIA5/HSPA5/DCTN1/KDELR3/PDIA6/DNAJC3/HDGF/PLA2G4B
GO:0042254	ribosome biogenesis	285	0.438104	1.74499	3.2667e-07	0.000200739	RRP1/ISG20/MYBBP1A/RRP9/ZNF593/EIF6/BOP1/NOC2L/FAM207A/TBL3/MRPS2/NWD2/NHP2/IMP4/SART1/RPP40/RPS2/TSR3/RPL35/NOC4L/DDX49/DDX56/RRP7A/RPS9/DHX37/NSUN5/MTG2/PES1/EXOSC4/AAMP/REXO4/DDX54/PIH1D1/RPS5/MRPL10/NOP16/WDR18/WDR55/RPS15/TRAF7/WDR46/DHX30/RMRP/RPS19/NOL6/MPV17L2/ERI3/RRP7BP/URB1/SURF6/DDX31/POP7/NLE1/NPM3/EXOSC5/GEMIN4/TSR2/MRPS11/PELP1/NOP14/RPLP0/EXOSC7/DDX51/TFB2M/RPLP0P6/ABT1/RPL3/MRPL2…
GO:0140053	mitochondrial gene expression	158	0.496617	1.86461	8.47929e-07	0.000463158	PUS1/SHMT2/MRPS2/TRUB2/TBRG4/MRPL4/MRPL12/MRPS34/MRPS12/MRPL52/GADD45GIP1/MTG2/RCC1L/MRPS18A/MRPL54/MRPL28/MRPL43/MRPL10/MRPL55/AURKAIP1/MRPL34/MRPL41/HSD17B10/MPV17L2/TUFM/LARS2/MRPL57/POLRMT/MRPL18/TRMT10A/MRPS11/MRPL17/MTG1/TFB2M/MRPL38/WARS2/MRPL20/MRPS22/MRPS10/MRPS26
GO:0006414	translational elongation	130	0.514227	1.88596	1.65724e-06	0.000675496	MRPS2/ZNF598/EIF5A/MRPL4/MRPL12/GTPBP1/MRPS34/MRPS12/MRPL52/EEF1D/GADD45GIP1/DPH2/MRPS18A/MRPL54/MRPL28/MRPL43/MRPL10/MRPL55/EEF2/AURKAIP1/DPH1/MRPL34/MRPL41/TUFM/MRPL57/MRPL18/MRPS11/MRPL17/GTPBP2/MRPL38/MRPL20/MRPS22/MRPS10/MRPS26/DPH7/EEFSEC/MRPL49/RPLP1/MRPS7/MRPL37/MRPL36/RACK1/MRPS15/MRPL14/EEF1A2/MRPL2/ABTB1/ALKBH1/MRPL44/TSFM/RPLP2/EIF4A3
GO:0032543	mitochondrial translation	133	0.51216	1.88376	1.7641e-06	0.000675496	SHMT2/MRPS2/TRUB2/MRPL4/MRPL12/MRPS34/MRPS12/MRPL52/GADD45GIP1/MTG2/RCC1L/MRPS18A/MRPL54/MRPL28/MRPL43/MRPL10/MRPL55/AURKAIP1/MRPL34/MRPL41/MPV17L2/TUFM/LARS2/MRPL57/MRPL18/MRPS11/MRPL17/MTG1/MRPL38/WARS2/MRPL20/MRPS22/MRPS10/MRPS26/EARS2/MRPL49/MRPS7/MRPL37/RPUSD3/MRPL36/MRPS15/MRPL14/MRPL2/ALKBH1/MRPL44/UQCC2/TSFM
GO:2001233	regulation of apoptotic signaling pathway	375	0.40248	1.63846	1.7863e-06	0.000675496	NOS3/PRR7/SLC35F6/PML/P4HB/TRAP1/CTTN/GSTP1/NOC2L/BAK1/WFS1/HSPA1A/LTBR/PPP1CA/SFRP2/LMNA/HYAL2/CREB3L1/HSPA1B/INCA1/BAD/BCL2L12/TRAF2/ENO1/BOK/GRINA/NACC2/CREB3/LGALS3/PF4/MIF/NDUFA13/TERT/PYCARD/TMEM161A/TFAP4/PIH1D1/WNT4/MEIS3/MNT/RELA/SRC/PRELID1/HYOU1/RBCK1/AKT1/TRAF7/CCAR2/ZNF205/BAX/DAPK3/UNC5B/CTNNA1/HSPB1/SFN/SLC9A3R1/S100A8/GPX1/PPP2R1A/TPD52L1/RIPK3/BCL2L1/PRDX2/IL1B/VDAC2/GSK3A/HIP1R/…
GO:0030098	lymphocyte differentiation	319	-0.361343	-1.6269	2.51551e-06	0.000883302	RNF41/THEMIS/RPL22/B2M/RBPJ/LY9/IRF4/SPN/CD46/IL18R1/RPS6/CD4/LEF1/IRF2BP2/PLCL2/ITK/NOTCH2/PLCG2/BCL2/SLAMF6/SLC46A2/PRDM1/CD79B/IL12A/HMGB1/CCR7/MSH2/SOS1/AICDA/RC3H1/SATB1/CAMK4/FCRL3/FOXP1/CD8A/CCR9/CD3E/GPR18/PLA2G2D/BCL11B/PTPN22/CD19/CR1/BTN2A2/KLF6/ATM/PTGER4/CTLA4/RASGRP1/RHOH/IKZF3/FGL2/ZBTB1/IL7R/RORA/TSC1/CD3G/NFATC2/SP3/ATP11C/CCR2/CD2/IKZF1/DOCK2/BTK/CHD7/CYLD/CMTM7/PTPRC/CD3D/ZNF68…
GO:0006986	response to unfolded protein	169	0.477959	1.80829	3.0077e-06	0.000985723	YIF1A/BAG3/UBE2J2/CHAC1/ARFGAP1/CXCL8/FBXO6/BAK1/WFS1/HSPA1A/LMNA/CREB3L1/HSPA1B/PREB/BOK/HSF1/CREB3/MYDGF/MFN2/SHC1/HYOU1/BAX/ERN2/STUB1/HSPB1/ATP6V0D1/TBL2/DNAJB2/AGR2/GSK3A/SERPINH1/MANF/SULT1A3/ZBTB17/CCL2/TLN1/NCK2/TMEM129/SYVN1/DNAJB11/DERL1/BHLHA15/ACADVL/CXXC1/DAB2IP/SRPRB/PDIA5/HSPA5/DCTN1/KDELR3/HSPA2/RACK1/DNAJB5/CREB3L2/PDIA6/DNAJC3/HDGF/PLA2G4B/ATF4/CCND1
GO:0071356	cellular response to tumor necrosis factor	266	0.429006	1.69849	3.55373e-06	0.00109188	SLC2A4/CCL11/ACTN4/CARD14/CXCL8/HYAL1/CHI3L1/GSTP1/PSMD9/CCL3/COL1A1/HSPA1A/LTBR/HYAL2/SMPD4/HSPA1B/PLVAP/TRAF2/CYBA/NR1D1/PSMD3/ASS1/SPHK1/PSMB5/PSMC4/PSMD8/KRT8/IKBKG/PYCARD/RELA/CIB1/RBCK1/AKT1/TNFSF13/CCL4/KAT2A/ADAMTS7/PSMC3/CASP1/ACOD1/MAPK3/HDAC4/ZFP36/KRT18/TNFRSF1A/TNFRSF12A/TXNDC17/PSMB10/CX3CL1/SHARPIN/CEBPA/PIAS4/TNFRSF21/ICAM1/PSMD4/PSMD6/SMPD3/PIAS3/ZC3H12A/CASP8/CCL2/CACTIN/PSMB4/P…
GO:0009205	purine ribonucleoside triphosphate metabolic process	286	0.41993	1.6731	4.39532e-06	0.00120041	SEC13/FAM20C/PFKP/EIF6/UQCRFS1P1/SHMT2/NUP62/AK1/HSPA1A/ITPA/NDUFS8/GAPDH/HSPA1B/ALDOA/BAD/HKDC1/GTPBP1/TSPO/ENO1/GUK1/SIRT6/PGAM1/NDUFS7/COX8A/IMPDH1/NME2P1/NDUFA13/NDUFB11/DDIT4/HK1/SPHK2/NDUFV1/NME4/COX5B/NDUFB7/ABCD1/NDUFS6/CTNS/IFNG/JMJD8/NME2/NADK/UQCC3/CYC1/NDUFA3/NDUFA11/UQCR11/OGDH/HDAC4/STAT3/HK2/UQCRC1
GO:0034612	response to tumor necrosis factor	285	0.418426	1.66661	5.45288e-06	0.00134032	SLC2A4/CCL11/ACTN4/CARD14/CXCL8/HYAL1/CHI3L1/GSTP1/PSMD9/CCL3/COL1A1/HSPA1A/LTBR/HYAL2/SMPD4/HSPA1B/PLVAP/TRAF2/CYBA/NR1D1/PSMD3/ASS1/SPHK1/PSMB5/PSMC4/PSMD8/KRT8/IKBKG/PYCARD/RELA/CIB1/RBCK1/AKT1/TNFSF13/CCL4/KAT2A/ENDOG/ADAMTS7/PSMC3/CASP1/ACOD1/MAPK3/HDAC4/ZFP36/KRT18/TNFRSF1A/TNFRSF12A/TXNDC17/MAP2K7/PSMB10/CX3CL1/SHARPIN/CEBPA/PIAS4/TNFRSF21/ICAM1/PSMD4/PSMD6/SMPD3/PIAS3/ZC3H12A/CASP8/CCL2/C…
GO:0031424	keratinization	70	0.584046	1.96093	8.9752e-06	0.00165719	KRT7/PKP3/CAPN1/DSG3/KRT19/KRT23/EVPL/JUP/KRT8/KLK12/FURIN/SFN/PRSS8/ST14/KRT18/KRT80/SHARPIN/KRT16/PKP1/KRT13/KAZN/LIPN/KRTAP5-2/CAPNS1/CNFN/TMEM79/TGM1/ABCA12/SPINK5/CDH3/KRT12/KRT20/KRT17/PCSK6/PERP/PKP4
GO:0002377	immunoglobulin production	177	-0.412189	-1.74236	9.10172e-06	0.00165719	THOC1/IGKV3D-15/PAXIP1/CD40LG/NBN/IGLV1-51/CLCF1/IGKV1-6/IGKV3D-20/IGKV1D-8/TRDV3/PMS2/IGKV1-8/IGKV2-30/IGKV2D-28/PRKDC/EXOSC6/IGKV2D-30/IGKC/TRAV2/CD28/TRDV2/FOXP3/IL27RA/IGLV3-12/IGKV1D-17/MSH3/IGLV3-16/IGKV1-12/GAPT/TBX21/TRAV9-2/SASH3/IL2/UNG/CCR6/IGLV1-36/IGLV3-1/TRDV1/IGKV1D-39/PMS2P1/IGLV3-22/IGLV7-46/CTNNBL1/SWAP70/LAX1/MSH6/IGKV2-28/PMS2P5/IGLV3-25/PMS2P3/IGLV10-54/RIF1/TRAV14DV4/MSH2/IG…
GO:0034330	cell junction organization	276	0.417014	1.65639	9.71984e-06	0.00170653	ACTB/ACTN4/KIFC3/TRIP6/PLEC/ACTG1/CTTN/NLGN2/RHOD/PKP3/ACTN1/NPHP4/NECTIN2/CD151/WDR1/TBCD/LIMS2/LAMA5/JUP/FLNC/PTPN23/PIP5K1C/LAMB3/ITGB4/CDH5/RHOC/WNT4/CRB3/SH3BP1/FLNA/SRC/WHRN/CAMSAP3/CLDN3/TAOK2/PPM1F/VASP/ARL2/GJA5/F2R/DAPK3/CTNNA1/BCR/MYO1C/CCM2/LRP1/CSK/NECTIN4/ARVCF/NUMBL/COL16A1/ITGA6/CLDN5/MICALL2/FBLIM1/LSR/SRF/PKP1/ACE/ZNF703/GPBAR1/ACTN2/VCL/SDK1/ESAM/RAPGEF1/TLN1/AGT/TNS1/KDR/SLC9A…
GO:0034660	ncRNA metabolic process	500	0.365687	1.51781	1.60088e-05	0.00238483	PUS1/RRP1/ISG20/RRP9/CTU2/DUS1L/CARS2/WDR4/BOP1/HRAS/FAM207A/TBL3/TRMT61A/NHP2/IMP4/SART1/RPP40/FARSA/RPS2/TSR3/DTD1/RPL35/NOC4L/DDX49/DDX56/RRP7A/FTSJ1/RPS9/DHX37/NSUN5/PUSL1/SRRT/PES1/POLR2E/EXOSC4/CD3EAP/POLR2L/SNAPC2/REXO4/DUS3L/POLR2J/AIMP2/DDX54/PIH1D1/KHSRP/RELA/RPPH1/GTF2F1/WDR18/WDR55/GTF3C5/TARBP2/ELP6/RPS15/HSD17B10/DGCR8/WDR46/LAGE3/GTPBP3/RMRP/ERN2/INTS1/URM1/RPS19/NOL6/SIRT7/TSEN54/…
GO:0046034	ATP metabolic process	256	0.41717	1.64595	2.0319e-05	0.00269968	SEC13/FAM20C/PFKP/EIF6/UQCRFS1P1/SHMT2/NUP62/AK1/HSPA1A/NDUFS8/GAPDH/HSPA1B/ALDOA/BAD/HKDC1/TSPO/ENO1/GUK1/SIRT6/PGAM1/NDUFS7/COX8A/NDUFA13/NDUFB11/DDIT4/HK1/SPHK2/NDUFV1/COX5B/NDUFB7/ABCD1/NDUFS6/CTNS/IFNG/JMJD8/NADK/UQCC3/CYC1/NDUFA3/NDUFA11/UQCR11/OGDH/HDAC4/STAT3/HK2/UQCRC1
GO:0043624	cellular protein complex disassembly	206	0.435688	1.6835	2.6027e-05	0.00328073	SH3GL1/NAPA/MRPS2/MID1IP1/EIF5A/UPF1/MRPL4/MRPL12/MRPS34/MRPS12/MRPL52/GADD45GIP1/WDR1/GAK/SPTBN2/MRPS18A/TWF2/MRPL54/SH3BP1/MRPL28/MRPL43/MRPL10/MRPL55/AURKAIP1/CIB1/CAPG/CAMSAP3/MRPL34/VILL/MRPL41/CFL1/JMJD4/TRIOBP/VPS4A/MRPL57/SPTBN5/MAP1S/PEX14/KATNB1/NCKAP5L/KIF18B/MRPL18/APEH/MRPS11/ACTN2/MRPL17/MICAL1/MRPL38/MRPL20/MRPS22/MRPS10/MRPS26
GO:0044282	small molecule catabolic process	419	0.37346	1.53236	2.99557e-05	0.00358678	NOS3/UPP1/ALDH3B1/GPT2/HYAL1/ALDH4A1/PFKP/NT5C/SHMT2/SLC27A4/AHCY/GAPDH/HYAL2/ECHS1/ALDOA/BCKDK/BAD/ETFB/GALE/ENO1/PGAM1/FUT2/TST/ARG1/PPARD/SDS/HK1/APOBEC3A/TYMP/GPT/KHK/AKT1/HSD17B10/APOE/ABCD1/ENTPD2/AMDHD2/ECI1/CPT1C/AKR1B10/ACOX3/FUT6/NOS2/TKFC/ACSF3/ACAD11/DDAH2/APOBEC1/AKT2/OGDH/INPP5A/HK2/SDSL/MLYCD/LRP5/GCAT/MPST/GSK3A/CEMIP/DCXR/DECR2/PNP/ENTPD6/CYP27B1/GLYCTK/PFKL/MCAT/SULT1A3/PCBD1/EC…
GO:0034620	cellular response to unfolded protein	135	0.477614	1.75994	3.5604e-05	0.00397794	YIF1A/BAG3/ARFGAP1/CXCL8/BAK1/WFS1/HSPA1A/LMNA/CREB3L1/HSPA1B/PREB/BOK/HSF1/CREB3/MYDGF/SHC1/HYOU1/BAX/ERN2/STUB1/ATP6V0D1/TBL2/AGR2/GSK3A/SULT1A3/ZBTB17/CCL2/TLN1/NCK2/SYVN1/DNAJB11/DERL1/BHLHA15/ACADVL/CXXC1/DAB2IP/SRPRB/PDIA5/HSPA5/DCTN1/KDELR3/HSPA2/RACK1/CREB3L2/PDIA6/DNAJC3/HDGF/PLA2G4B/ATF4/CCND1
GO:0030534	adult behavior	111	-0.452082	-1.79401	4.28398e-05	0.00457827	HDAC2/BBS4/FXN/GABRG2/PUM1/HTRA2/CLN8/NLGN3/HTR2A/DRD1/SNCA/SEZ6/NCSTN/CHRNA3/GHRL/NRXN3/INPP5F/HOMER2/GLRB/OXR1/SLITRK6/CHL1/HOXD9/DRD2/NLGN4X/NPY/PREX2/UCHL1/GIGYF2/PPT1/PBX3/PAX5/TSC1/CHD7/SLC1A2/PAFAH1B1/HOXD10/NRXN1/ADAM22/SEZ6L/RNF180
GO:0006732	coenzyme metabolic process	376	0.376011	1.53102	5.93332e-05	0.00560927	SEC13/PC/MVD/PFKP/EIF6/SHMT2/FPGS/TKT/NUP62/FASN/PEMT/COQ4/AHCY/GAPDH/ALDOA/HKDC1/ENO1/CYB5R3/SIRT6/TALDO1/PGAM1/FDXR/NNMT/DDIT4/G6PD/HK1/DGAT1/COASY/APIP/FLAD1/MDH2/NAPRT/ABCD1/MTHFR/NADSYN1/IFNG/ACOT7/JMJD8/DCAKD/NADK/SLC2A1/MVK/ACSF3/HLCS/PPCDC/OGDH/SLC5A6/HDAC4/ACOT11/STAT3/PDXK/HK2/MLYCD/PANK4/PGK2/PMVK/DCXR/ELOVL1/TECR/PFKL/PCBD1/GCDH/ACOT8/SLC25A1/FOXK2/ACOT9/PGLS/HAAO/VNN3/GPI/MTHFD2/GSTZ…
GO:0005996	monosaccharide metabolic process	268	0.402975	1.59649	6.07517e-05	0.005635	PHLDA2/PC/PFKP/TKT/IGF2/PPP1CA/GAPDH/ALDOA/BAD/HKDC1/GALE/MAEA/ENO1/CYB5R3/NR1D1/TALDO1/PGAM1/FUT2/FUOM/PPARD/SDS/G6PD/HK1/SRC/PMM2/BRAT1/KHK/AKT1/MDH2/KAT2A/OAS1/MIDN/FUT6/PGP/TKFC/SLC2A1/AKT2/HK2/TFF3/SLC45A3/WDR5/MLYCD/LRP5/MAN2B2/SLC35A2/PGK2/GSK3A/DCXR/GLYCTK/G6PC3/PFKL/DGKQ/SLC25A1/FOXK2/SLC25A10/NISCH/DHDH/GPI/SLC25A11/UGT1A3/PHKG2/MAN2C1/PCK2
GO:0043903	regulation of symbiosis, encompassing mutualism through parasitism	207	0.425647	1.64551	6.50747e-05	0.00592421	ISG20/PC/PML/CXCL8/P4HB/TRIM15/IFI27/ISG15/CCL3/FCN3/TNIP1/GAPDH/BAD/RAD23A/NECTIN2/NELFA/TRIM31/IFITM3/POLR2E/POLR2L/PPIB/POLR2J/NELFE/TRIM28/TFAP4/ARG1/GTF2F1/APOBEC3A/TARBP2/CFL1/OASL/HPN/LGALS1/CCL4/APOE/OAS1/VPS37B/EXOC7/PSMC3/SMARCA4/POLR2I/VPS4A/TRIM11/CTDP1/NELFCD/ZFP36/STOM/TRIM26/TRIM8/TSG101/NELFB/HDAC1/NOTCH1/RSAD2/POLR2C/ZC3H12A/ILF3/POLR2H/TMPRSS2/ANXA2/LGALS9/SUPT5H/IFITM1/ANXA2P2/…
GO:0071824	protein-DNA complex subunit organization	200	-0.376441	-1.61452	6.90843e-05	0.00617488	GTF2B/SMARCA1/ERCC5/SYCP3/HELLS/ANP32E/HAT1/GTF2H3/DDB2/RAD51/TP53/PSMC5/TBPL1/CENPP/TERF1/SHPRH/RPA3/ACTR6/NAP1L2/ANP32B/ITGB3BP/SMARCA5/ASF1A/SENP6/TAF1B/DMC1/POGZ/PBRM1/KAT6B/TCF4/RBBP7/GTF3C3/MIS18BP1/NASP/SMARCC2/NAP1L4/TSPYL4/SUPT16H/XPC/MED6/TAF7/HMGB1/ORC3/SMARCC1/POLR1E/CENPC/SMARCE1/BAZ2A/BDP1/KAT6A/TSPY26P/NAP1L1/DR1/NAP1L3/RSF1/CUL4B/SETD2/RPA1/PIWIL1/TAF1/RPS27A/ATF7IP/ARID2/GTF2H2/X…
GO:0034976	response to endoplasmic reticulum stress	270	0.400138	1.58629	7.5249e-05	0.00660344	YIF1A/SDF2L1/UBE2J2/CHAC1/ARFGAP1/PML/CXCL8/P4HB/NPLOC4/SGTA/FBXO6/BAK1/WFS1/HSPA1A/SEC61B/LMNA/CREB3L1/PREB/TRAF2/BAG6/BOK/GRINA/CREB3/MYDGF/HM13/TMEM259/SHC1/DNAJB12/EEF2/SEC16A/HYOU1/PDIA4/BAX/ERN2/STUB1/ATP6V0D1/NHLRC1/UBXN6/TBL2/DNAJB2/BCL2L1/AGR2/GSK3A/ATP2A1/MANF/SULT1A3/UBXN1/BCAP31/ZBTB17/TMUB1/DDRGK1/AUP1/CCL2/TLN1/NCK2/TMEM129/MAN1B1/SYVN1/DNAJB11/DERL1/BHLHA15/ACADVL/CXXC1/DAB2IP/SRPR…
GO:1901264	carbohydrate derivative transport	72	0.547355	1.84603	8.13317e-05	0.00689356	SLC37A1/LBP/GUK1/CYBA/SLC35C1/SLC35C2/MFSD2A/SLC25A41/SLC35E4/ABCD1/SLC50A1/ADORA1/SLC25A6/AGR2/SLC35A2/G6PC3/SLC35A4/SLC29A2/NLRP6/SLC35B1
GO:0045862	positive regulation of proteolysis	329	0.382585	1.542	8.85529e-05	0.0073784	PRR7/ADRM1/CASP5/PML/F12/SGTA/BAK1/CCDC22/HSPA1A/TNIP1/SFRP2/HSPA1B/HSPBP1/FGFR4/BAD/RAD23A/SNX33/TRAF2/ENO1/BAG6/BOK/HSF1/RNF40/PSMC4/CLN6/SIRT2/NDUFA13/PYCARD/TFAP4/TMEM259/CHFR/DVL1/AXIN1/SRC/AURKAIP1/PRELID1/USP50/KEAP1/AKT1/HPN/PPM1F/APOE/BAX/F2R/FURIN/STUB1/IFNG/S100A8/CASP1/DDA1/SNX9/MAPK3/DNAJB2/STAT3/EFNA1/PLK1/IL1B/USP5/GSK3A/CTSD/HIP1R/FIS1/XDH/CEBPA/NKD2/PHB/CSNK1E/BCAP31/DDRGK1/CASP1…
GO:0051249	regulation of lymphocyte activation	439	-0.306222	-1.417	9.27585e-05	0.00760002	PAWR/MIR17HG/IGHV3-74/IGHV3-13/MERTK/FYN/IGHV3-49/TOX/PDE5A/DROSHA/CLEC7A/MALT1/SLA2/HHLA2/CBFB/GRAP2/CD83/RNF41/TNFSF11/VAV3/LAX1/DPP4/PAK1/IRF4/SPN/LYN/PAG1/CD46/IRS2/CD4/CD38/SIRPG/TRBC2/BCL2/IGHV3-20/DLG1/PELI1/SLC46A2/PRDM1/PIK3CA/PRKAR1A/AIF1/RIF1/IL12A/HMGB1/ICOS/CCR7/CLECL1/MSH2/PRKCQ/SOS1/RC3H1/HLA-DMB/CAMK4/TIGIT/IGHE/FCRL3/BTLA/CCL5/TRBC1/LST1/CD3E/TWSG1/IGHV1-18/PLA2G2D/TNFAIP8L2/PTPN…
GO:0051052	regulation of DNA metabolic process	377	-0.316625	-1.4469	9.76479e-05	0.00774254	ZNF304/APAF1/DSCC1/TBX21/UIMC1/MAPKAPK5/RAD51/NVL/TP53/SMC1A/HNRNPU/CTC1/SENP2/EGFR/WRN/TERF1/IL2/HMBOX1/MAPK1/BRCA1/DEK/ATF1/PPP4R2/TIMELESS/PPARGC1A/RBBP6/MIR221/ANKRD17/TEX15/NEK7/XRN1/HNRNPD/BRCC3/ESCO1/CHEK1/FAM168A/DHX36/SMCHD1/UBE2B/MSH6/TNKS/ZNF365/YLPM1/USP1/PTGES3/WDR70/ERCC6/FBXW7/RFC5/STAG2/SLFN11/PIK3CA/FGF2/RIF1/GZMA/FBXO5/HMGB1/MPHOSPH8/SMARCAD1/MSH2/PRKCQ/SETMAR/BMPR2/TNKS2/WAPL/K…
GO:0098727	maintenance of cell number	145	-0.406354	-1.67439	0.00010549	0.00810293	SMC1A/FANCD2/MCPH1/SOX4/MED14/POLR2B/PBX1/ZHX2/GATA2/SMAD2/CNOT2/FANCC/PCM1/ZNF322/MTF2/SOX2/TAL1/LBH/RBPJ/VANGL2/HOOK3/ZC3H13/NIPBL/NOTCH2/EZH2/FGF2/RIF1/EIF4ENIF1/CNOT1/PTN/RTF1/FOXP1/CDC73/FOXO3/POLR2D/SMC3/TET1/CDH2/MED21/KLF10/CTR9/FOXO1/REST/METTL14/NCOA3/MED7/BMPR1A/SMAD4/MED28/FUT10/SAV1/DDX6/KIT
GO:0042255	ribosome assembly	58	0.574459	1.86958	0.000107967	0.00813804	EIF6/BOP1/MRPS2/RRP7A/RPS5/RPS15/TRAF7/DHX30/RPS19/MPV17L2/RRP7BP/NLE1/MRPS11/RPLP0/RPLP0P6/ABT1/RPL3/MRPL20/PPAN/EIF2A
GO:0071222	cellular response to lipopolysaccharide	183	0.431569	1.64706	0.000114224	0.00813804	NOS3/NFKBIB/IRAK1/CXCL8/TICAM1/GSTP1/CCL3/LBP/SBNO2/CXCL10/UPF1/IRF3/CEBPE/IL1RN/TSPO/NR1D1/HSF1/ASS1/NR1H3/PF4/CXCL1/MIF/PYCARD/ARG1/RELA/PPARD/CSF3/SRC/TNIP2/RARA/DEFA6/AKT1/BCR/NOS2/CASP1/ACOD1/MAPK3/IL18/ZFP36/PRDX2/IL1B/CXCL11/SIGIRR/DEFA5/CX3CL1/CXCL2/NR1H2/IRAK2/ICAM1/ZC3H12A/SPON2/TNIP3/CCL2/CD14/CACTIN
GO:0019827	stem cell population maintenance	143	-0.402848	-1.65689	0.000153454	0.00979716	SMC1A/FANCD2/MCPH1/SOX4/MED14/POLR2B/PBX1/ZHX2/GATA2/SMAD2/CNOT2/FANCC/PCM1/ZNF322/MTF2/SOX2/TAL1/LBH/RBPJ/VANGL2/HOOK3/ZC3H13/NIPBL/NOTCH2/FGF2/RIF1/EIF4ENIF1/CNOT1/PTN/RTF1/FOXP1/CDC73/FOXO3/POLR2D/SMC3/TET1/CDH2/MED21/KLF10/CTR9/FOXO1/REST/METTL14/NCOA3/MED7/BMPR1A/SMAD4/MED28/FUT10/SAV1/DDX6/KIT
GO:0006520	cellular amino acid metabolic process	326	0.377487	1.52036	0.000163395	0.0102981	NOS3/PYCR1/GPT2/CARS2/P4HB/ALDH4A1/PLOD3/SHMT2/FPGS/PSMD9/PEMT/AHCY/PYCR2/FARSA/BCKDK/OAZ1/PSMD3/ASS1/PSMB5/PSMC4/PSMD8/PSPH/TST/AIMP2/ARG1/SDS/ASL/GPT/APIP/HSD17B10/PFAS/SLC7A4/CTNS/MTHFR/NOS2/HPDL/LARS2/PSMC3/DDAH2/COMT/OGDH/SDSL/GCAT/MPST/PSMB10/PHGDH/PCBD1/GCDH/DPEP1/PSMD4/PSMD6/CAD/AZIN2/PSMB4/HAAO/PSMB6/PSMA7/WARS2/PSMB3/GSTZ1/PLOD1/BHMT2/TXN2/BCAT2/EARS2/CRYM/SARS2/PPA1/PSMA5/PTS/FN3K/TAT/…
GO:0016053	organic acid biosynthetic process	407	0.361187	1.47903	0.000172251	0.0104554	PYCR1/SEC13/GPT2/HYAL1/PFKP/EIF6/PLOD3/SHMT2/FPGS/NUP62/FASN/FA2H/MID1IP1/AP2A1/GAPDH/APOA4/PYCR2/FGFR4/ALDOA/HKDC1/ENO1/SIRT6/NR1D1/DHRS9/ASS1/PTGES2/BGN/GPX4/NR1H3/PGAM1/MIF/PSPH/DDIT4/SDS/HK1/ASL/GPT/APIP/ABCD1/MTHFR/IFNG/ACOT7/JMJD8/SCAP/ACSF3/OGDH/HDAC4/ACOT11/STAT3/HK2/SLC45A3/MLYCD/IL1B/OSBPL2/CEACAM1/PGK2/CEMIP/ELOVL1/DECR2/PDGFB/TECR/PHGDH/PFKL/MCAT/CSPG4/NR1H2/PLA2G4F/ABHD2/AKR1C4/HSD3B…
GO:0046394	carboxylic acid biosynthetic process	406	0.361198	1.47881	0.00017525	0.0104554	PYCR1/SEC13/GPT2/HYAL1/PFKP/EIF6/PLOD3/SHMT2/FPGS/NUP62/FASN/FA2H/MID1IP1/AP2A1/GAPDH/APOA4/PYCR2/FGFR4/ALDOA/HKDC1/ENO1/SIRT6/NR1D1/DHRS9/ASS1/PTGES2/BGN/GPX4/NR1H3/PGAM1/MIF/PSPH/DDIT4/SDS/HK1/ASL/GPT/APIP/ABCD1/MTHFR/IFNG/ACOT7/JMJD8/SCAP/ACSF3/OGDH/HDAC4/ACOT11/STAT3/HK2/SLC45A3/MLYCD/IL1B/OSBPL2/CEACAM1/PGK2/CEMIP/ELOVL1/DECR2/PDGFB/TECR/PHGDH/PFKL/MCAT/CSPG4/NR1H2/PLA2G4F/ABHD2/AKR1C4/HSD3B…
GO:0062012	regulation of small molecule metabolic process	408	0.360209	1.47528	0.00018869	0.010913	NOS3/PHLDA2/SEC13/MVD/EIF6/SHMT2/PSMD9/NUP62/FASN/ADM/IGF2/PPP1CA/MID1IP1/AP2A1/APOA4/FGFR4/BAD/MAEA/TSPO/ENO1/CD320/SIRT6/NR1D1/OAZ1/PSMD3/PSMB5/PSMC4/CYP51A1/NR1H3/PGAM1/PSMD8/WNT4/NCOR2/PTH1R/DDIT4/SRC/SPHK2/KHK/AKT1/APOE/KAT2A/POR/ABCD1/MIDN/IFNG/JMJD8/NOS2/PGP/PSMC3/LSS/SCAP/MVK/SREBF1/COMT/AKT2/LDLRAP1/HDAC4/STAT3/TFF3/SLC45A3/WDR5/MLYCD/IL1B/CEACAM1/PGK2/GSK3A/PMVK/PSMB10/PDGFB/DHCR7/CYP27…
GO:0032963	collagen metabolic process	98	0.493161	1.7419	0.000201004	0.0114899	PRSS2/PLOD3/COL1A1/CREB3L1/ENG/MRC2/MMP17/ADAM15/WNT4/ARG1/PPARD/TNXB/CYGB/F2R/FURIN/EMILIN1/ID1/TNS2/CTSD/SERPINH1/COL5A1/MMP15/SMPD3/PLOD1/P3H3/ADAMTS14/MMP28/P3H2/MMP25/MMP1/MMP3
GO:0032506	cytokinetic process	39	0.622799	1.88496	0.000221604	0.0125219	NUP62/ANXA11/ARF1/SNX33/RTKN/CHMP1A/BIN3/KLHDC8B/SNX9/VPS4A/AURKB/CHMP6/MYH9/CEP55/SPIRE2/CHMP2A/KIF20A
GO:0070059	intrinsic apoptotic signaling pathway in response to endoplasmic reticulum stress	58	0.558126	1.81642	0.000268802	0.0143463	CHAC1/PML/BAK1/WFS1/HSPA1A/CREB3L1/TRAF2/BAG6/BOK/GRINA/CREB3/HYOU1/BAX/ERN2/BCL2L1/ATP2A1
GO:0001666	response to hypoxia	330	0.371637	1.49822	0.0002714	0.0143463	SLC2A4/VASN/IRAK1/ACTN4/PML/P4HB/CHCHD2/PSMD9/CA9/ADM/AHCY/LMNA/BAD/AQP3/DNMT3B/ENO1/CYBA/LONP1/HSF1/PSMD3/PSMB5/PSMC4/PSMD8/SIRT2/ADAM15/TERT/PPARD/DDIT4/SRC/SLC2A8/HYOU1/CLDN3/AKT1/CYGB/STUB1/XRCC1/MTHFR/ENDOG/NOS2/SLC2A1/PSMC3/SCAP/HMOX2/PIN1/ADORA1/ALDH3A1/TBL2/HK2/KCNA5/PLEKHN1/MB/FIS1/PSMB10/ALKBH5/RYR2/SRF/NOTCH1/PLAT/ICAM1/AGTRAP/PSMD4/PSMD6/PSMB4/EIF4EBP1/PSMB6/PSMA7/PGF/LOXL2/PSMB3/PHB2…
GO:0019722	calcium-mediated signaling	200	-0.357157	-1.53181	0.00035878	0.0176376	PTGDR2/PRKAA1/LAT2/KSR2/PKD2/MYOZ1/EDNRB/SYK/EGFR/DYRK2/ITPR1/PPP1R9A/CCR6/FKBP1B/CMKLR1/SLA2/PPP3R1/FKBP1A/P2RX7/GRIN2C/SPPL3/AKAP6/CASQ1/TNFSF11/NR5A2/CD4/PLCG2/HOMER2/LRRK2/CXCR6/CCR7/CXCR5/GSK3B/ACKR4/CLIC2/ATP2B4/TRAT1/CCR9/MYO5A/CD3E/TMEM38B/JPH4/GSTM2/SLC8A1/P2RX5/PRNP/CD22/NFATC2/AGTR1/CCR2/CXCR4/BTK/NFATC3/CX3CR1/CCR5/PTPRC/XCR1/ANK2/CCR4/RCAN2/RCAN3/TRDN/TMBIM4
GO:0048232	male gamete generation	410	-0.299505	-1.37832	0.000386457	0.0183914	SYCP3/REC8/UTP14C/RIMBP3/SOX30/C9orf24/BBS4/SPATA24/PUM1/PCSK4/SRPK1/NLRP14/SLC2A14/TAF1L/TEX11/MFSD14A/GAMT/HERPUD2/TBPL1/TDRD12/EIF5A2/CCNB1IP1/ICA1L/MKKS/TSNAX/CCR6/SPEF2/MERTK/ACRBP/CCNI/SOX8/MEI4/INPP5B/RGS2/LRGUK/TSNAXIP1/TEX15/FNDC3A/ACOX1/CNTD1/ETV5/BTG1/SPAG16/SPAG6/ANKRD49/DMC1/DHX36/UBE2B/TCFL5/NDRG3/YY1/IFT81/AGO4/MCM8/SHISA6/VIPAS39/MYCBPAP/ARNTL/CLOCK/SYNE1/CRKL/UBR2/SPINK2/ZSCAN2/L…
GO:0006281	DNA repair	495	-0.287826	-1.3441	0.000389078	0.0183914	UNG/COPS5/JMY/BRCA1/RBBP8/DEK/EXO5/POLR2B/DCLRE1C/UCHL5/PPP4R2/SHPRH/RFWD3/TIMELESS/RPA3/FTO/SFR1/MIR221/RAD54B/TEX15/TAOK1/BRCC3/PALB2/RECQL/RNF111/CHEK1/FANCC/TAOK3/ERCC6L2/MGME1/PMS2P1/ASF1A/HELQ/FAM168A/DTL/DMC1/SMCHD1/UBE2B/NONO/MSH6/YY1/ZNF365/USP1/CLSPN/MCM8/FANCL/WDR70/WDHD1/RMI1/NIPBL/ERCC6/BOD1L1/PMS2P5/TOPBP1/RFC5/USP28/RBM17/INO80D/SPRTN/PMS2P3/MORF4L1/ACTR8/PRMT6/SUPT16H/ETAA1/XPC/EM…
GO:1902905	positive regulation of supramolecular fiber organization	191	0.411165	1.57636	0.00043245	0.019915	CCL11/CDC42EP2/CTTN/ARPC1B/RAPGEF3/HSPA1A/HSPA1B/EPHA1/BAIAP2L2/ARF1/PICK1/ARPC4/WDR1/CORO1B/COLGALT1/ARPC1A/PYCARD/RHOC/WNT4/CDC42EP4/FLNA/CSF3/WASH3P/CYFIP1/CDC42EP1/CFL1/PPM1F/APOE/VASP/BAIAP2L1/PFN1/ARL2/LIMK1/MYO1C/GPX1/ID1/RAC3/PSRC1/SNX9/KATNB1/CDC42EP5/ARHGEF10L/HIP1R/CX3CL1/TESK1/ICAM1/BIN1/ACTN2/SORBS3
GO:0032943	mononuclear cell proliferation	238	-0.339198	-1.48317	0.000433497	0.019915	SPN/LYN/CD46/IRS2/RPS6/CD4/LEF1/CD38/PLCL2/BCL2/DLG1/PELI1/PRKAR1A/AIF1/IL12A/HMGB1/CLECL1/PRKCQ/SOS1/RC3H1/HLA-DMB/SATB1/FCRL3/CCL5/LST1/CD3E/TWSG1/PLA2G2D/PURA/PTPN22/CD19/TNFRSF13C/BTN2A2/ATM/CTLA4/PDCD1LG2/PRNP/PIK3CG/AHR/IKZF3/CD22/IL7R/NFATC2/CD180/MEF2C/CCR2/DOCK2/BTK/TNFSF13B/PTPRC/MS4A1/GPR183/DOCK8/NCKAP1L/CR2/FLT3/TRAF6
GO:0071216	cellular response to biotic stimulus	213	0.400957	1.55451	0.000446738	0.0201483	NOS3/NFKBIB/IRAK1/CXCL8/TICAM1/GSTP1/CCL3/LBP/WFS1/SBNO2/CXCL10/UPF1/IRF3/CEBPE/IL1RN/TSPO/NR1D1/HSF1/ASS1/NR1H3/SIRT2/PF4/CXCL1/MIF/PYCARD/ARG1/RELA/PPARD/CSF3/SRC/TNIP2/RARA/DEFA6/AKT1/BCR/NOS2/CASP1/ACOD1/MAPK3/IL18/ZFP36/PRDX2/IL1B/CXCL11/SIGIRR/DEFA5/CX3CL1/CXCL2/MUS81/NR1H2/IRAK2/ICAM1/ZC3H12A/SPON2/TNIP3/CCL2/CD14/CACTIN
GO:0001738	morphogenesis of a polarized epithelium	136	0.443483	1.63564	0.000454527	0.0203132	PSMD9/SAPCD2/SFRP2/AP2A1/ARHGEF19/WDR1/PSMD3/PSMB5/LAMA5/PSMC4/AP2A2/PSMD8/SH3BP1/AP2S1/DVL1/CAMSAP3/PFN1/SLC9A3R1/PSMC3/PSMB10/DVL3/PSMD4/PSMD6/PTK7/SYNE4/FOXF1/PSMB4/PSMB6/PSMA7/PSMB3/GRHL3/ROR2/PLEKHA4/BRSK1/ABL1/PSMA5/PARD6A/MKS1/PSMB1/PSMC2/LAMA1/PSMA3/PSMD1/AP2M1/DLG5/CELSR3/PSMD14/PSMB2
GO:0036230	granulocyte activation	476	0.342704	1.41806	0.000459278	0.0203406	S100P/CEACAM3/PRSS2/OLFM4/RHOF/LRG1/ALDH3B1/CXCL8/CHI3L1/GSTP1/SURF4/CCL3/AGPAT2/CYSTM1/HSPA1A/CAPN1/ACPP/HSPA1B/DBNL/TOM1/ALDOA/GALNS/ATAD3B/TUBB4B/CYB5R3/UNC13D/PDAP1/CYBA/NBEAL2/DNAJC5/PSMD3/STXBP2/PTGES2/JUP/AP2A2/PGAM1/LGALS3/CXCL1/IMPDH1/TCIRG1/MIF/APRT/PYCARD/MVP/RAB5C/ARG1/CNN2/EEF2/CYFIP1/DGAT1/GHDC/NAPRT/PYGB/BCR/NME2/S100A8/ATP6V0C/PSMC3/HMOX2/ANXA3/PDXK/IL18/STOM/DNASE1L1/CEACAM1/CTSD…
GO:0001525	angiogenesis	485	0.341238	1.41367	0.000478365	0.0206499	NOS3/COL23A1/CCL11/LRG1/PML/MCAM/CXCL8/RAMP3/NOTCH3/HYAL1/CHI3L1/COL18A1/RAPGEF3/COL4A2/ADM/SFRP2/PAK4/CREB3L1/EPHA1/CXCL10/ENG/MMRN2/HGS/HSPG2/RRAS/SIRT6/CARD10/EPHB4/SPHK1/LAMA5/MYDGF/JUP/EPN1/EMC10/PLCD3/AAMP/ESM1/PF4/ADAM15/HS6ST1/CDH5/TERT/RNH1/SHC1/CIB1/TYMP/SHB/AKT1/GJA5/UNC5B/NOTCH4/HSPB1/EMILIN1/MFGE8/JMJD8/THBS2/DLL1/GPX1/ID1/ANXA3/STAB1/COL4A1/HSPB6/EPN2/STAT3/IL18/HK2/EFNA1/FLT4/IL1B/…
GO:0046365	monosaccharide catabolic process	64	0.533566	1.76548	0.000483063	0.0206499	PFKP/GAPDH/ALDOA/BAD/GALE/ENO1/PGAM1/FUT2/HK1/KHK/FUT6/TKFC/HK2/LRP5/DCXR/GLYCTK/PFKL/FOXK2/DHDH/GPI
GO:0002446	neutrophil mediated immunity	472	0.34218	1.41513	0.000516075	0.021684	S100P/CEACAM3/PRSS2/OLFM4/RHOF/LRG1/ALDH3B1/CHI3L1/GSTP1/SURF4/AGPAT2/CYSTM1/HSPA1A/CAPN1/ACPP/HSPA1B/DBNL/TOM1/ALDOA/GALNS/ATAD3B/TUBB4B/CYB5R3/UNC13D/PDAP1/CYBA/WDR1/NBEAL2/DNAJC5/PSMD3/STXBP2/PTGES2/JUP/AP2A2/PGAM1/LGALS3/CXCL1/IMPDH1/TCIRG1/MIF/APRT/PYCARD/MVP/RAB5C/ARG1/CNN2/EEF2/CYFIP1/DGAT1/GHDC/NAPRT/PYGB/BCR/NME2/S100A8/ATP6V0C/PSMC3/HMOX2/ANXA3/PDXK/STOM/DNASE1L1/CEACAM1/CTSD/S100A11/FT…
GO:0044743	protein transmembrane import into intracellular organelle	40	0.60155	1.82958	0.000520525	0.0216856	TIMM44/TIMM17B/TOMM40/TIMM13/ROMO1/TIMM50/PEX6/NDUFA13/PEX10/PEX16/PEX14
GO:0016569	covalent chromatin modification	432	-0.2936	-1.35688	0.000533671	0.021871	PPARGC1A/SUV39H2/NAP1L2/GATA2/TBL1XR1/ISL1/BRCC3/TRIM37/EPC1/PRKD1/RNF20/CHEK1/KMT2E/MTF2/TAF5/KDM4A/ATXN7/DYDC2/MBIP/UBE2B/TADA1/ING4/IRF4/KAT6B/RYBP/MYSM1/BRD7/YEATS4/WDR70/EED/LEF1/NIPBL/BAZ1B/CLOCK/SAP30L/ENY2/BMI1/EZH2/KDM7A/EID1/UBR2/MORF4L1/KDM6A/PRMT6/KAT7/KAT2B/LRRK2/RIF1/MAP3K7/TAF7/KDM3B/MPHOSPH8/SMARCAD1/SETMAR/ASH2L/ELP3/KMT2A/AICDA/EPC2/BRD8/ASXL1/ING3/BAZ2A/SATB1/KAT6A/RTF1/EZH1/KA…
GO:0007015	actin filament organization	370	0.356932	1.4516	0.000537428	0.021871	CCL11/RHOF/ACTN4/CDC42EP2/ZYX/CTTN/ARPC1B/TMSB10/SHANK3/RHOD/RAPGEF3/EPHA1/BAIAP2L2/ARF1/DBNL/ACTN1/ALDOA/TPM2/KPTN/PICK1/ARPC4/CORO7/WDR1/SPTBN2/CORO1B/TWF2/ARPC1A/PYCARD/RHOC/WNT4/CDC42EP4/SH3BP1/FLNA/BIN3/CSF3/SRC/WASH3P/CYFIP1/CDC42EP1/CAPG/VILL/DBN1/CFL1/BCAR1/TPM4/PPM1F/VASP/BAIAP2L1/PFN1/TRIOBP/ESPN/TNFAIP1/LIMK1/MYO1C/ID1/RAC3/IGSF22/SNX9/MAD2L2/ITGB5/SPTBN5/CDC42EP5/ARHGEF10L/HIP1R/MICAL…
GO:0021953	central nervous system neuron differentiation	148	-0.381797	-1.57753	0.000538322	0.021871	PTK2/BTG2/PSEN1/ROBO1/SLIT2/TULP3/CLN8/LRP6/SOX4/DRD1/DLX1/PAX6/GDF7/GATA2/SPOCK1/ASCL1/ISL1/TAL1/TCTN1/SUFU/B2M/DYNC2H1/MTPN/ID4/DISC1/CRKL/MDGA1/DCC/DRD2/DCLK1/B4GALT6/NPY/LMX1A/BCL11B/MYCBP2/GIGYF2/UNC5D/MDGA2/RORA/ZEB2/HERC1/PAFAH1B1/ZC4H2/RYK/HOXD10/SIN3A/C21orf91/NIN/ATP7A
GO:0065004	protein-DNA complex assembly	166	-0.369098	-1.54786	0.000563024	0.02233	HAT1/GTF2H3/DDB2/RAD51/TP53/PSMC5/TBPL1/CENPP/TERF1/SHPRH/RPA3/NAP1L2/ANP32B/ITGB3BP/SMARCA5/ASF1A/SENP6/TAF1B/DMC1/POGZ/KAT6B/TCF4/RBBP7/GTF3C3/MIS18BP1/NASP/NAP1L4/TSPYL4/XPC/MED6/TAF7/HMGB1/ORC3/POLR1E/CENPC/BAZ2A/BDP1/KAT6A/TSPY26P/NAP1L1/DR1/NAP1L3/RSF1/CUL4B/RPA1/TAF1/RPS27A/ATF7IP/GTF2H2/XPA/RB1/TSPYL5/RRN3/ATRX/PIAS1/CREB1/HP1BP3/RBBP4/HEY2
GO:0043312	neutrophil degranulation	458	0.343128	1.41631	0.000567756	0.02233	S100P/CEACAM3/PRSS2/OLFM4/RHOF/LRG1/ALDH3B1/CHI3L1/GSTP1/SURF4/AGPAT2/CYSTM1/HSPA1A/CAPN1/ACPP/HSPA1B/DBNL/TOM1/ALDOA/GALNS/ATAD3B/TUBB4B/CYB5R3/UNC13D/PDAP1/CYBA/NBEAL2/DNAJC5/PSMD3/STXBP2/PTGES2/JUP/AP2A2/PGAM1/LGALS3/CXCL1/IMPDH1/TCIRG1/MIF/APRT/PYCARD/MVP/RAB5C/ARG1/CNN2/EEF2/CYFIP1/DGAT1/GHDC/NAPRT/PYGB/BCR/NME2/S100A8/ATP6V0C/PSMC3/HMOX2/ANXA3/PDXK/STOM/DNASE1L1/CEACAM1/CTSD/S100A11/FTL/RHO…
GO:0007006	mitochondrial membrane organization	107	0.466032	1.66624	0.000568945	0.02233	SLC35F6/BAK1/HSPA1A/TIMM13/BAD/ROMO1/BOK/LETM1/TIMM50/RCC1L/MFN2/NDUFA13/CHCHD6/ZNF205/BAX/SFN/UQCC3/RHOT2/STAT3/BCL2L1/HK2/ALKBH7/GSK3A/HIP1R/CASP8/PPP1R13B/SPG7/SLC9A1/BID/PPIF/MTRNR2L5/CALM3/TIMM22/TAZ/MPV17L/YWHAG/TMEM102/TP73/TMEM14A/NAIF1/CHCHD10/PINK1/BBC3
GO:0006900	vesicle budding from membrane	99	0.474061	1.6768	0.000602621	0.0233267	SLC2A4/AP3D1/SEC13/NAPA/PPP6R1/PEF1/COL7A1/ARF1/PREB/RAB1B/MYO18A/SEC16A/TRAPPC5/VPS4A/DNM2/TRAPPC9/GOLGA2/ANXA2/SEC24A/ANXA2P2/TRAPPC2L/SEC24D/SCFD1/GORASP1/PDCD6/RILP/TMED9/SEC24C
GO:0051495	positive regulation of cytoskeleton organization	211	0.395274	1.53103	0.000744845	0.0277398	CCL11/CDC42EP2/CTTN/ARPC1B/NUP62/HRAS/RAPGEF3/HSPA1A/HSPA1B/EPHA1/BAIAP2L2/ARF1/PICK1/ARPC4/WDR1/CORO1B/ARPC1A/PYCARD/RHOC/WNT4/CDC42EP4/FLNA/CSF3/WASH3P/CYFIP1/CDC42EP1/CFL1/PPM1F/VASP/BAIAP2L1/PFN1/ARL2/LIMK1/MYO1C/ID1/PLXNA3/RAC3/PSRC1/SNX9/KATNB1/CDC42EP5/ARHGEF10L/HIP1R/CX3CL1/PFDN2/TESK1/ICAM1/BIN1/ACTN2/SORBS3/SYNPO/NCK2/APOA1/PXN/RANBP1/BAIAP2/SPIRE2/ABL1
GO:0002283	neutrophil activation involved in immune response	461	0.340086	1.40434	0.000757432	0.0279965	S100P/CEACAM3/PRSS2/OLFM4/RHOF/LRG1/ALDH3B1/CHI3L1/GSTP1/SURF4/AGPAT2/CYSTM1/HSPA1A/CAPN1/ACPP/HSPA1B/DBNL/TOM1/ALDOA/GALNS/ATAD3B/TUBB4B/CYB5R3/UNC13D/PDAP1/CYBA/NBEAL2/DNAJC5/PSMD3/STXBP2/PTGES2/JUP/AP2A2/PGAM1/LGALS3/CXCL1/IMPDH1/TCIRG1/MIF/APRT/PYCARD/MVP/RAB5C/ARG1/CNN2/EEF2/CYFIP1/DGAT1/GHDC/NAPRT/PYGB/BCR/NME2/S100A8/ATP6V0C/PSMC3/HMOX2/ANXA3/PDXK/STOM/DNASE1L1/CEACAM1/CTSD/S100A11/FTL/RHO…
GO:0071103	DNA conformation change	232	-0.334504	-1.45866	0.000780671	0.028219	SETSIP/SET/GINS2/MCM4/CENPH/MCM6/CHD1L/DDX3X/NCAPD2/RFC2/DDX1/DNA2/SETX/SMC2/RAD18/SMARCA1/HNRNPA2B1/SYCP3/HELLS/DSCC1/HAT1/GTF2H3/DDB2/SRPK1/RAD51/TP53/PHF23/SMC4/HHEX/WRN/CENPP/MCPH1/SHPRH/NAP1L2/RAD54B/RECQL/G3BP1/ANP32B/ITGB3BP/SMARCA5/ASF1A/HELQ/DHX36/SMCHD1/CHD2/KAT6B/RBBP7/MCM8/CHD6/NIPBL/ERCC6/RFC5/MIS18BP1/NASP/ACTR8/NAP1L4/TSPYL4/XPC/HMGB1/SMARCAD1/CENPC/WAPL/KAT6A/TSPY26P/NAP1L1/NAP1L3…
GO:0006521	regulation of cellular amino acid metabolic process	58	0.537153	1.74817	0.000803528	0.0284183	PSMD9/OAZ1/PSMD3/PSMB5/PSMC4/PSMD8/PSMC3/COMT/PSMB10/PSMD4/PSMD6/PSMB4/PSMB6/PSMA7/PSMB3/PSMA5/PSMB1/PSMC2/PSMA3/PSMD1/SLC7A11/PSMD14/PSMB2
GO:0006839	mitochondrial transport	221	0.390036	1.5177	0.000835818	0.0286642	SLC35F6/BAG3/UBE2J2/TIMM44/TIMM17B/TOMM40/BAK1/PMPCA/HSPA1A/MID1IP1/TIMM13/BAD/ROMO1/TSPO/SLC25A22/BOK/LETM1/TIMM50/MFN2/NDUFA13/TST/COX5B/ZNF205/BAX/SFN/CYC1/RHOT2/SLC25A6/SREBF1/STAT3/BCL2L1/HK2/ALKBH7/SLC25A37/GSK3A/HIP1R/FIS1/MICALL2/MRPL18/SLC25A29/CASP8/SLC25A1/PPP1R13B/SLC25A10/SLC25A2/SPG7/SLC9A1/BID/UBL5/PPIF/BAP1/MTRNR2L5/SLC8B1/TIMM22/RNF31/SLC25A13/SREBF2/MPV17L/PSEN2/PITRM1/YWHAG/STO…
GO:0090280	positive regulation of calcium ion import	18	0.722873	1.8515	0.000839634	0.0286642	RAMP3/CCL3/LGALS3/SPHK2/PDGFB/ATP2A1/CCL2
GO:0016570	histone modification	420	-0.291297	-1.34319	0.000851515	0.0288693	PPARGC1A/SUV39H2/NAP1L2/GATA2/TBL1XR1/ISL1/BRCC3/TRIM37/EPC1/PRKD1/RNF20/CHEK1/KMT2E/MTF2/TAF5/KDM4A/ATXN7/DYDC2/MBIP/UBE2B/TADA1/ING4/IRF4/KAT6B/RYBP/MYSM1/BRD7/YEATS4/WDR70/EED/LEF1/NIPBL/BAZ1B/CLOCK/SAP30L/ENY2/BMI1/EZH2/KDM7A/EID1/UBR2/MORF4L1/KDM6A/PRMT6/KAT7/KAT2B/LRRK2/RIF1/MAP3K7/TAF7/KDM3B/SMARCAD1/SETMAR/ASH2L/ELP3/KMT2A/EPC2/BRD8/ASXL1/ING3/BAZ2A/SATB1/KAT6A/RTF1/EZH1/KANSL1L/DR1/CDC73…
GO:0002479	antigen processing and presentation of exogenous peptide antigen via MHC class I, TAP-dependent	74	0.500354	1.69486	0.00101191	0.0331635	PSMD9/CYBA/PSMD3/PSMB5/PSMC4/PSMD8/IKBKG/PSMC3/ITGB5/PSMB10/PSMD4/PSMD6/HLA-H/PSMB4/PSMB6/PSMA7/PSMB3/PSMA5/PSMB1/PSMC2/HLA-C/PSMA3/PSMD1/PSMD14/PSMB2/CALR/HLA-E/NCF4/PSMD13/PSMD11/TAPBP/CD36
GO:0070316	regulation of G0 to G1 transition	41	-0.544574	-1.80612	0.00106252	0.034054	APAF1/RAD51/BRCA1/RBBP8/EPC1/CHEK1/RYBP/RBBP7/EED/BMI1/EZH2/MGA/MED1/YAF2/TFDP2/SUZ12/RNF2/CBX5/PHC3/RBBP4
GO:0097006	regulation of plasma lipoprotein particle levels	77	0.494187	1.68439	0.00106369	0.034054	P4HB/AP2A1/APOA4/ARF1/PLTP/AP2A2/KHSRP/AP2S1/DGAT1/LRPAP1/APOE/EHD1/LDLRAP1/CSK/HDLBP/PCSK9/ZDHHC8/ABCA7/LMF1/ANXA2/AGT/MIR27B/APOBR/APOA1/ANXA2P2/CLTA/LIPG
GO:0002285	lymphocyte activation involved in immune response	155	-0.366735	-1.52449	0.00108917	0.0345444	CD244/LY9/SWAP70/CD1C/MSH6/IRF4/SPN/CD46/IL18R1/APBB1IP/RPS6/LEF1/PLCL2/NOTCH2/PLCG2/SLAMF6/RIF1/HMGB1/MSH2/AICDA/RC3H1/HLA-DMB/FOXP1/ITGAL/CD19/PTGER4/RNF168/LCP1/FGL2/RORA/TSC1/CD180/TP53BP1/PTPRC/ZNF683/RNF8/DOCK11/GPR183/APLF/DOCK10/ATP7A
GO:0007131	reciprocal meiotic recombination	42	-0.537217	-1.79082	0.00121751	0.037408	MSH3/REC8/ERCC4/RAD51/TEX11/MND1/RAD21/CCNB1IP1/RAD54B/CNTD1/HELQ/DMC1/UBE2B/RMI1/PSMC3IP/UBR2/ATM/MLH3/RAD51D/BRIP1/TOP2B
GO:0045023	G0 to G1 transition	43	-0.530958	-1.77872	0.0013314	0.0393984	MDM4/RHNO1/APAF1/RAD51/BRCA1/RBBP8/EPC1/CHEK1/RYBP/RBBP7/EED/BMI1/EZH2/MGA/MED1/YAF2/TFDP2/SUZ12/RNF2/CBX5/PHC3/RBBP4
GO:0018205	peptidyl-lysine modification	362	-0.296403	-1.34978	0.001341	0.0393984	PRDM5/BCL11A/ZNF304/NUP160/RWDD3/PLOD2/HAT1/NUP205/KLF15/PRKAA1/UBA2/JARID2/TAF1L/VPS33B/DPF2/SENP2/ETFBKMT/ATF2/SUPT7L/SOX4/SNCA/NUP54/BRCA1/SIRT5/TET2/PPARGC1A/SUV39H2/NAP1L2/GATA2/MDM2/ISL1/EPC1/ESCO1/CHEK1/KMT2E/MTF2/TAF5/SENP6/IFIH1/DYDC2/USPL1/MBIP/TADA1/ING4/IRF4/KAT6B/NUP155/BRD7/VIPAS39/YEATS4/EED/LEF1/CLOCK/SENP7/EZH2/EID1/NUP107/MORF4L1/KDM6A/PRMT6/KAT7/KAT2B/CTH/LOXL4/RIF1/MAP3K7/TAF7…
GO:0046390	ribose phosphate biosynthetic process	257	0.372237	1.46918	0.00134809	0.0393984	UPP1/SEC13/PFKP/EIF6/NUP62/FASN/AK1/GAPDH/ALDOA/HKDC1/ENO1/GUK1/SIRT6/PGAM1/IMPDH1/NME2P1/APRT/DDIT4/G6PD/HK1/SPHK2/COASY/NME4/COX5B/PFAS/DHODH/ADCY3/IFNG/ACOT7/JMJD8/NME2/DCAKD/UQCC3/CYC1/ACSF3/PPCDC/OGDH/UCKL1/HDAC4/STAT3/HK2/MLYCD/PANK4/PGK2/ELOVL1/TECR/PFKL/GCDH/SLC25A1/CAD/FOXK2/GPI/GSTZ1/NME3/ADCY4/ACSBG1/ACLY/AMPD2/UCK1/ZBTB7A
GO:0032271	regulation of protein polymerization	204	0.390105	1.50587	0.00135805	0.0393984	CCL11/CDC42EP2/CTTN/ARPC1B/TMSB10/HSPA1A/EML2/HSPA1B/BAIAP2L2/ARF1/DBNL/PICK1/ARPC4/MAPRE3/TBCD/SPTBN2/CORO1B/TWF2/ARPC1A/CDH5/PYCARD/CDC42EP4/CSF3/WASH3P/CYFIP1/CDC42EP1/CAPG/CAMSAP3/VILL/DBN1/VASP/BAIAP2L1/PFN1/ARL2/TRIOBP/MYO1C/RAC3/PSRC1/SNX9/SPTBN5/VDAC2/CDC42EP5/HIP1R
GO:1901099	negative regulation of signal transduction in absence of ligand	35	0.600374	1.77861	0.00136471	0.0393984	HSPA1A/HSPA1B/PF4/TERT/AKT1/UNC5B/CTNNA1/BCL2L1/PRDX2/IL1B/CX3CL1/MAPK7
GO:0033209	tumor necrosis factor-mediated signaling pathway	157	0.412887	1.54911	0.00137045	0.0393984	ACTN4/CARD14/GSTP1/PSMD9/HSPA1A/LTBR/HSPA1B/PLVAP/TRAF2/PSMD3/SPHK1/PSMB5/PSMC4/PSMD8/KRT8/IKBKG/PYCARD/RELA/RBCK1/TNFSF13/PSMC3/CASP1/KRT18/TNFRSF1A/TNFRSF12A/TXNDC17/PSMB10/SHARPIN/PIAS4/PSMD4/PSMD6/PIAS3/CASP8/PSMB4/PSMB6/PSMA7/PSMB3/TNFRSF14/RFFL/TNFSF9/APOA1/PSMA5/PSMB1/SPPL2B/PSMC2/RNF31/PSMA3/PSMD1/RACK1
GO:1902652	secondary alcohol metabolic process	136	0.426028	1.57127	0.0013982	0.0395032	OSBPL5/MVD/FASN/SMPD1/APOA4/CYB5R3/CYP51A1/CLN6/FDXR/PPARD/G6PD/NSDHL/APOE/POR/LSS/SCAP/SULT2B1/MVK/SREBF1/LDLRAP1/HDLBP/PCSK9/PMVK/CEBPA/DHCR7/CYP27B1/DGKQ/SNX17/HSD3B7/TM7SF2/RXRA/CEL/LMF1/SCARF1/APOBR/APOA1/ACADVL/ACLY
GO:0006081	cellular aldehyde metabolic process	69	0.502265	1.68245	0.00142033	0.039899	ALDH3B1/ALDH4A1/TKT/TALDO1/SDR16C5/PGAM1/WNT4/RELA/G6PD/KHK/TKFC/ALDH3A1/PDXK/CACNA1H/GLYCTK/GRHPR/AKR7A3/PNKD/PGLS/CLCN2/RDH13/IDH2/CYP1B1/AKR7A2
GO:0031145	anaphase-promoting complex-dependent catabolic process	79	0.48505	1.65982	0.00143924	0.0402007	PSMD9/PSMD3/PSMB5/PSMC4/PSMD8/FZR1/PSMC3/ANAPC2/ANAPC11/PLK1/PSMB10/FBXO31/CDC20/AURKB/PSMD4/PSMD6/PSMB4/PSMB6/PSMA7/PSMB3/CCNB1/PSMA5/PSMB1/PSMC2/PSMA3/ANAPC15/PSMD1/PSMD14/PSMB2
GO:0030952	establishment or maintenance of cytoskeleton polarity	16	0.728206	1.81327	0.00152269	0.0415865	RHOF/RHOD/LMNA/RHOC/CAMSAP3
GO:0032469	endoplasmic reticulum calcium ion homeostasis	21	0.680825	1.80729	0.00154779	0.042026	PML/KCTD17/BAK1/WFS1/GRINA/BAX/FIS1/ATP2A1/BCAP31
GO:0008544	epidermis development	280	0.364231	1.44854	0.00156407	0.042026	KRT7/PLOD3/AGPAT2/FA2H/MYO7A/FLNB/PKP3/CAPN1/EMP1/COL7A1/FOXN1/DSG3/AQP3/KRT19/LAMA5/KRT23/EVPL/JUP/KRT8/LAMB3/KLK12/RELA/PPARD/WHRN/KEAP1/NSDHL/TRIOBP/FURIN/SFN/SLC9A3R1/BCR/NME2/DLL1/PRSS8/SULT2B1/ST14/ZFP36/TRIM16/ELF3/TMC1/KRT18/KRT80/SHARPIN/TSG101/KRT16/SCRIB/OVOL1/CYP27B1/PKP1/KRT13/HDAC1/NOTCH1/MAFG/NAB2/REG3A/KDF1/SMO/DNASE1L2/KAZN/GRHL3/EVPLL/PLOD1/LIPN/WNT10B/KRTAP5-2/JAG2/RBP2/SLC44A4…
GO:0007626	locomotory behavior	158	-0.359157	-1.49669	0.00158396	0.042026	ARRDC3/NOVA1/NPY2R/ETV5/TAL1/CHRNA3/APH1B/INPP5F/STRN/DPP4/VPS35/GLRB/DDHD2/LRRK2/OXR1/SLITRK6/CHL1/SPG11/HOXD9/DRD2/MYO5A/LMX1A/HEXB/PREX2/UCHL1/HPGDS/GIGYF2/PPT1/PBX3/TNR/TSC1/NCOA2/CHD7/PAFAH1B1/HOXD10/SLC18A2/ADAM22/SEZ6L/ATP7A
GO:0008637	apoptotic mitochondrial changes	113	0.441949	1.59178	0.00165629	0.043081	SLC35F6/AIFM2/BAK1/HSPA1A/LMNA/BAD/BOK/TIMM50/PYCARD/PRELID1/AKT1/CCAR2/ZNF205/BAX/SFN/GPX1/RHOT2/BCL2L1/HK2/GSK3A/HIP1R/FIS1/ATP2A1/CASP8/CIDEB/PPP1R13B/BIK/BID/PLAUR/PPIF/MTRNR2L5/TNFSF10/MPV17L/YWHAG/HIGD1A/TMEM102/TP73/GPER1/TMEM14A/NAIF1/CHCHD10/PINK1/BBC3/HGF
GO:0051580	regulation of neurotransmitter uptake	17	-0.693278	-1.86251	0.00168978	0.0437208	NOS1/ATP1A2/PSEN1/DRD1/SNCA/RGS2/ITGB3/RAB3B/DRD2/GPM6B
GO:0034341	response to interferon-gamma	191	0.391606	1.50137	0.00179167	0.0449371	SOCS3/CCL11/CDC42EP2/ZYX/ACTG1/CDC37/PML/CCL3/GAPDH/FLNB/IRF3/TRIM31/ASS1/IFITM3/STXBP2/IRF7/NR1H3/SEC61A1/CDC42EP4/ARG1/OASL/CCL4/OAS1/RAB20/DAPK3/IFNG/NOS2/MYO1C/CASP1/ACOD1/TRIM26/TRIM8/CX3CL1/IRF1/CYP27B1/NR1H2/ICAM1/HLA-H/CCL2/LGALS9/IFITM1/SOCS1/HPX/TRIM5/RAB7B/CCL14/NLRC5
GO:0002200	somatic diversification of immune receptors	67	-0.455954	-1.66514	0.00181314	0.0449371	RAG1/HMGB2/THOC1/DCAF1/PAXIP1/CD40LG/NBN/CLCF1/PMS2/PRKDC/EXOSC6/CD28/FOXP3/IL27RA/MSH3/TBX21/TCF7/IL2/UNG/CCR6/DCLRE1C/PMS2P1/ADAR/CTNNBL1/SWAP70/MSH6/LEF1/PMS2P5/PMS2P3/RIF1/HMGB1/MSH2/AICDA/BCL11B/ATM/RNF168/TP53BP1/PTPRC/RNF8/APLF/SAMHD1
GO:0090175	regulation of establishment of planar polarity	107	0.445889	1.59422	0.00181896	0.0449371	PSMD9/SAPCD2/SFRP2/AP2A1/ARHGEF19/PSMD3/PSMB5/PSMC4/AP2A2/PSMD8/AP2S1/DVL1/PFN1/PSMC3/PSMB10/DVL3/PSMD4/PSMD6/PTK7/PSMB4/PSMB6/PSMA7/PSMB3/GRHL3/ROR2/PLEKHA4/ABL1/PSMA5/PARD6A/MKS1/PSMB1/PSMC2/PSMA3/PSMD1/AP2M1/CELSR3/PSMD14/PSMB2
GO:0050878	regulation of body fluid levels	418	0.337134	1.38308	0.00182482	0.0449371	NOS3/ACTB/C4BPB/PRKAR1B/ACTG1/KCNN4/F12/COL1A1/WFS1/ADM/FA2H/HYAL2/AQP3/CYBA/ITPK1/MFN2/NR1H3/GNA11/DOCK6/PF4/ZBTB7B/VWF/APRT/HPS6/ITPR3/NCOR2/SCT/FLNA/SCNN1G/SRC/HMG20B/APOE/DHODH/F2RL2/EHD1/ENTPD2/GJA5/F2R/ADCY3/DGKD/HSPB1/SFN/SAA1/MAFK/CLDN4/ADORA1/MYL9/MAPK3/HK2/PRDX2/GNA12/AGR2/DGKZ/CEACAM1/XDH/ELOVL1/PDGFB/KRT16/IRF1/SRF/EHD2/HDAC1/DGKQ/MAFG/RAP2B/PLAT/CLIC1/TYRO3/NLRP6/CHRM1/CEL/VCL/CAD/MY…
GO:0071346	cellular response to interferon-gamma	173	0.399681	1.51607	0.0018282	0.0449371	SOCS3/CCL11/CDC42EP2/ZYX/ACTG1/CDC37/PML/CCL3/GAPDH/FLNB/IRF3/TRIM31/ASS1/STXBP2/IRF7/NR1H3/CDC42EP4/ARG1/OASL/CCL4/OAS1/RAB20/DAPK3/IFNG/NOS2/MYO1C/CASP1/ACOD1/TRIM26/TRIM8/CX3CL1/IRF1/NR1H2/ICAM1/HLA-H/CCL2
GO:0010799	regulation of peptidyl-threonine phosphorylation	43	0.561295	1.73085	0.00186996	0.045064	TNKS1BP1/CHI3L1/RPTOR/EIF4G1/SPHK1/SIRT2/DDIT4/AXIN1/PLK1/CEMIP/DGKQ
GO:0061621	canonical glycolysis	26	0.63959	1.78059	0.00188836	0.045064	PFKP/GAPDH/ALDOA/ENO1/PGAM1/HK1/HK2/PFKL/FOXK2/GPI
GO:0006493	protein O-linked glycosylation	96	0.455812	1.60531	0.00200738	0.0474435	SDF2L1/PLOD3/MUC5B/MUC5AC/ST6GALNAC4/SLC35C1/DPM2/MUC2/SLC35C2/B3GNT6/DPM3/LARGE2/GALNT4/RFNG/GALNT18/ST3GAL3/B3GNT3/POMGNT2/MUC1/FKRP/MUC13/MUC4/XXYLT1/ST3GAL4/POFUT2/GALNT2/POMT2/ST3GAL2/GALNT10/B3GNT8/PGM3/POMT1/GALNT16/GALNT9/MUC3A
GO:0051701	interaction with host	200	0.386078	1.48728	0.00202042	0.0475235	PC/PML/CXCL8/P4HB/HYAL1/TRIM15/ALYREF/HSPA1A/FCN3/TNIP1/GAPDH/HYAL2/HSPA1B/BAD/SLC52A2/NECTIN2/TRIM31/IFITM3/TRIM28/SRC/SLC20A2/LGALS1/GRK2/VPS37B/EXOC7/VPS4A/ITGB5/TRIM11/NECTIN4/BCL2L1/SLC1A5/TRIM26/VPS18/TRIM8/TSG101/SCRIB/ICAM1/SIVA1/CD81/TYRO3/ZC3H12A/CASP8/RXRA/TMPRSS2/TNFRSF14/WWP2/LGALS9/SLC52A1/IFITM1/KPNA7
GO:0030832	regulation of actin filament length	167	0.400789	1.51431	0.00208129	0.0478698	CCL11/CDC42EP2/CTTN/ARPC1B/TMSB10/BAIAP2L2/ARF1/DBNL/PICK1/ARPC4/WDR1/SPTBN2/CORO1B/TWF2/ARPC1A/PYCARD/CDC42EP4/SH3BP1/CSF3/WASH3P/CYFIP1/CDC42EP1/CAPG/VILL/DBN1/CFL1/VASP/BAIAP2L1/PFN1/TRIOBP/MYO1C/RAC3/SNX9/SPTBN5/CDC42EP5/HIP1R/ICAM1/BIN1/ACTN2
GO:0045637	regulation of myeloid cell differentiation	208	-0.330648	-1.4245	0.00215569	0.0483897	MIR221/KITLG/GATA2/CBFB/GPR55/THBS1/ZNF675/KMT2E/TAL1/RNF41/B2M/TNFSF11/SIGLEC15/AGO4/LYN/CD4/LEF1/NOTCH2/FBXW7/RIPK1/TNRC6B/PRMT6/KAT2B/TRIB1/RBFOX2/MIR222/MED1/PRKCQ/ASH2L/PURB/KMT2A/CAMK4/FOXP1/CDC73/ARNT/FOXO3/CNOT4/FAM210B/RASSF2/KLF10/CTR9/UBASH3B/TMEM64/HCLS1/PRKCB/GABPA/RBBP5/MEF2C/ETS1/RB1/AGO1/GPR171/LTF/CREB1/EVI2B/PIK3R1/NCKAP1L/SIN3A/CDK6/TRAF6
GO:0098810	neurotransmitter reuptake	24	-0.620452	-1.82033	0.00220091	0.0489578	NOS1/ATP1A2/SLC29A1/CLN8/SLC6A11/DRD1/SNCA/ITGB3/RAB3B/DRD2/SLC1A2/SLC18A2/GPM6B
