# Supplementary material for: Inverse and Concordant Mucosal Pathway Gene Expressions in Inflamed and Non-Inflamed Ulcerative Colitis Patients: Potential Relevance to Aetiology and Pathogenesis
Source: Int J Mol Sci. 2022 Jun 22;23(13):6944. doi: 10.3390/ijms23136944 (PMC9266769; doi:10.3390/ijms23136944)
Supplement: Supplementary file 1 [file ijms-23-06944-s001.zip › Supplementary_Table_S8.xlsx]

## Sheet: ClueGO_resultTable_clusterProfi
GO ID	GO term description	Group name	GO groups	Regulation	Adjusted P-value
GO:0001525	angiogenesis	x	1	up	0.0206499
GO:0006081	cellular aldehyde metabolic process	x	2	up	0.039899
GO:0007131	reciprocal meiotic recombination	x	3	down	0.037408
GO:0010799	regulation of peptidyl-threonine phosphorylation	x	4	up	0.045064
GO:0019722	calcium-mediated signaling	x	5	down	0.0176376
GO:0021953	central nervous system neuron differentiation	x	6	down	0.021871
GO:0030952	establishment or maintenance of cytoskeleton polarity	x	7	up	0.0415865
GO:0032469	endoplasmic reticulum calcium ion homeostasis	x	8	up	0.042026
GO:0032506	cytokinetic process	x	9	up	0.0125219
GO:1901264	carbohydrate derivative transport	x	10	up	0.00689356
GO:0032963	collagen metabolic process	x	11	up	0.0114899
GO:0044743	protein transmembrane import into intracellular organelle	x	12	up	0.0216856
GO:0045637	regulation of myeloid cell differentiation	x	13	down	0.0483897
GO:0045862	positive regulation of proteolysis	x	14	up	0.0073784
GO:0048232	male gamete generation	x	15	down	0.0183914
GO:0050878	regulation of body fluid levels	x	16	up	0.0449371
GO:0090280	positive regulation of calcium ion import	x	17	up	0.0286642
GO:0097006	regulation of plasma lipoprotein particle levels	x	18	up	0.034054
GO:1901099	negative regulation of signal transduction in absence of ligand	x	19	up	0.0393984
GO:0006493	protein O-linked glycosylation	x	20	up	0.0474435
GO:0006900	vesicle budding from membrane	x	21	up	0.0233267
GO:0034330	cell junction organization	x	22	up	0.00170653
GO:0008544	epidermis development		23	up	0.042026
GO:0031424	keratinization	x	23	up	0.00165719
GO:0043903	regulation of interspecies interactions between organisms	x	24	up	0.00592421
GO:0051701	interaction with host		24	up	0.0475235
GO:0045023	G0 to G1 transition		25	down	0.0393984
GO:0070316	regulation of G0 to G1 transition	x	25	down	0.034054
GO:0071216	cellular response to biotic stimulus		26	up	0.0201483
GO:0071222	cellular response to lipopolysaccharide	x	26	up	0.00813804
GO:0034341	response to interferon-gamma	x	27	up	0.0449371
GO:0071346	cellular response to interferon-gamma		27	up	0.0449371
GO:0098727	maintenance of cell number	x	28	down	0.00810293
GO:0019827	stem cell population maintenance		28	down	0.00979716
GO:0016569	covalent chromatin modification	x	29	down	0.021871
GO:0016570	histone modification		29	down	0.0288693
GO:0018205	peptidyl-lysine modification		29	down	0.0393984
GO:0042254	ribosome biogenesis	x	30	up	0.000200739
GO:0042255	ribosome assembly		30	up	0.00813804
GO:0034660	ncRNA metabolic process		30	up	0.00238483
GO:0002446	neutrophil mediated immunity	x	31	up	0.021684
GO:0002283	neutrophil activation involved in immune response		31	up	0.0279965
GO:0043312	neutrophil degranulation		31	up	0.02233
GO:0036230	granulocyte activation		31	up	0.0203406
GO:0007626	locomotory behavior		32	down	0.042026
GO:0030534	adult behavior	x	32	down	0.00457827
GO:0051580	regulation of neurotransmitter uptake		32	down	0.0437208
GO:0098810	neurotransmitter reuptake		32	down	0.0489578
GO:0140053	mitochondrial gene expression	x	33	up	0.000463158
GO:0043624	cellular protein complex disassembly		33	up	0.00328073
GO:0006414	translational elongation		33	up	0.000675496
GO:0032543	mitochondrial translation		33	up	0.000675496
GO:0034976	response to endoplasmic reticulum stress		34	up	0.00660344
GO:0006986	response to unfolded protein		34	up	0.000985723
GO:0034620	cellular response to unfolded protein		34	up	0.00397794
GO:0036498	IRE1-mediated unfolded protein response	x	34	up	0.000125678
GO:0070059	intrinsic apoptotic signaling pathway in response to endoplasmic reticulum stress		34	up	0.0143463
GO:1902905	positive regulation of supramolecular fiber organization	x	35	up	0.019915
GO:0007015	actin filament organization		35	up	0.021871
GO:0051495	positive regulation of cytoskeleton organization		35	up	0.0277398
GO:0030832	regulation of actin filament length		35	up	0.0478698
GO:0032271	regulation of protein polymerization		35	up	0.0393984
GO:0046034	ATP metabolic process		36	up	0.00269968
GO:0006732	coenzyme metabolic process		36	up	0.00560927
GO:0007006	mitochondrial membrane organization		36	up	0.02233
GO:0046390	ribose phosphate biosynthetic process		36	up	0.0393984
GO:0009205	purine ribonucleoside triphosphate metabolic process	x	36	up	0.00120041
GO:0071824	protein-DNA complex subunit organization	x	37	down	0.00617488
GO:0051052	regulation of DNA metabolic process		37	down	0.00774254
GO:0006281	DNA repair		37	down	0.0183914
GO:0071103	DNA conformation change		37	down	0.028219
GO:0065004	protein-DNA complex assembly		37	down	0.02233
GO:0044282	small molecule catabolic process	x	38	up	0.00358678
GO:0016053	organic acid biosynthetic process		38	up	0.0104554
GO:0006520	cellular amino acid metabolic process		38	up	0.0102981
GO:0006521	regulation of cellular amino acid metabolic process		38	up	0.0284183
GO:0046394	carboxylic acid biosynthetic process		38	up	0.0104554
GO:0002479	antigen processing and presentation of exogenous peptide antigen via MHC class I, TAP-dependent		38	up	0.0331635
GO:0031145	anaphase-promoting complex-dependent catabolic process		38	up	0.0402007
GO:0046034	ATP metabolic process		39	up	0.00269968
GO:0006839	mitochondrial transport		39	up	0.0286642
GO:0007005	mitochondrion organization	x	39	up	8.6e-05
GO:0007006	mitochondrial membrane organization		39	up	0.02233
GO:0008637	apoptotic mitochondrial changes		39	up	0.043081
GO:2001233	regulation of apoptotic signaling pathway		39	up	0.000675496
GO:0009205	purine ribonucleoside triphosphate metabolic process		39	up	0.00120041
GO:0002377	immunoglobulin production		40	down	0.00165719
GO:0002200	somatic diversification of immune receptors		40	down	0.0449371
GO:0032943	mononuclear cell proliferation		40	down	0.019915
GO:0002285	lymphocyte activation involved in immune response		40	down	0.0345444
GO:0042113	B cell activation		40	down	9.25e-05
GO:0051249	regulation of lymphocyte activation		40	down	0.00760002
GO:0030098	lymphocyte differentiation		40	down	0.000883302
GO:0050853	B cell receptor signaling pathway	x	40	down	8.6e-05
GO:0062012	regulation of small molecule metabolic process		41	up	0.010913
GO:0001666	response to hypoxia		41	up	0.0143463
GO:0006520	cellular amino acid metabolic process		41	up	0.0102981
GO:0034612	response to tumor necrosis factor		41	up	0.00134032
GO:0001738	morphogenesis of a polarized epithelium		41	up	0.0203132
GO:0006521	regulation of cellular amino acid metabolic process		41	up	0.0284183
GO:0002479	antigen processing and presentation of exogenous peptide antigen via MHC class I, TAP-dependent		41	up	0.0331635
GO:0033209	tumor necrosis factor-mediated signaling pathway		41	up	0.0393984
GO:0071356	cellular response to tumor necrosis factor	x	41	up	0.00109188
GO:0090175	regulation of establishment of planar polarity		41	up	0.0449371
GO:0031145	anaphase-promoting complex-dependent catabolic process		41	up	0.0402007
GO:0061621	canonical glycolysis		42	up	0.045064
GO:0046034	ATP metabolic process		42	up	0.00269968
GO:0006091	generation of precursor metabolites and energy	x	42	up	6.69e-05
GO:0044282	small molecule catabolic process		42	up	0.00358678
GO:0005996	monosaccharide metabolic process		42	up	0.005635
GO:0022900	electron transport chain		42	up	6.69e-05
GO:0062012	regulation of small molecule metabolic process		42	up	0.010913
GO:0001666	response to hypoxia		42	up	0.0143463
GO:0006520	cellular amino acid metabolic process		42	up	0.0102981
GO:0046365	monosaccharide catabolic process		42	up	0.0206499
GO:1902652	secondary alcohol metabolic process		42	up	0.0395032
GO:0007005	mitochondrion organization		42	up	8.6e-05
GO:0006521	regulation of cellular amino acid metabolic process		42	up	0.0284183
GO:0009205	purine ribonucleoside triphosphate metabolic process		42	up	0.00120041
